# Supplementary material for: Lamina Propria Phagocyte Profiling Reveals Targetable Signaling Pathways in Refractory Inflammatory Bowel Disease
Source: Gastro Hep Adv. Author manuscript; Available in PMC 2022 Sep 2. (PMC9438737; doi:10.1016/j.gastha.2022.01.005)
Supplement: Tables A4–A11 [file NIHMS1827843-supplement-Tables_A4_A11.xlsx]

## Sheet: Legend
Supplementary Tables S4-S12
Table S4.	IPA Diseases and Biological Functions: Anti-TNF Ileum Inflamed vs Uninflamed
Table S5.	IPA Upstream Regulators: Anti-TNF Ileum Inflamed vs Uninflamed
Table S6.	IPA Canonical Pathways: Anti-TNF Ileum Inflamed vs Uninflamed
Table S7.	eQTL Variants in Top Differentially Expressed Genes
Table S8.	eQTL Variants in Known IBD Risk Loci
Table S9-S11.	IBD Risk Loci within or Close to Differentially Expressed Genes

## Sheet: Table S4
Categories	Functions	Diseases or Functions Annotation	p-Value	Predicted Activation State	Activation z-score	Notes	Bias-corrected z-score	Molecules	# Molecules	adjp
Cellular Movement	cell movement	Cell movement of blood cells	1.08E-43	Increased	5.659		4.519	JCHAIN,FCN1,RASGRP4,PIK3R5,FGR,FCER1G,PLA2G7,SPHK1,ARRB2,TNFSF13,CD274,EPHX2,CXCL11,INHBA,LCP2,TYROBP,SLC17A9,NFKBIZ,HCAR2,TLR2,IGKC,TNFSF13B,MME,LILRB3,TNFRSF1B,NOD2,F10,IGLV1-40,PRDM1,BCL6,LYZ,SOD2,IGKV1-12,ETV5,IGKV3-20,CXCR1,CXCR2,CCR9,VCAN,IL1A,APOA1,CTSC,ADM,IL10,IL4R,CSF3,BID,IGLV1-51,MMP1,LYN,CLEC4E,HPSE,CCR1,SLAMF8,DOCK4,PDE4B,CCL3L3,S100A4,SFRP5,CD209,CD177,ST3GAL4,MARCO,CXCL5,S100A8,PL…	149	4.95e-41
Cellular Movement	migration	Migration of blood cells	1.98E-43	Increased	5.730		4.591	JCHAIN,FCN1,RASGRP4,PIK3R5,FGR,FCER1G,PLA2G7,SPHK1,ARRB2,TNFSF13,CD274,EPHX2,CXCL11,INHBA,LCP2,TYROBP,SLC17A9,NFKBIZ,HCAR2,TLR2,IGKC,TNFSF13B,MME,LILRB3,NOD2,TNFRSF1B,F10,IGLV1-40,PRDM1,BCL6,LYZ,SOD2,IGKV1-12,ETV5,IGKV3-20,CXCR1,CXCR2,CCR9,VCAN,IL1A,APOA1,CTSC,ADM,IL10,IL4R,CSF3,BID,IGLV1-51,MMP1,LYN,CLEC4E,HPSE,CCR1,SLAMF8,DOCK4,PDE4B,CCL3L3,S100A4,SFRP5,CD209,CD177,ST3GAL4,MARCO,CXCL5,S100A8,PL…	148	4.95e-41
Cellular Movement, Immune Cell Trafficking	migration	Leukocyte migration	7.95E-43	Increased	5.812		4.671	JCHAIN,FCN1,RASGRP4,PIK3R5,FGR,FCER1G,PLA2G7,SPHK1,ARRB2,TNFSF13,CD274,EPHX2,CXCL11,INHBA,LCP2,TYROBP,SLC17A9,NFKBIZ,HCAR2,TLR2,IGKC,TNFSF13B,MME,LILRB3,NOD2,TNFRSF1B,F10,IGLV1-40,PRDM1,BCL6,LYZ,SOD2,IGKV1-12,ETV5,IGKV3-20,CXCR1,CXCR2,CCR9,VCAN,IL1A,APOA1,CTSC,ADM,IL10,IL4R,CSF3,BID,IGLV1-51,MMP1,LYN,CLEC4E,HPSE,CCR1,SLAMF8,PDE4B,CCL3L3,S100A4,SFRP5,CD209,CD177,ST3GAL4,MARCO,CXCL5,S100A8,PLAUR,S1…	147	1.325e-40
Inflammatory Response	inflammatory response	Inflammatory response	6.47E-37	Increased	5.799		4.913	FCGR1A,RASGRP4,PIK3R5,FGR,FCER1G,PLA2G7,SPHK1,C2CD4B,TNFSF13,CD274,EPHX2,LILRB4,CXCL11,INHBA,TLR8,TYROBP,NFKBIZ,SLC11A1,HCAR2,TLR2,MME,LILRB3,NOD2,TNFRSF1B,NRG1,SBNO2,PRDM1,BCL6,LYZ,TNFAIP6,CXCR2,CXCR1,CCR9,IL1A,APOA1,ADM,IL10,IL4R,CSF3,BID,MAOB,MMP1,CYBA,LYN,CLEC4E,HPSE,CCR1,SLAMF8,KLKB1,PDE4B,CCL3L3,S100A4,SFRP5,IER3,MARCO,CXCL5,S100A8,PLAUR,S100A9,IDO1,CD276,P2RX7,PTGS2,CEACAM3,PTAFR,SLC6A4,P2…	124	8.0875e-35
Immunological Disease	systemic autoimmune syndrome	Systemic autoimmune syndrome	1.70E-35		1.689		1.603	FCN1,AKAP13,FCGR1A,RASGRP4,NR4A3,FGR,FCER1G,IL1R2,SPHK1,TNFSF13,CD274,EPHX2,C1QA,LILRB4,CXCL11,TLR8,CD33,TYROBP,ACOX2,KCNJ15,TLR2,TNFRSF10C,IGKC,TNFSF13B,MME,LILRB3,NOD2,TNFRSF1B,F10,SBNO2,PRDM1,BCL6,LYZ,SOD2,RNF149,TRIM31,TNFAIP6,CXCR2,CXCR1,CCR9,NRP1,CLEC6A,APOA1,HNF1A,CTSC,ADM,IL10,IL4R,SCARF1,CSF3,PLBD1,MMP1,LYN,CLEC4E,PDE4A,HPSE,CCR1,DDC,CALHM6,PDE4B,CCL3L3,S100A4,NELL2,TGFBI,CA2,SLC5A2,CXCL…	160	1.7e-33
Cellular Movement, Hematological System Development and Function, Immune Cell Trafficking, Inflammatory Response	cell movement	Cell movement of phagocytes	3.66E-35	Increased	4.827		3.676	FCN1,RASGRP4,PIK3R5,FGR,FCER1G,PLA2G7,SPHK1,ARRB2,EPHX2,CXCL11,INHBA,TYROBP,SLC17A9,HCAR2,NFKBIZ,TLR2,NOD2,TNFRSF1B,LILRB3,F10,PRDM1,BCL6,ETV5,CXCR2,CXCR1,VCAN,IL1A,APOA1,CTSC,ADM,IL10,IL4R,CSF3,BID,LYN,CCR1,HPSE,SLAMF8,PDE4B,CCL3L3,S100A4,SFRP5,CD177,CD209,ST3GAL4,MARCO,CXCL5,S100A8,S100A9,PLAUR,P2RX7,FCAR,PROK2,PTGS2,MMP10,P2RY6,CXCL9,PLAU,CSF3R,TRPV4,G6PC,STC1,THBS1,GNAI3,CMKLR1,TLR4,IL1RN,QPC…	102	3.05e-33
Cellular Movement	cell movement	Cell movement of myeloid cells	4.58E-35	Increased	5.017		3.997	FCN1,RASGRP4,PIK3R5,FGR,FCER1G,PLA2G7,SPHK1,ARRB2,EPHX2,CXCL11,INHBA,TYROBP,SLC17A9,HCAR2,NFKBIZ,TLR2,NOD2,TNFRSF1B,LILRB3,F10,PRDM1,BCL6,ETV5,CXCR2,CXCR1,VCAN,IL1A,APOA1,CTSC,ADM,IL10,IL4R,CSF3,BID,LYN,CLEC4E,CCR1,SLAMF8,PDE4B,CCL3L3,S100A4,SFRP5,CD177,ST3GAL4,CXCL5,S100A8,S100A9,PLAUR,P2RX7,FCAR,PROK2,PTGS2,MMP10,P2RY6,CXCL9,PLAU,CSF3R,TRPV4,G6PC,STC1,THBS1,GNAI3,CMKLR1,TLR4,IL1RN,QPCT,C5AR1,PI…	101	3.27143e-33
Connective Tissue Disorders, Inflammatory Disease, Organismal Injury and Abnormalities, Skeletal and Muscular Disorders	rheumatic disease	Rheumatic Disease	7.83E-35	Increased	2.508		2.277	FCN1,AKAP13,FCGR1A,RASGRP4,NR4A3,FGR,FCER1G,IL1R2,SPHK1,HOTTIP,TNFSF13,CD274,EPHX2,C1QA,CXCL11,TLR8,CD33,TYROBP,ACOX2,KCNJ15,SLC11A1,TLR2,TNFRSF10C,IGKC,TNFSF13B,ABCC2,MME,NOD2,TNFRSF1B,C1QB,F10,SBNO2,PRDM1,BCL6,LYZ,SOD2,RNF149,TRIM31,TNFAIP6,CXCR2,CXCR1,CCR9,NRP1,IL1A,APOA1,CTSC,ADM,IL10,IL4R,SCARF1,CSF3,BID,MMP1,LYN,MMP25,CLEC4E,PDE4A,HPSE,CCR1,PDE4B,CCL3L3,NELL2,CA2,CXCL5,MUC5AC,S100A8,CLEC4D,…	155	4.89375e-33
Cellular Movement, Hematological System Development and Function, Immune Cell Trafficking	cell movement	Cell movement of leukocytes	3.14E-32	Increased	5.077		4.015	FCN1,RASGRP4,PIK3R5,FGR,FCER1G,PLA2G7,SPHK1,ARRB2,TNFSF13,CD274,EPHX2,CXCL11,INHBA,LCP2,TYROBP,SLC17A9,NFKBIZ,HCAR2,TLR2,TNFSF13B,LILRB3,NOD2,TNFRSF1B,F10,PRDM1,BCL6,ETV5,CXCR2,CXCR1,CCR9,VCAN,IL1A,APOA1,CTSC,ADM,IL10,IL4R,CSF3,BID,LYN,HPSE,CCR1,SLAMF8,PDE4B,CCL3L3,S100A4,SFRP5,CD209,CD177,ST3GAL4,MARCO,CXCL5,S100A8,PLAUR,S100A9,TNFRSF8,IDO1,CD276,P2RX7,FCAR,PROK2,PTGS2,MMP10,P2RY6,CXCL9,PLAU,CSF…	118	1.74444e-30
Connective Tissue Disorders, Inflammatory Disease, Inflammatory Response, Organismal Injury and Abnormalities, Skeletal and Muscular Disorders	inflammation	Inflammation of joint	8.23E-32	Increased	2.939		2.596	FCN1,AKAP13,FCGR1A,RASGRP4,NR4A3,FGR,FCER1G,IL1R2,SPHK1,HOTTIP,TNFSF13,CD274,EPHX2,C1QA,CD33,TYROBP,ACOX2,KCNJ15,SLC11A1,TLR2,TNFRSF10C,IGKC,TNFSF13B,ABCC2,MME,NOD2,TNFRSF1B,F10,PRDM1,BCL6,LYZ,SOD2,RNF149,TRIM31,TNFAIP6,CXCR2,CXCR1,CCR9,NRP1,IL1A,APOA1,CTSC,ADM,IL10,IL4R,CSF3,BID,MMP1,LYN,MMP25,CLEC4E,PDE4A,CCR1,PDE4B,CCL3L3,CA2,CXCL5,MUC5AC,S100A8,CLEC4D,PLAUR,S100A9,GBP2,CD276,P2RX7,SLC7A11,PTG…	129	4.115e-30
Cellular Movement	migration	Migration of cells	1.12E-30	Increased	6.896		5.595	JCHAIN,FCN1,RASGRP4,SH3PXD2B,SPHK1,HOTTIP,ARRB2,CXCL11,INHBA,LCP2,MYOF,SLC17A9,NFKBIZ,HCAR2,IGKC,TNFSF13B,MME,LILRB3,F10,NRG1,PRDM1,BCL6,LYZ,SOD2,CXCR2,CXCR1,NRP1,IL1A,APOA1,HNF1A,ADM,BID,MMP1,LYN,HPSE,SLAMF8,DOCK4,CCL3L3,EPHB1,TGFBI,SFRP5,CD177,S100A11,S100A8,CCK,IDO1,CD276,IGF2R,FCAR,SLC7A11,PTGS2,P2RY6,FCGR3A/FCGR3B,CXCL9,IQGAP1,PLAU,CSF3R,G6PC,THBS1,GNAI3,NCF2,TLR4,IL1RN,IGLC2,CXCL16,SIRT6,PI…	208	5.09091e-29
Cellular Movement, Hematological System Development and Function, Immune Cell Trafficking, Inflammatory Response	cell movement	Cell movement of neutrophils	3.27E-30	Increased	4.668		3.705	CXCL9,FCN1,PLAU,RASGRP4,CSF3R,PIK3R5,G6PC,FGR,FCER1G,SPHK1,GNAI3,EPHX2,CMKLR1,TLR4,IL1RN,C5AR1,SLC17A9,NFKBIZ,TLR2,IL1B,CD14,CXCL10,NOD2,TNFRSF1B,LILRB3,CYP2J2,FPR2,F10,PRDM1,FCGR2A,CXCL8,IL17RA,ETV5,CXCR2,CXCR1,IL1A,APOA1,CTSC,ADM,IL10,CXCL3,CSF3,LYN,HCK,OSM,CCR1,MMP12,PDE4B,FPR1,CCL3L3,DPP4,CD177,ST3GAL4,CCL4,CXCL5,S100A8,CCL3,AQP9,CCL24,S100A9,MYO1F,DYSF,FCAR,CTSB,PTGS2,MMP10,TIMP1,C5AR2	68	1.3625e-28
Cellular Movement	cell movement	Cell movement	6.33E-30	Increased	7.174		5.803	JCHAIN,FCN1,RASGRP4,SH3PXD2B,SPHK1,HOTTIP,ARRB2,LILRB4,CXCL11,INHBA,LCP2,MYOF,SLC17A9,NFKBIZ,HCAR2,IGKC,TNFSF13B,MME,LILRB3,F10,NRG1,PRDM1,BCL6,LYZ,SOD2,CXCR2,CXCR1,HOOK1,NRP1,IL1A,APOA1,HNF1A,ADM,BID,MMP1,LYN,HPSE,SLAMF8,DOCK4,CCL3L3,EPHB1,TGFBI,CA2,SFRP5,CD177,PIK3C2G,S100A11,S100A8,CCK,GBP2,IDO1,CD276,IGF2R,FCAR,SLC7A11,PTGS2,P2RY6,FCGR3A/FCGR3B,CXCL9,IQGAP1,PLAU,CSF3R,G6PC,THBS1,GNAI3,NCF2,TL…	221	2.43462e-28
Cellular Movement, Hematological System Development and Function, Immune Cell Trafficking	cell movement	Cell movement of granulocytes	1.13E-29	Increased	4.650		3.693	CXCL9,FCN1,PLAU,RASGRP4,CSF3R,PIK3R5,G6PC,FGR,FCER1G,PLA2G7,SPHK1,ARRB2,EPHX2,GNAI3,CMKLR1,TLR4,CXCL11,IL1RN,C5AR1,SLC17A9,NFKBIZ,TLR2,IL1B,CXCL10,NOD2,TNFRSF1B,LILRB3,CD14,CYP2J2,FPR2,F10,PRDM1,FCGR2A,CXCL8,IL17RA,ETV5,CXCR2,CXCR1,IL1A,APOA1,CTSC,ADM,IL10,CXCL3,CSF3,LYN,OSM,HCK,CCR1,MMP12,PDE4B,FPR1,CCL3L3,DPP4,ADGRE2,CD177,ST3GAL4,CXCL5,CCL4,S100A8,AQP9,CCL3,CCL24,S100A9,PLAUR,MYO1F,MSR1,DYSF,F…	74	4.03571e-28
Cellular Movement, Hematological System Development and Function, Immune Cell Trafficking, Inflammatory Response	chemotaxis	Chemotaxis of phagocytes	2.69E-28	Increased	4.503		3.186	CXCL9,PLAU,RASGRP4,TRPV4,CSF3R,PIK3R5,G6PC,FGR,FCER1G,PLA2G7,SPHK1,THBS1,GNAI3,CXCL11,CMKLR1,TLR4,INHBA,C5AR1,HCAR2,TLR2,IL1B,CXCL10,NOD2,LILRB3,FPR2,FCGR2A,CXCL8,CXCR2,CXCR1,IL1A,APOA1,IL10,IL4R,CXCL3,CSF3,LYN,HCK,HPSE,CCR1,SLAMF8,LITAF,PDE4B,FPR1,CCL3L3,S100A4,CSF1R,SFRP5,DPP4,MARCO,CCL4,CXCL5,S100A8,CCL3,AQP9,CCL24,PLAUR,S100A9,MYO1F,CCRL2,DYSF,CCL25,C5AR2	62	8.96667e-27
Inflammatory Response	inflammation	Inflammation of absolute anatomical region	7.60E-28		-0.158		0.359	PBLD,FCGR1A,RASGRP4,FGR,FCER1G,NR5A2,HOTTIP,ARRB2,TNFSF13,CD274,C1QA,LILRB4,CXCL11,TLR8,LCP2,TYROBP,GRIN2D,NFKBIZ,CA4,HCAR2,TLR2,TNFRSF10C,TNFSF13B,ABCC2,MME,NOD2,TNFRSF1B,F10,NRG1,SBNO2,DERL3,PRDM1,BCL6,LYZ,SOD2,TNFAIP6,CXCR2,IL1A,APOA1,ADM,IL4R,IL10,SCARF1,CSF3,BID,LYN,CLEC4E,PDE4A,CCR1,KLKB1,PDE4B,CCL3L3,S100A4,CA2,CD177,SLC5A2,CXCL5,DDX60L,SUGCT,S100A8,ANXA3,PLAUR,S100A9,CLEC4D,GBP2,IDO1,CD27…	141	2.375e-26
Inflammatory Response	inflammation	Inflammation of body cavity	9.19E-28		-0.520		0.179	PBLD,FCGR1A,RASGRP4,FGR,NR5A2,HOTTIP,ARRB2,TNFSF13,CD274,C1QA,LILRB4,CXCL11,TLR8,TYROBP,GRIN2D,NFKBIZ,HCAR2,TLR2,TNFRSF10C,TNFSF13B,ABCC2,MME,NOD2,TNFRSF1B,F10,SBNO2,PRDM1,DERL3,BCL6,LYZ,SOD2,TNFAIP6,CXCR2,IL1A,APOA1,ADM,IL10,IL4R,SCARF1,BID,LYN,CLEC4E,PDE4A,CCR1,PDE4B,CCL3L3,S100A4,CD177,SLC5A2,CXCL5,DDX60L,SUGCT,S100A8,ANXA3,CLEC4D,PLAUR,S100A9,GBP2,IDO1,GRIN2B,FCAR,SLC7A11,PTGS2,APOA2,CEACAM5,…	126	2.61667e-26
Cellular Compromise, Inflammatory Response	degranulation	Degranulation of cells	9.42E-28	Increased	4.070		3.435	PEBP1,IQGAP1,STX11,FCN1,PLAU,FCGR1A,NR4A3,RASGRP4,FGR,FCER1G,SPHK1,DNM1,THBS1,CD274,ADA2,LILRB4,LCP2,CD33,LILRB2,QPCT,C5AR1,CYFIP1,TYROBP,SDCBP,SLC11A1,TLR2,MCEMP1,S100P,CTSS,IL1B,MME,TNFRSF1B,LILRB3,CD14,FPR2,CLEC5A,FCGR2A,CXCL8,LYZ,TNFAIP6,CXCR2,CXCR1,APOA1,CTSC,IL10,IL4R,CXCL3,GPR84,CYBA,LYN,GNA15,MMP25,HCK,SRGN,CCR1,HPSE,ASAH1,FPR1,CCL3L3,ADGRE2,CD177,CCL4,S100A11,CREG1,S100A8,PLEK,CCL3,ANXA3…	87	2.61667e-26
Cell-To-Cell Signaling and Interaction, Cellular Movement	recruitment	Recruitment of cells	1.03E-27	Increased	4.627		3.544	CXCL9,PIK3R5,FGR,THBS1,ARRB2,CD274,CMKLR1,TLR4,CXCL11,IL1RN,C5AR1,CXCL16,SLC17A9,HCAR2,SLC11A1,TLR2,IL1B,MME,CXCL10,NOD2,TNFRSF1B,CD14,FPR2,CLEC5A,FCGR2A,CXCL8,BCL6,LYZ,SOD2,IL17RA,CXCR2,CCR9,IL1A,APOA1,CTSC,IL10,CXCL3,CSF3,PPIF,MMP1,CLEC7A,LYN,CLEC4E,OSM,HCK,CCR1,HPSE,MMP12,KLKB1,PDE4B,CCL3L3,S100A4,CSF1R,DPP4,LY96,CXCL5,CCL4,S100A8,CCL3,CCL24,TNFRSF8,IDO1,CCRL2,PTGS2,TIMP1,SLC12A1,SIGLEC9,FCGR3…	68	2.71053e-26
Inflammatory Disease	chronic inflammatory disorder	Chronic inflammatory disorder	3.87E-27		1.027		1.130	PBLD,FCN1,AKAP13,FCGR1A,RASGRP4,NR4A3,FGR,IL1R2,SPHK1,NR5A2,HOTTIP,CD274,EPHX2,C1QA,PI3,TLR8,CD33,GRIN2D,ACOX2,KCNJ15,CA4,TLR2,DUOX2,TNFRSF10C,IGKC,TNFSF13B,MME,TNFRSF1B,NOD2,F10,SBNO2,PRDM1,DERL3,BCL6,LYZ,RNF149,TRIM31,TNFAIP6,CXCR2,CXCR1,CCR9,NRP1,IL1A,APOA1,CTSC,ADM,IL10,IL4R,CSF3,MMP1,CYBA,CLEC4E,PDE4A,HPSE,CCR1,PDE4B,S100A4,CA2,CD177,CXCL5,PIK3C2G,S100A8,HNF4G,S100A9,CLEC4D,PLAUR,GBP2,IDO1,C…	134	9.675e-26
Cell-To-Cell Signaling and Interaction, Inflammatory Response	immune response	Immune response of leukocytes	4.70E-27	Increased	3.711		2.802	FCN1,PLAU,FCGR1A,G6PC,FGR,FCER1G,SPHK1,THBS1,KCNK13,CD274,TNFSF13,SLAMF7,TLR4,LILRB4,LCP2,TLR8,LILRB2,C5AR1,TYROBP,IGHA2,SIGLEC11,TLR2,CTSS,IL1B,CD14,CXCL10,TNFRSF1B,NOD2,LILRB3,CLEC5A,PRDM1,FCGR2A,CXCL8,GZMB,BCL6,CLEC6A,APOA1,IL10,SCARF1,CXCL3,CSF3,LYN,HCK,OSM,PFKFB3,FPR1,CSF1R,LY96,IL1RAP,MARCO,CCL3,CSF2RB,ANXA5,PLAUR,S100A9,MSR1,SIGLEC1,P2RX7,FCAR,NAMPT,APOA2,CEACAM3,SLC6A4,FCGR3A/FCGR3B	64	1.11905e-25
Cell-To-Cell Signaling and Interaction	activation	Activation of cells	5.79E-27	Increased	4.570		3.503	KCNJ2,FCGR1A,NR4A3,PIK3R5,FCER1G,SPHK1,ARRB2,TNFSF13,CD274,C1QA,LILRB4,INHBA,LCP2,TLR8,ENPEP,TYROBP,NFKBIZ,SLC11A1,TLR2,TNFSF13B,MME,LILRB3,NOD2,TNFRSF1B,MYBPC3,F10,NRG1,SBNO2,PRDM1,TNFAIP6,CXCR2,CXCR1,VCAN,IL1A,APOA1,IL10,IL4R,CSF3,BID,MAOB,MMP1,LYN,GNA15,CLEC4E,HPSE,KLKB1,EPHB1,CD209,IER3,CXCL5,S100A8,CLEC4D,PLAUR,S100A9,TNFRSF8,CCK,IDO1,SIGLEC1,CD276,IGF2R,P2RX7,PTGS2,PTPRE,CEACAM5,CEACAM3,SLC…	122	1.27609e-25
Cell-To-Cell Signaling and Interaction	response	Response of myeloid cells	5.87E-27	Increased	3.982		2.933	FCN1,PLAU,FCGR1A,G6PC,FGR,FCER1G,SPHK1,THBS1,SLAMF7,TLR4,TLR8,C5AR1,TYROBP,IGHA2,SIGLEC11,TLR2,IL1B,CD14,CXCL10,NOD2,LILRB3,CLEC5A,FCGR2A,CXCL8,CLEC6A,APOA1,IL10,SCARF1,CXCL3,CSF3,CLEC7A,LYN,HCK,OSM,CCR1,PFKFB3,FPR1,CSF1R,LY96,ADGRE2,MARCO,CCL3,CSF2RB,PLAUR,S100A9,SIGLEC1,P2RX7,FCAR,APOA2,CEACAM3,SLC6A4,PTAFR,FCGR3A/FCGR3B	53	1.27609e-25
Cell-To-Cell Signaling and Interaction, Hematological System Development and Function, Immune Cell Trafficking, Inflammatory Response	activation	Activation of phagocytes	7.32E-27	Increased	4.102		3.306	FCER1G,THBS1,ARRB2,TNFSF13,CD274,TLR4,LCP2,TLR8,INHBA,IL1RN,C5AR1,TYROBP,SLC11A1,TLR2,ADAM9,IL1B,JAK2,MME,CXCL10,TNFRSF1B,LILRB3,CD14,FPR2,CLEC5A,NRG1,SBNO2,FCGR2A,CXCL8,CXCR2,IL1A,APOA1,IL10,IL4R,CXCL3,CSF3,BID,MAOB,CLEC7A,LYN,CLEC4E,OSM,HCK,PFKFB3,HPSE,KLKB1,FPR1,CSF1R,DPP4,LY96,CD209,STAT1,CXCL5,CCL4,S100A8,CCL3,CLEC4D,S100A9,MSR1,IDO1,P2RX7,DYSF,PTGS2,PTPRE,CEACAM3,SLC6A4,SIGLEC9,SUCNR1,FCGR3…	68	1.525e-25
Cellular Movement	cellular infiltration	Cellular infiltration	8.07E-27	Increased	3.421		3.105	CXCL9,FCN1,PLAU,FCER1G,PLA2G7,STC1,SPHK1,THBS1,ARRB2,CD274,EPHX2,CMKLR1,TLR4,LILRB4,LCP2,IL1RN,C5AR1,CXCL16,NFKBIZ,TLR2,CTSS,IL1B,CXCL10,NOD2,TNFRSF1B,LILRB3,CD14,CYP2J2,FPR2,CLEC5A,PRDM1,CXCL8,AGTRAP,IL17RA,ETV5,CXCR2,NRP1,IL1A,APOA1,CTSC,ADM,IL10,IL4R,CXCL3,CSF3,BID,LYN,GBP1,CLEC4E,OSM,HCK,CCR1,MMP12,FPR1,CCL3L3,S100A4,CSF1R,DPP4,STAT1,IL1RAP,CXCL5,CCL4,S100A8,CCL3,ANXA3,CSF2RB,S100A9,PLAUR,TNF…	80	1.614e-25
Cellular Movement	chemotaxis	Chemotaxis of myeloid cells	1.14E-26	Increased	4.894		3.636	CXCL9,PLAU,RASGRP4,TRPV4,CSF3R,PIK3R5,G6PC,FGR,FCER1G,PLA2G7,SPHK1,THBS1,GNAI3,CMKLR1,TLR4,INHBA,C5AR1,HCAR2,TLR2,IL1B,CXCL10,NOD2,LILRB3,FPR2,FCGR2A,CXCL8,IL17RA,CXCR2,CXCR1,APOA1,IL10,IL4R,CXCL3,CSF3,LYN,HCK,CCR1,SLAMF8,LITAF,PDE4B,FPR1,CCL3L3,S100A4,CSF1R,SFRP5,DPP4,ADGRE2,CCL4,CXCL5,S100A8,CCL3,AQP9,CCL24,PLAUR,S100A9,MYO1F,DYSF,CCL25,C5AR2	59	2.19231e-25
Cellular Movement, Hematological System Development and Function, Immune Cell Trafficking, Inflammatory Response	chemotaxis	Chemotaxis of leukocytes	3.68E-26	Increased	4.618		3.341	CXCL9,PLAU,RASGRP4,TRPV4,CSF3R,PIK3R5,G6PC,FGR,FCER1G,PLA2G7,SPHK1,THBS1,GNAI3,CXCL11,CMKLR1,TLR4,INHBA,C5AR1,CXCL16,HCAR2,TLR2,IL1B,CXCL10,NOD2,LILRB3,FPR2,FCGR2A,CXCL8,IL17RA,CCR9,CXCR2,CXCR1,IL1A,APOA1,IL10,IL4R,CXCL3,CSF3,LYN,HCK,HPSE,CCR1,SLAMF8,LITAF,PDE4B,FPR1,CCL3L3,S100A4,CSF1R,SFRP5,DPP4,ADGRE2,MARCO,CCL4,CXCL5,S100A8,CCL3,AQP9,CCL24,PLAUR,S100A9,MYO1F,CCRL2,DYSF,CCL25,C5AR2	66	6.81481e-25
Cellular Compromise, Inflammatory Response	degranulation	Degranulation of phagocytes	4.45E-26	Increased	3.767		3.150	PEBP1,STX11,FCN1,IQGAP1,PLAU,FCGR1A,NR4A3,RASGRP4,FGR,FCER1G,SPHK1,ADA2,LILRB4,LCP2,CD33,LILRB2,QPCT,CYFIP1,C5AR1,TYROBP,SDCBP,SLC11A1,TLR2,MCEMP1,S100P,CTSS,MME,IL1B,CD14,TNFRSF1B,LILRB3,FPR2,CLEC5A,FCGR2A,CXCL8,LYZ,TNFAIP6,CXCR1,CXCR2,CTSC,IL4R,CXCL3,GPR84,CYBA,LYN,MMP25,HCK,HPSE,ASAH1,FPR1,CCL3L3,ADGRE2,CD177,CCL4,S100A11,CREG1,S100A8,CCL3,ANXA3,CLEC4D,PLAUR,S100A9,MYO1F,IGF2R,NFAM1,FCAR,PLEKH…	74	7.94643e-25
Cell-To-Cell Signaling and Interaction, Cellular Movement	recruitment	Recruitment of blood cells	4.76E-26	Increased	4.552		3.510	CXCL9,PIK3R5,FGR,THBS1,ARRB2,CD274,CXCL11,CMKLR1,TLR4,IL1RN,C5AR1,CXCL16,SLC17A9,HCAR2,TLR2,MME,IL1B,CD14,CXCL10,TNFRSF1B,NOD2,FPR2,CLEC5A,FCGR2A,CXCL8,LYZ,SOD2,IL17RA,CCR9,CXCR2,IL1A,APOA1,CTSC,IL10,CXCL3,CSF3,PPIF,MMP1,CLEC7A,LYN,HCK,CLEC4E,OSM,HPSE,CCR1,MMP12,PDE4B,CCL3L3,S100A4,CSF1R,DPP4,LY96,CCL4,CXCL5,S100A8,CCL3,CCL24,TNFRSF8,IDO1,CCRL2,TIMP1,SIGLEC9,FCGR3A/FCGR3B	63	8.2069e-25
Inflammatory Response, Organismal Injury and Abnormalities	inflammation	Inflammation of organ	5.46E-26		0.278		0.808	JCHAIN,PBLD,FCGR1A,RASGRP4,FGR,FCER1G,NR5A2,HOTTIP,ARRB2,TNFSF13,CD274,C1QA,LILRB4,CXCL11,TLR8,LCP2,TYROBP,GRIN2D,NFKBIZ,CA4,HCAR2,TLR2,TNFRSF10C,IGKC,TNFSF13B,ABCC2,MME,NOD2,TNFRSF1B,DSG3,F10,NRG1,SBNO2,DERL3,PRDM1,BCL6,LYZ,SOD2,TNFAIP6,CXCR2,IL1A,APOA1,ADM,IL4R,IL10,SCARF1,CSF3,BID,MMP1,LYN,CLEC4E,PDE4A,CCR1,KLKB1,PDE4B,CCL3L3,S100A4,CA2,CD177,SLC5A2,CXCL5,DDX60L,SUGCT,S100A11,S100A8,ANXA3,PLAU…	150	9.1e-25
Cell-To-Cell Signaling and Interaction, Cellular Movement, Hematological System Development and Function, Immune Cell Trafficking	recruitment	Recruitment of leukocytes	6.94E-26	Increased	4.676		3.666	CXCL9,PIK3R5,FGR,THBS1,ARRB2,CD274,CXCL11,CMKLR1,TLR4,IL1RN,C5AR1,CXCL16,SLC17A9,HCAR2,TLR2,MME,IL1B,CD14,CXCL10,TNFRSF1B,NOD2,FPR2,CLEC5A,FCGR2A,CXCL8,LYZ,SOD2,IL17RA,CXCR2,IL1A,APOA1,CTSC,IL10,CXCL3,CSF3,PPIF,MMP1,CLEC7A,LYN,HCK,CLEC4E,OSM,HPSE,CCR1,MMP12,PDE4B,CCL3L3,S100A4,CSF1R,DPP4,LY96,CCL4,CXCL5,S100A8,CCL3,CCL24,TNFRSF8,IDO1,CCRL2,TIMP1,SIGLEC9,FCGR3A/FCGR3B	62	1.11935e-24
Cellular Compromise, Inflammatory Response	degranulation	Degranulation of leukocytes	9.33E-26	Increased	4.130		3.458	PEBP1,IQGAP1,STX11,FCN1,PLAU,FCGR1A,NR4A3,RASGRP4,FGR,FCER1G,SPHK1,CD274,ADA2,LILRB4,LCP2,CD33,LILRB2,QPCT,C5AR1,CYFIP1,TYROBP,SDCBP,SLC11A1,TLR2,MCEMP1,S100P,CTSS,IL1B,MME,TNFRSF1B,LILRB3,CD14,FPR2,CLEC5A,FCGR2A,CXCL8,LYZ,TNFAIP6,CXCR2,CXCR1,CTSC,IL10,IL4R,CXCL3,GPR84,CYBA,LYN,MMP25,HCK,HPSE,ASAH1,FPR1,CCL3L3,ADGRE2,CD177,CCL4,S100A11,CREG1,S100A8,CCL3,ANXA3,CLEC4D,S100A9,PLAUR,MYO1F,IGF2R,NFAM1…	76	1.45781e-24
Cellular Compromise, Inflammatory Response	degranulation	Degranulation of myeloid cells	1.06E-25	Increased	4.131		3.446	PEBP1,STX11,FCN1,IQGAP1,PLAU,FCGR1A,NR4A3,RASGRP4,FGR,FCER1G,SPHK1,ADA2,LILRB4,LCP2,CD33,LILRB2,QPCT,CYFIP1,C5AR1,TYROBP,SDCBP,SLC11A1,TLR2,MCEMP1,S100P,CTSS,MME,IL1B,LILRB3,CD14,TNFRSF1B,FPR2,CLEC5A,FCGR2A,CXCL8,LYZ,TNFAIP6,CXCR1,CXCR2,CTSC,IL4R,CXCL3,GPR84,CYBA,LYN,MMP25,HCK,HPSE,ASAH1,FPR1,CCL3L3,ADGRE2,CD177,CCL4,S100A11,CREG1,S100A8,CCL3,ANXA3,CLEC4D,PLAUR,S100A9,MYO1F,IGF2R,NFAM1,FCAR,PLEKH…	74	1.60606e-24
Connective Tissue Disorders, Immunological Disease, Inflammatory Disease, Inflammatory Response, Organismal Injury and Abnormalities, Skeletal and Muscular Disorders	rheumatoid arthritis	Rheumatoid arthritis	1.55E-25		0.768		0.436	FCN1,AKAP13,NR4A3,RASGRP4,IL1R2,SPHK1,CD274,EPHX2,C1QA,CD33,ACOX2,KCNJ15,TLR2,TNFRSF10C,IGKC,TNFSF13B,MME,TNFRSF1B,F10,PRDM1,BCL6,LYZ,RNF149,TRIM31,TNFAIP6,CXCR2,CXCR1,NRP1,CCR9,APOA1,CTSC,ADM,IL10,IL4R,CSF3,MMP1,CLEC4E,CCR1,CA2,CXCL5,S100A8,CLEC4D,S100A9,PLAUR,GBP2,CD276,SLC7A11,PTGS2,PTPRE,SLC6A4,FCGR3A/FCGR3B,TNNC2,CXCL9,CSF3R,CEMIP,DNM1,THBS1,NBN,TLR4,IL1RN,C5AR1,CXCL16,VSIG10,CD300C,ADAM9,IL…	98	2.27941e-24
Cellular Function and Maintenance	function	Function of leukocytes	1.70E-25		0.134		-0.127	JCHAIN,STX11,AKAP13,PLAU,FCGR1A,RASGRP4,FCER1G,ARRB2,NSMAF,CD274,TNFSF13,GNAI3,CMKLR1,TLR4,LILRB4,TLR8,TYROBP,NFKBIZ,TLR2,DUSP4,CTSS,CD3E,TNFSF13B,IL1B,CD14,CXCL10,NOD2,LILRB3,FPR2,HCST,FCGR2A,CXCL8,BCL6,MMP3,IL31RA,CXCR2,CLEC6A,CTSC,IL10,IL4R,SCARF1,CSF3,GPR84,CLEC7A,LYN,HCK,CLEC4E,MCOLN1,CCR1,MMP12,SLAMF8,S100A4,CSF1R,LY96,CD209,STAT1,MARCO,CD8B,RRAS2,CSF2RB,PLAUR,MSR1,IDO1,CD276,P2RX7,CCRL2,PT…	72	2.42857e-24
Cellular Movement, Hematological System Development and Function, Immune Cell Trafficking	homing	Homing of leukocytes	1.95E-25	Increased	4.642		3.374	CXCL9,PLAU,RASGRP4,CSF3R,TRPV4,PIK3R5,G6PC,FGR,FCER1G,PLA2G7,SPHK1,THBS1,GNAI3,CMKLR1,TLR4,CXCL11,INHBA,C5AR1,CXCL16,HCAR2,TLR2,IL1B,JAK2,CXCL10,NOD2,LILRB3,FPR2,FCGR2A,CXCL8,IL17RA,CXCR2,CXCR1,CCR9,IL1A,APOA1,IL10,IL4R,CXCL3,CSF3,LYN,HCK,CCR1,HPSE,SLAMF8,LITAF,PDE4B,FPR1,CCL3L3,S100A4,CSF1R,SFRP5,DPP4,ADGRE2,MARCO,CXCL5,CCL4,S100A8,AQP9,CCL3,CCL24,S100A9,PLAUR,MYO1F,CCRL2,DYSF,CCL25,C5AR2	67	2.70833e-24
Connective Tissue Disorders, Organismal Injury and Abnormalities, Skeletal and Muscular Disorders	non-traumatic arthropathy	Non-traumatic arthropathy	2.58E-25		0.695		0.500	FCN1,AKAP13,RASGRP4,NR4A3,IL1R2,SPHK1,HOTTIP,CD274,EPHX2,C1QA,CD33,ACOX2,KCNJ15,TLR2,TNFRSF10C,IGKC,TNFSF13B,ABCC2,MME,TNFRSF1B,F10,PRDM1,BCL6,LYZ,SOD2,RNF149,TRIM31,TNFAIP6,CXCR2,CXCR1,CCR9,NRP1,APOA1,CTSC,ADM,IL10,IL4R,CSF3,MMP1,MMP25,CLEC4E,CCR1,CA2,CXCL5,MUC5AC,S100A8,CLEC4D,PLAUR,S100A9,GBP2,CD276,SLC7A11,PTGS2,PTPRE,MMP10,SLC6A4,FCGR3A/FCGR3B,TNNC2,CXCL9,CSF3R,CEMIP,DNM1,THBS1,NBN,TLR4,IL1R…	107	3.48649e-24
Cell-To-Cell Signaling and Interaction, Cellular Movement, Hematological System Development and Function, Immune Cell Trafficking	recruitment	Recruitment of granulocytes	3.08E-25	Increased	4.006		3.132	CXCL9,PIK3R5,FGR,THBS1,ARRB2,CD274,TLR4,IL1RN,C5AR1,SLC17A9,TLR2,MME,IL1B,CD14,CXCL10,NOD2,FPR2,CLEC5A,FCGR2A,CXCL8,LYZ,SOD2,IL17RA,CXCR2,IL1A,APOA1,CTSC,IL10,CXCL3,PPIF,MMP1,LYN,HCK,CLEC4E,HPSE,CCR1,MMP12,PDE4B,CCL3L3,DPP4,LY96,CCL4,CXCL5,S100A8,CCL3,CCL24,CCRL2,SIGLEC9,FCGR3A/FCGR3B	49	4.05263e-24
Cell-To-Cell Signaling and Interaction, Inflammatory Response	response	Response of phagocytes	4.17E-25	Increased	3.643		2.590	FCN1,PLAU,FCGR1A,G6PC,FGR,FCER1G,SPHK1,THBS1,SLAMF7,TLR4,LILRB4,C5AR1,TYROBP,SIGLEC11,TLR2,IL1B,CD14,CXCL10,NOD2,LILRB3,CLEC5A,FCGR2A,CXCL8,CLEC6A,APOA1,IL10,SCARF1,CXCL3,CSF3,CLEC7A,LYN,HCK,OSM,CCR1,PFKFB3,FPR1,CSF1R,LY96,ADGRE2,MARCO,CCL3,CSF2RB,ANXA5,PLAUR,S100A9,SIGLEC1,P2RX7,FCAR,APOA2,CEACAM3,SLC6A4,PTAFR,FCGR3A/FCGR3B	53	5.34615e-24
Cell-To-Cell Signaling and Interaction	immune response	Immune response of myeloid cells	5.70E-25	Increased	3.491		2.523	FCN1,HCK,OSM,PLAU,FCGR1A,PFKFB3,G6PC,FGR,FCER1G,SPHK1,FPR1,THBS1,CSF1R,SLAMF7,TLR4,TLR8,LY96,TYROBP,IGHA2,MARCO,SIGLEC11,TLR2,CCL3,IL1B,CD14,CXCL10,NOD2,LILRB3,CSF2RB,S100A9,PLAUR,CLEC5A,SIGLEC1,FCGR2A,CXCL8,P2RX7,FCAR,APOA2,CLEC6A,APOA1,IL10,CEACAM3,SCARF1,CXCL3,CSF3,SLC6A4,FCGR3A/FCGR3B,LYN	48	7.125e-24
Cellular Movement	chemotaxis	Chemotaxis	9.26E-25	Increased	5.777		4.327	CXCL9,PLAU,RASGRP4,CSF3R,TRPV4,PIK3R5,G6PC,FGR,FCER1G,PLA2G7,SPHK1,THBS1,ARRB2,GNAI3,CMKLR1,TLR4,CXCL11,INHBA,C5AR1,CXCL16,HCAR2,WARS1,TLR2,IL1B,CXCL10,NOD2,LILRB3,FPR2,NRG1,F10,FCGR2A,CXCL8,IL17RA,CXCR2,CXCR1,NRP1,CCR9,IL1A,APOA1,IL10,IL4R,CXCL3,CSF3,LYN,OSM,HCK,CCR1,HPSE,SLAMF8,DOCK4,LITAF,PDE4B,FPR1,CCL3L3,S100A4,EPHB1,CSF1R,SFRP5,DPP4,ADGRE2,MARCO,CXCL5,CCL4,PIK3C2G,S100A8,AQP9,CCL3,TFF1,CCL2…	82	1.12927e-23
Cell-To-Cell Signaling and Interaction, Cellular Movement	recruitment	Recruitment of myeloid cells	1.26E-24	Increased	4.087		3.117	CXCL9,PIK3R5,FGR,THBS1,ARRB2,CD274,CMKLR1,TLR4,IL1RN,C5AR1,SLC17A9,HCAR2,TLR2,MME,IL1B,CD14,CXCL10,TNFRSF1B,NOD2,FPR2,CLEC5A,FCGR2A,CXCL8,LYZ,SOD2,IL17RA,CXCR2,IL1A,APOA1,CTSC,IL10,CXCL3,PPIF,MMP1,LYN,HCK,CLEC4E,HPSE,CCR1,MMP12,PDE4B,CCL3L3,S100A4,CSF1R,DPP4,LY96,CCL4,CXCL5,S100A8,CCL3,CCL24,IDO1,CCRL2,SIGLEC9,FCGR3A/FCGR3B	55	1.5e-23
Cell-To-Cell Signaling and Interaction, Hematological System Development and Function	activation	Activation of myeloid cells	1.29E-24	Increased	4.439		3.638	CXCL9,FCER1G,THBS1,ARRB2,TNFSF13,CD274,TLR4,LCP2,TLR8,INHBA,IL1RN,C5AR1,TYROBP,SLC11A1,TLR2,ADAM9,IL1B,JAK2,MME,CXCL10,LILRB3,CD14,FPR2,CLEC5A,NRG1,SBNO2,FCGR2A,CXCL8,CXCR2,IL1A,IL10,IL4R,CXCL3,CSF3,BID,MAOB,LYN,CLEC4E,HCK,HPSE,PFKFB3,KLKB1,FPR1,CSF1R,DPP4,LY96,STAT1,CXCL5,CCL4,S100A8,CCL3,S100A9,MSR1,P2RX7,DYSF,PTGS2,PTPRE,CEACAM3,SLC6A4,SIGLEC9,SUCNR1,FCGR3A/FCGR3B	62	1.5e-23
Cellular Movement	homing	Homing of cells	1.83E-24	Increased	5.702		4.240	CXCL9,PLAU,RASGRP4,CSF3R,TRPV4,PIK3R5,G6PC,FGR,FCER1G,PLA2G7,SPHK1,DNM1,THBS1,ARRB2,GNAI3,CMKLR1,TLR4,CXCL11,INHBA,C5AR1,CXCL16,HCAR2,WARS1,TLR2,IL1B,JAK2,CXCL10,NOD2,LILRB3,FPR2,NRG1,F10,FCGR2A,CXCL8,IL17RA,CXCR2,CXCR1,NRP1,CCR9,IL1A,APOA1,IL10,IL4R,CXCL3,CSF3,LYN,OSM,HCK,CCR1,HPSE,SLAMF8,DOCK4,LITAF,PDE4B,FPR1,CCL3L3,S100A4,EPHB1,CSF1R,SFRP5,DPP4,ADGRE2,MARCO,CXCL5,CCL4,PIK3C2G,S100A8,AQP9,CCL3…	84	2.07955e-23
Cell-To-Cell Signaling and Interaction	interaction	Interaction of blood cells	1.88E-24	Increased	5.399		4.330	CXCL9,PLAU,FCGR1A,NR4A3,CSF3R,FGR,FCER1G,THBS1,ARRB2,C1QA,TLR4,CXCL11,LCP2,TYROBP,PILRA,TLR2,ADAM9,CD3E,IL1B,JAK2,CXCL10,LILRB3,CD14,FPR2,F10,FCGR2A,GZMB,CXCL8,IL17RA,CXCR2,CXCR1,NRP1,CCR9,IL1A,APOA1,IL10,CXCL3,PPIF,LYN,OSM,HCK,CCR1,HPSE,KLKB1,FPR1,CCL3L3,IL11,ADGRE2,CD177,CD209,STAT1,ST3GAL4,BMPER,MARCO,CCL4,S100A8,CCL3,CSF2RB,ANXA5,S100A9,PLAUR,TNFRSF8,MSR1,P2RX7,FCAR,CCL25,PTGS2,SIGLEC7,C5AR2,…	70	2.08889e-23
Cell-To-Cell Signaling and Interaction	adhesion	Adhesion of blood cells	2.07E-24	Increased	5.156		4.073	CXCL9,PLAU,FCGR1A,NR4A3,CSF3R,FGR,FCER1G,THBS1,ARRB2,C1QA,TLR4,CXCL11,LCP2,TYROBP,PILRA,TLR2,ADAM9,IL1B,JAK2,CXCL10,LILRB3,CD14,FPR2,F10,FCGR2A,GZMB,CXCL8,CXCR2,CXCR1,NRP1,CCR9,IL1A,APOA1,IL10,CXCL3,LYN,OSM,HCK,CCR1,HPSE,KLKB1,FPR1,CCL3L3,IL11,ADGRE2,CD177,CD209,STAT1,BMPER,MARCO,CCL4,S100A8,CCL3,CSF2RB,ANXA5,S100A9,PLAUR,TNFRSF8,MSR1,P2RX7,FCAR,CCL25,PTGS2,C5AR2,FCGR3A/FCGR3B	65	2.25e-23
Cell-To-Cell Signaling and Interaction, Hematological System Development and Function	interaction	Interaction of leukocytes	2.23E-24	Increased	5.633		4.489	CXCL9,PLAU,FCGR1A,NR4A3,CSF3R,FGR,THBS1,ARRB2,C1QA,TLR4,CXCL11,LCP2,TYROBP,PILRA,TLR2,ADAM9,CD3E,IL1B,JAK2,CXCL10,LILRB3,CD14,FPR2,F10,FCGR2A,CXCL8,IL17RA,CXCR2,CXCR1,NRP1,CCR9,IL1A,APOA1,IL10,CXCL3,LYN,OSM,HCK,CCR1,HPSE,KLKB1,FPR1,CCL3L3,IL11,ADGRE2,CD177,CD209,STAT1,ST3GAL4,BMPER,MARCO,CCL4,S100A8,CCL3,CSF2RB,S100A9,PLAUR,TNFRSF8,MSR1,P2RX7,FCAR,CCL25,PTGS2,SIGLEC7,C5AR2,FCGR3A/FCGR3B	66	2.37234e-23
Cell-To-Cell Signaling and Interaction, Cellular Movement, Hematological System Development and Function, Immune Cell Trafficking, Inflammatory Response	recruitment	Recruitment of phagocytes	5.20E-24	Increased	4.075		3.102	PIK3R5,FGR,THBS1,ARRB2,CD274,CMKLR1,TLR4,IL1RN,C5AR1,SLC17A9,HCAR2,TLR2,MME,IL1B,CD14,CXCL10,TNFRSF1B,NOD2,FPR2,CLEC5A,FCGR2A,CXCL8,LYZ,SOD2,IL17RA,CXCR2,IL1A,APOA1,CTSC,IL10,CXCL3,PPIF,MMP1,LYN,HCK,CLEC4E,OSM,CCR1,MMP12,PDE4B,CCL3L3,S100A4,CSF1R,LY96,CCL4,CXCL5,S100A8,CCL3,IDO1,CCRL2,SIGLEC9,FCGR3A/FCGR3B	52	5.41667e-23
Cell-To-Cell Signaling and Interaction	binding	Binding of blood cells	5.40E-24	Increased	5.317		4.257	CXCL9,PLAU,FCGR1A,NR4A3,CSF3R,FGR,FCER1G,THBS1,ARRB2,C1QA,TLR4,CXCL11,LCP2,TYROBP,PILRA,TLR2,ADAM9,CD3E,IL1B,JAK2,CXCL10,LILRB3,CD14,FPR2,F10,FCGR2A,GZMB,CXCL8,CXCR2,CXCR1,NRP1,CCR9,IL1A,APOA1,IL10,CXCL3,PPIF,LYN,OSM,HCK,CCR1,HPSE,KLKB1,FPR1,CCL3L3,IL11,ADGRE2,CD177,CD209,STAT1,ST3GAL4,BMPER,MARCO,CCL4,S100A8,CCL3,CSF2RB,ANXA5,PLAUR,S100A9,TNFRSF8,MSR1,P2RX7,FCAR,CCL25,PTGS2,SIGLEC7,C5AR2,FCGR3A/…	69	5.45e-23
Cellular Function and Maintenance	function	Function of blood cells	5.45E-24		0.352		0.053	JCHAIN,STX11,AKAP13,PLAU,FCGR1A,RASGRP4,FCER1G,ARRB2,NSMAF,TNFSF13,CD274,GNAI3,CMKLR1,TLR4,LILRB4,TLR8,TYROBP,NFKBIZ,TLR2,DUSP4,CTSS,CD3E,TNFSF13B,IL1B,CXCL10,NOD2,LILRB3,CD14,FPR2,HCST,FCGR2A,CXCL8,BCL6,MMP3,IL31RA,CXCR2,CLEC6A,CTSC,IL10,IL4R,CSF3,SCARF1,GPR84,CLEC7A,LYN,CLEC4E,HCK,CCR1,MCOLN1,MMP12,SLAMF8,S100A4,CSF1R,LY96,CD209,STAT1,ST3GAL4,MARCO,AQP9,RRAS2,CD8B,CSF2RB,PLAUR,MSR1,IDO1,CD276,P…	74	5.45e-23
Cell-To-Cell Signaling and Interaction, Hematological System Development and Function	binding	Binding of leukocytes	6.47E-24	Increased	5.551		4.412	CXCL9,PLAU,FCGR1A,NR4A3,CSF3R,FGR,THBS1,ARRB2,C1QA,TLR4,CXCL11,LCP2,TYROBP,PILRA,TLR2,ADAM9,CD3E,IL1B,JAK2,CXCL10,LILRB3,CD14,FPR2,F10,FCGR2A,CXCL8,CXCR2,CXCR1,NRP1,CCR9,IL1A,APOA1,IL10,CXCL3,LYN,OSM,HCK,CCR1,HPSE,KLKB1,FPR1,CCL3L3,IL11,ADGRE2,CD177,CD209,STAT1,ST3GAL4,BMPER,MARCO,CCL4,S100A8,CCL3,CSF2RB,S100A9,PLAUR,TNFRSF8,MSR1,P2RX7,FCAR,CCL25,PTGS2,SIGLEC7,C5AR2,FCGR3A/FCGR3B	65	6.34314e-23
Cell-To-Cell Signaling and Interaction, Hematological System Development and Function, Immune Cell Trafficking	adhesion	Adhesion of immune cells	8.46E-24	Increased	5.198		4.056	CXCL9,PLAU,FCGR1A,NR4A3,CSF3R,FGR,THBS1,ARRB2,C1QA,TLR4,CXCL11,LCP2,TYROBP,PILRA,TLR2,ADAM9,IL1B,JAK2,CXCL10,LILRB3,CD14,FPR2,F10,FCGR2A,CXCL8,CXCR2,CXCR1,NRP1,CCR9,IL1A,APOA1,IL10,CXCL3,LYN,OSM,HCK,CCR1,HPSE,KLKB1,FPR1,CCL3L3,IL11,ADGRE2,CD177,CD209,STAT1,BMPER,MARCO,CCL4,S100A8,CCL3,CSF2RB,S100A9,PLAUR,TNFRSF8,MSR1,P2RX7,FCAR,CCL25,PTGS2,C5AR2,FCGR3A/FCGR3B	62	8.12264e-23
Cell-To-Cell Signaling and Interaction, Cellular Movement, Hematological System Development and Function, Immune Cell Trafficking, Inflammatory Response	recruitment	Recruitment of neutrophils	8.61E-24	Increased	3.702		2.881	HCK,CLEC4E,CCR1,MMP12,PIK3R5,FGR,PDE4B,CCL3L3,ARRB2,CD274,TLR4,LY96,IL1RN,C5AR1,SLC17A9,CCL4,CXCL5,TLR2,CCL3,S100A8,IL1B,MME,CD14,NOD2,CXCL10,FPR2,CLEC5A,FCGR2A,CCRL2,CXCL8,LYZ,SOD2,IL17RA,CXCR2,IL1A,CTSC,APOA1,IL10,CXCL3,PPIF,MMP1,SIGLEC9,FCGR3A/FCGR3B,LYN	44	8.12264e-23
Cellular Movement	cellular infiltration	Cellular infiltration by blood cells	9.09E-24	Increased	3.213		2.944	CXCL9,FCN1,PLAU,FCER1G,PLA2G7,STC1,SPHK1,THBS1,ARRB2,CD274,EPHX2,CMKLR1,TLR4,IL1RN,C5AR1,CXCL16,NFKBIZ,TLR2,IL1B,CXCL10,NOD2,TNFRSF1B,LILRB3,CD14,CYP2J2,FPR2,CLEC5A,PRDM1,CXCL8,AGTRAP,IL17RA,ETV5,CXCR2,IL1A,APOA1,CTSC,ADM,IL10,CXCL3,CSF3,BID,LYN,CLEC4E,OSM,HCK,CCR1,MMP12,FPR1,CCL3L3,S100A4,CSF1R,DPP4,STAT1,CXCL5,CCL4,S100A8,CCL3,CSF2RB,S100A9,TNFRSF8,MSR1,CDH3,IDO1,CD276,P2RX7,FCAR,PTGS2,CTSB,MMP…	71	8.41667e-23
Inflammatory Response	immune response	Immune response of cells	1.17E-23	Increased	4.946		3.997	FCN1,PLAU,FCGR1A,CSF3R,PIK3R5,G6PC,FGR,FCER1G,SPHK1,THBS1,KCNK13,TNFSF13,CD274,ABL2,C1QA,SLAMF7,TLR4,LILRB4,LCP2,TLR8,LILRB2,C5AR1,CYFIP1,TYROBP,IGHA2,SLC11A1,SIGLEC11,TLR2,CTSS,IL1B,CXCL10,NOD2,TNFRSF1B,LILRB3,CD14,FPR2,CLEC5A,F10,PRDM1,FCGR2A,GZMB,CXCL8,BCL6,CLEC6A,APOA1,IL10,CXCL3,CSF3,SCARF1,CYBA,CLEC7A,LYN,MMP25,OSM,HCK,PFKFB3,LITAF,FPR1,CSF1R,LY96,IL11,STAT1,IL1RAP,MARCO,S100A8,PLEK,CCL3,RR…	86	1.06364e-22
Hematological System Development and Function, Tissue Morphology	quantity	Quantity of leukocytes	2.16E-23		1.671		0.881	JCHAIN,AKAP13,FCGR1A,PIK3R5,FCER1G,SPHK1,ARRB2,TNFSF13,CD274,EPHX2,C1QA,PI3,LILRB4,INHBA,LCP2,TYROBP,TLR2,IGKC,TNFSF13B,LILRB3,NOD2,TNFRSF1B,PRDM1,BCL6,CXCR2,CCR9,VCAN,IL1A,APOA1,HNF1A,IL10,IL4R,SCARF1,CSF3,BID,LYN,CLEC4E,HPSE,CCR1,KLKB1,CALHM6,PDE4B,CCL3L3,TGFBI,SFRP5,ST3GAL4,SUGCT,S100A8,CLEC4D,S100A9,TNFRSF8,IDO1,SIGLEC1,IGF2R,P2RX7,PROK2,PTGS2,PTAFR,STX11,ITPR2,PLAU,B4GALNT2,CSF3R,THBS1,NBN,C…	111	1.92857e-22
Cellular Movement, Hematological System Development and Function, Immune Cell Trafficking	cellular infiltration	Cellular infiltration by leukocytes	2.57E-23	Increased	3.127		2.863	CXCL9,FCN1,PLAU,FCER1G,PLA2G7,STC1,SPHK1,THBS1,ARRB2,CD274,EPHX2,CMKLR1,TLR4,IL1RN,C5AR1,CXCL16,NFKBIZ,TLR2,IL1B,CXCL10,NOD2,TNFRSF1B,LILRB3,CD14,CYP2J2,FPR2,CLEC5A,PRDM1,CXCL8,AGTRAP,IL17RA,ETV5,CXCR2,IL1A,APOA1,CTSC,ADM,IL10,CXCL3,CSF3,BID,LYN,OSM,HCK,CCR1,MMP12,FPR1,CCL3L3,S100A4,CSF1R,DPP4,STAT1,CXCL5,CCL4,S100A8,CCL3,CSF2RB,S100A9,TNFRSF8,MSR1,CDH3,IDO1,CD276,P2RX7,FCAR,PTGS2,CTSB,MMP10,TIMP…	70	2.25439e-22
Infectious Diseases	infection	Infection by SARS coronavirus	5.58E-23					KCNJ2,FCGR1B,FCGR1A,FCGR2C,NBN,CXCL11,SLAMF7,IL1RN,IFITM2,TNFSF13B,JAK2,IL1B,CXCL10,F10,FCGR2A,CXCL8,GZMB,ALPL,CXCR2,CXCR1,VCAN,IL1A,APOA1,ADM,IL10,CSF3,PLBD1,LYN,PDE4A,CCR1,PDE4B,IGLC3,CSF1R,ACSL1,STAT1,SLC5A2,CCL4,S100A8,PLEK,CCL3,S100A9,KCNE1,SIGLEC1,CCRL2,GRIN2B,DYSF,SLC7A11,SAA2,NAMPT,PTGS2,APOA2,TNFAIP2,FPR3,FCGR3A/FCGR3B	54	4.81034e-22
Cellular Compromise, Inflammatory Response	degranulation	Degranulation of neutrophils	5.80E-23	Increased	2.813		2.111	STX11,FCN1,IQGAP1,PLAU,FGR,FCER1G,ADA2,CD33,LILRB2,QPCT,CYFIP1,C5AR1,TYROBP,SDCBP,SLC11A1,TLR2,MCEMP1,S100P,CTSS,MME,CD14,TNFRSF1B,LILRB3,FPR2,CLEC5A,FCGR2A,CXCL8,LYZ,TNFAIP6,CXCR1,CXCR2,CTSC,CXCL3,GPR84,CYBA,MMP25,HCK,HPSE,ASAH1,FPR1,CD177,CCL4,S100A11,CREG1,S100A8,CCL3,ANXA3,CLEC4D,PLAUR,S100A9,MYO1F,IGF2R,NFAM1,FCAR,PLEKHO2,CTSB,FUCA1,CEACAM3,PTAFR,SIGLEC9,FCGR3A/FCGR3B	61	4.91525e-22
Infectious Diseases	COVID-19	COVID-19	7.90E-23					KCNJ2,FCGR1B,FCGR1A,FCGR2C,NBN,CXCL11,SLAMF7,IL1RN,IFITM2,TNFSF13B,JAK2,IL1B,CXCL10,F10,FCGR2A,CXCL8,GZMB,ALPL,CXCR2,CXCR1,VCAN,IL1A,APOA1,ADM,IL10,CSF3,PLBD1,LYN,PDE4A,CCR1,PDE4B,IGLC3,CSF1R,ACSL1,STAT1,SLC5A2,CCL4,S100A8,PLEK,CCL3,S100A9,KCNE1,SIGLEC1,CCRL2,DYSF,SLC7A11,SAA2,NAMPT,PTGS2,APOA2,TNFAIP2,FPR3,FCGR3A/FCGR3B	53	6.58333e-22
Cell-To-Cell Signaling and Interaction	response	Response of myeloid leukocytes	8.19E-23	Increased	2.896		2.079	HCK,PLAU,G6PC,FGR,FCER1G,FPR1,THBS1,TLR4,ADGRE2,C5AR1,TYROBP,IGHA2,SIGLEC11,TLR2,CCL3,IL1B,CD14,NOD2,CXCL10,LILRB3,CSF2RB,S100A9,PLAUR,FCGR2A,CXCL8,FCAR,CLEC6A,IL10,CXCL3,CEACAM3,CSF3,PTAFR,FCGR3A/FCGR3B,LYN	34	6.71311e-22
Cell-To-Cell Signaling and Interaction, Inflammatory Response	immune response	Immune response of phagocytes	1.22E-22	Increased	2.952		2.012	FCN1,HCK,OSM,PLAU,FCGR1A,PFKFB3,G6PC,FGR,FCER1G,SPHK1,FPR1,THBS1,CSF1R,SLAMF7,TLR4,LILRB4,LY96,TYROBP,MARCO,SIGLEC11,TLR2,CCL3,IL1B,CD14,CXCL10,NOD2,LILRB3,CSF2RB,ANXA5,S100A9,PLAUR,CLEC5A,SIGLEC1,FCGR2A,P2RX7,CXCL8,FCAR,APOA2,CLEC6A,APOA1,IL10,CEACAM3,SCARF1,CXCL3,CSF3,SLC6A4,FCGR3A/FCGR3B,LYN	48	9.83871e-22
Cell-To-Cell Signaling and Interaction, Hematological System Development and Function	activation	Activation of blood cells	1.54E-22	Increased	5.094		4.190	CXCL9,STX11,ITPR2,FCGR1A,NR4A3,PIK3R5,FCER1G,THBS1,ARRB2,TNFSF13,CD274,C1QA,TLR4,INHBA,LCP2,TLR8,LILRB2,IL1RN,C5AR1,CYFIP1,TYROBP,CTSL,NFKBIZ,SLC11A1,TLR2,CTSS,ADAM9,CD3E,TNFSF13B,IL1B,JAK2,MME,CXCL10,LILRB3,NOD2,TNFRSF1B,CD14,FPR2,CLEC5A,F10,NRG1,SBNO2,PRDM1,FCGR2A,CXCL8,CXCR2,VCAN,IL1A,APOA1,IL10,IL4R,CXCL3,CSF3,PPIF,BID,MAOB,MMP1,CLEC7A,LYN,GNA15,CLEC4E,OSM,HCK,HPSE,PFKFB3,KLKB1,FPR1,CSF1R,DPP…	95	1.22222e-21
Infectious Diseases	infection	Infection by coronavirus	1.69E-22		-0.564		-0.802	CXCL9,KCNJ2,FCGR1B,FCGR1A,DNM1,FCGR2C,NBN,CXCL11,SLAMF7,IL1RN,IFITM2,TNFSF13B,JAK2,IL1B,CXCL10,F10,FCGR2A,CXCL8,GZMB,ALPL,CXCR2,CXCR1,VCAN,IL1A,APOA1,ADM,IL10,CSF3,PLBD1,LYN,PDE4A,CCR1,PDE4B,IGLC3,CSF1R,DPP4,ACSL1,CD209,STAT1,SLC5A2,CCL4,S100A8,PLEK,CCL3,S100A9,KCNE1,SIGLEC1,CCRL2,GRIN2B,DYSF,SLC7A11,SAA2,NAMPT,PTGS2,APOA2,TNFAIP2,FPR3,FCGR3A/FCGR3B	58	1.32031e-21
Cellular Function and Maintenance	function	Function of antigen presenting cells	2.03E-22		-0.195		-0.383	HCK,CLEC4E,PLAU,CCR1,MCOLN1,FCGR1A,MMP12,SLAMF8,FCER1G,TNFSF13,CD274,CSF1R,CMKLR1,TLR4,LY96,CD209,STAT1,TYROBP,MARCO,TLR2,DUSP4,CTSS,TNFSF13B,RRAS2,IL1B,CD14,NOD2,CXCL10,PLAUR,FPR2,MSR1,IDO1,P2RX7,IL31RA,PTGS2,VSIG4,CLEC6A,IL10,IL4R,SCARF1,P2RY6,CLEC7A,SIGLEC9,SUCNR1,LYN	45	1.56154e-21
Cellular Movement, Hematological System Development and Function, Immune Cell Trafficking, Inflammatory Response	chemotaxis	Chemotaxis of granulocytes	5.07E-22	Increased	3.839		2.761	CXCL9,HCK,RASGRP4,CSF3R,PIK3R5,G6PC,FGR,FCER1G,FPR1,PDE4B,CCL3L3,GNAI3,TLR4,DPP4,ADGRE2,C5AR1,CCL4,CXCL5,CCL3,AQP9,S100A8,IL1B,NOD2,CXCL10,LILRB3,CCL24,PLAUR,S100A9,FPR2,MYO1F,FCGR2A,DYSF,CXCL8,IL17RA,CXCR2,CXCR1,APOA1,IL10,CXCL3,CSF3,C5AR2,LYN	42	3.84091e-21
Cellular Movement, Hematological System Development and Function, Immune Cell Trafficking	cell movement	Cell movement of antigen presenting cells	7.60E-22	Increased	2.905		2.066	CXCL9,FCN1,PLAU,TRPV4,STC1,SPHK1,THBS1,ARRB2,GNAI3,CMKLR1,TLR4,CXCL11,IL1RN,C5AR1,TYROBP,HCAR2,NFKBIZ,TLR2,IL1B,CXCL10,FPR2,PRDM1,CXCL8,AGTRAP,BCL6,IL17RA,CXCR2,CXCR1,VCAN,IL1A,APOA1,IL10,IL4R,CXCL3,BID,HCK,CCR1,HPSE,MMP12,SLAMF8,LITAF,FPR1,CCL3L3,S100A4,CSF1R,SFRP5,DPP4,CD209,STAT1,MARCO,CCL4,S100A8,CCL3,CSF2RB,CCL24,P2RX7,CCRL2,FCAR,CCL25,PTGS2,MMP10,TIMP1,P2RY6	63	5.67164e-21
Inflammatory Response, Respiratory Disease	inflammation	Inflammation of respiratory system component	8.10E-22		1.061		1.238	PEBP1,FCGR1B,FCGR1A,RASGRP4,TRPV4,PLA2G7,THBS1,ARRB2,TNFSF13,FCGR2C,CMKLR1,TLR4,NRTN,IL1RN,PPARGC1A,C5AR1,GRIN2D,NFKBIZ,TLR2,CTSS,IL1B,JAK2,CXCL10,NOD2,TNFRSF1B,CD14,FPR2,CLEC5A,NRG1,F10,FCGR2A,GZMB,CXCL8,BCL6,LYZ,ALPL,IL17RA,TNFAIP6,IL31RA,APOA1,IL10,IL4R,CXCL3,BID,CLEC7A,LYN,OSM,PDE4A,CCR1,HPSE,MMP12,PDE4B,CCL3L3,S100A4,AQP1,CSF1R,DPP4,LY96,IL11,STAT1,ANXA3,CSF2RB,CLEC4D,ANXA5,CCL24,TNFRSF8,DNA…	77	5.95588e-21
Cell-To-Cell Signaling and Interaction, Hematological System Development and Function, Immune Cell Trafficking, Inflammatory Response	activation	Activation of leukocytes	8.35E-22	Increased	4.930		4.045	CXCL9,STX11,FCGR1A,NR4A3,FCER1G,THBS1,ARRB2,TNFSF13,CD274,C1QA,TLR4,INHBA,LCP2,TLR8,LILRB2,IL1RN,C5AR1,TYROBP,CTSL,NFKBIZ,SLC11A1,TLR2,CTSS,ADAM9,CD3E,TNFSF13B,IL1B,JAK2,MME,CXCL10,LILRB3,NOD2,TNFRSF1B,CD14,FPR2,CLEC5A,F10,NRG1,SBNO2,PRDM1,FCGR2A,CXCL8,CXCR2,VCAN,IL1A,APOA1,IL10,IL4R,CXCL3,CSF3,BID,MAOB,CLEC7A,LYN,CLEC4E,OSM,HCK,HPSE,PFKFB3,KLKB1,FPR1,CSF1R,DPP4,LY96,CD209,STAT1,CCL4,CXCL5,S100A8…	88	6.05072e-21
Cellular Function and Maintenance	function	Function of phagocytes	8.55E-22		0.933		0.593	HCK,CLEC4E,PLAU,MCOLN1,CCR1,FCGR1A,MMP12,SLAMF8,RASGRP4,FCER1G,CD274,CSF1R,CMKLR1,TLR4,LILRB4,LY96,CD209,STAT1,TYROBP,MARCO,TLR2,DUSP4,RRAS2,IL1B,CD14,NOD2,CXCL10,PLAUR,FPR2,MSR1,IDO1,P2RX7,CXCL8,IL31RA,PTGS2,CXCR2,VSIG4,CLEC6A,IL10,IL4R,CSF3,SCARF1,P2RY6,CLEC7A,SIGLEC9,SUCNR1,LYN	47	6.10714e-21
Cellular Function and Maintenance, Hematological System Development and Function	function	Function of myeloid cells	9.88E-22		1.584		1.209	HCK,CLEC4E,PLAU,CCR1,MCOLN1,FCGR1A,MMP12,SLAMF8,RASGRP4,FCER1G,S100A4,CSF1R,TLR4,LY96,STAT1,TYROBP,MARCO,TLR2,DUSP4,IL1B,CD14,NOD2,CXCL10,CSF2RB,PLAUR,MSR1,P2RX7,CXCL8,IL31RA,PTGS2,CXCR2,VSIG4,CLEC6A,IL10,IL4R,CSF3,P2RY6,CLEC7A,SIGLEC9,LYN	40	6.95775e-21
Cell-To-Cell Signaling and Interaction	response	Response of granulocytes	1.37E-21	Increased	3.431		2.573	HCK,PLAU,G6PC,FGR,FCER1G,FPR1,THBS1,TLR4,ADGRE2,C5AR1,TYROBP,IGHA2,TLR2,CCL3,CXCL10,NOD2,LILRB3,CSF2RB,PLAUR,FCGR2A,CXCL8,FCAR,CLEC6A,IL10,CXCL3,CEACAM3,CSF3,PTAFR,FCGR3A/FCGR3B,LYN	30	9.51389e-21
Infectious Diseases	infection	Infection of mammalia	1.90E-21	Decreased	-4.424		-3.319	JCHAIN,FCN1,PLAU,FCGR1A,FCER1G,PLA2G7,CD274,C1QA,TLR4,PI3,IL1RN,C5AR1,CXCL16,NFKBIZ,SLC11A1,TLR2,DUSP4,IL1B,CD14,CXCL10,TNFRSF1B,NOD2,BCL6,IL17RA,MMP3,IL31RA,CXCR2,CLEC6A,IL10,IL4R,CSF3,CLEC7A,CLEC4E,CCR1,SLAMF8,FPR1,CCL3L3,LY96,STAT1,MARCO,MUC5AC,AQP9,CSF2RB,CLEC4D,PLAUR,S100A9,GBP2,MSR1,SIGLEC1,VSIG4,MMP10,TIMP1,PTAFR,GUCY2C	54	1.30137e-20
Cell-To-Cell Signaling and Interaction, Hematological System Development and Function, Inflammatory Response	response	Response of neutrophils	4.64E-21	Increased	2.953		2.225	HCK,PLAU,G6PC,FGR,FCER1G,FPR1,THBS1,TLR4,ADGRE2,C5AR1,TYROBP,CCL3,CXCL10,NOD2,LILRB3,CSF2RB,PLAUR,FCGR2A,CXCL8,FCAR,CLEC6A,IL10,CXCL3,CEACAM3,CSF3,PTAFR,FCGR3A/FCGR3B,LYN	28	3.13514e-20
Cancer, Organismal Injury and Abnormalities	melanoma	Melanoma	8.32E-21		-0.493		-0.706	PBLD,AKAP13,SLC2A7,PI3,LILRB4,CD33,GALNTL6,ENPEP,OSR2,ACOX2,SLC17A9,PHYHIPL,ABCC2,LILRB3,PDZD7,F10,PRDM1,PLCD3,SOD2,NRP1,CLEC6A,ADM,STS,SLC17A8,LYN,CD300E,TDRD12,SULF2,XPNPEP2,DDC,SLAMF8,DMXL2,LILRA6,ANKRD22,DOCK4,HOXC11,EPHB1,ESRRG,PARM1,NAGS,TNIP3,RNF157,PIK3C2G,HIVEP1,IDO1,SIGLEC1,CD276,PLEKHO2,ZNF710,PTGS2,PTPRE,SULT2A1,FCGR3A/FCGR3B,IQGAP1,RMDN2,SLC19A3,G6PC,APOBEC3A,THBS1,WDR49,DHDH,ADA2,NC…	463	5.54667e-20
Hematological System Development and Function, Tissue Morphology	quantity	Quantity of blood cells	2.21E-20		1.736		0.968	JCHAIN,AKAP13,FCGR1A,PIK3R5,FCER1G,SPHK1,ARRB2,TNFSF13,CD274,EPHX2,C1QA,PI3,LILRB4,INHBA,LCP2,TYROBP,TLR2,IGKC,TNFSF13B,LILRB3,NOD2,TNFRSF1B,PRDM1,BCL6,CXCR2,CCR9,VCAN,IL1A,APOA1,HNF1A,IL10,IL4R,SCARF1,CSF3,BID,LYN,CLEC4E,HPSE,CCR1,KLKB1,CALHM6,PDE4B,CCL3L3,TGFBI,SFRP5,ST3GAL4,SUGCT,S100A8,CLEC4D,S100A9,TNFRSF8,IDO1,SIGLEC1,IGF2R,P2RX7,PROK2,PTGS2,PTAFR,HTR4,STX11,ITPR2,PLAU,B4GALNT2,CSF3R,THBS1,…	113	1.45395e-19
Cellular Movement, Hematological System Development and Function, Immune Cell Trafficking, Inflammatory Response	chemotaxis	Chemotaxis of neutrophils	3.74E-20	Increased	3.775		2.697	HCK,RASGRP4,CSF3R,PIK3R5,G6PC,FGR,FCER1G,FPR1,PDE4B,CCL3L3,GNAI3,TLR4,DPP4,C5AR1,CCL4,CXCL5,CCL3,AQP9,S100A8,IL1B,NOD2,CXCL10,LILRB3,CCL24,S100A9,FPR2,MYO1F,FCGR2A,DYSF,CXCL8,CXCR2,CXCR1,APOA1,CXCL3,CSF3,C5AR2,LYN	37	2.42857e-19
Cellular Movement, Hematological System Development and Function, Immune Cell Trafficking, Inflammatory Response	migration	Migration of phagocytes	3.90E-20	Increased	4.072		3.083	CXCL9,PLAU,PIK3R5,FGR,ARRB2,GNAI3,CXCL11,CMKLR1,TLR4,QPCT,IL1RN,TYROBP,SLC17A9,PILRA,TLR2,CTSS,IL1B,CXCL10,FPR2,F10,CXCL8,BCL6,IL17RA,CXCR2,VCAN,APOA1,IL10,CXCL3,CSF3,HCK,CCR1,MMP12,PDE4B,FPR1,CCL3L3,CSF1R,CD209,CD177,ST3GAL4,CCL4,CXCL5,MAOA,S100A8,CCL3,CSF2RB,PLAUR,S100A9,MYO1F,PROK2,PTGS2,TIMP1,P2RY6	52	2.5e-19
Cell-To-Cell Signaling and Interaction, Cellular Function and Maintenance, Inflammatory Response	phagocytosis	Phagocytosis of cells	5.32E-20	Increased	4.916		4.031	FCN1,PLAU,FCGR1A,CSF3R,PIK3R5,FGR,FCER1G,SPHK1,THBS1,C1QA,ABL2,SLAMF7,TLR4,CYFIP1,TYROBP,SLC11A1,SIGLEC11,TLR2,IL1B,CD14,CXCL10,NOD2,FPR2,F10,FCGR2A,CLEC6A,APOA1,IL10,SCARF1,CSF3,CYBA,CLEC7A,LYN,HCK,PFKFB3,FPR1,CSF1R,MARCO,PLEK,CCL3,RRAS2,ANXA3,CSF2RB,ANXA5,PLAUR,S100A9,MSR1,SIGLEC1,P2RX7,DYSF,FCAR,APOA2,CEACAM3,SLC6A4,P2RY6,SUCNR1,FCGR3A/FCGR3B	57	3.36709e-19
Dermatological Diseases and Conditions, Organismal Injury and Abnormalities	skin lesion	Skin lesion	6.21E-20		0.853		1.019	PBLD,AKAP13,SLC2A7,TMEM229A,PI3,LILRB4,CD33,GALNTL6,ENPEP,OSR2,ACOX2,SLC17A9,PHYHIPL,ABCC2,LILRB3,PDZD7,F10,PRDM1,SOD2,NRP1,CLEC6A,STS,SLC17A8,LYN,CD300E,TDRD12,SULF2,XPNPEP2,DDC,SLAMF8,DMXL2,LILRA6,ANKRD22,DOCK4,HOXC11,EPHB1,ESRRG,PARM1,NAGS,TNIP3,RNF157,PIK3C2G,HIVEP1,IDO1,SIGLEC1,CD276,PLEKHO2,PTGS2,PTPRE,SULT2A1,FCGR3A/FCGR3B,IQGAP1,RMDN2,SLC19A3,G6PC,APOBEC3A,THBS1,WDR49,DHDH,ADA2,NCF2,TLR4,…	442	3.88125e-19
Metabolic Disease, Organismal Injury and Abnormalities	glucose metabolism disorder	Glucose metabolism disorder	6.46E-20		1.503		2.085	KCNJ2,FCGR1A,NR4A3,FGF19,FCER1G,IL1R2,SPHK1,CD274,EPHX2,C1QA,LILRB4,ENPEP,TYROBP,GRIN2D,SLC17A9,CA4,HCAR2,TRPM6,UNC5D,TLR2,KYNU,TNFSF13B,CISD1,MME,LILRB3,NOD2,TNFRSF1B,ABCG5,F10,LYZ,SOD2,TRIM31,CCR9,CLEC6A,IL1A,APOA1,HNF1A,ADM,IL10,STS,PLBD1,BID,MAOB,CYBA,PDE4A,HPSE,CCR1,CALHM6,TPM4,PDE4B,CCL3L3,S100A4,TGFBI,CA2,SLC5A2,S100A8,PLAUR,CCK,GBP2,RALYL,GCG,P2RX7,GRIN2B,SLC7A11,PTGS2,APOA2,PTAFR,SLC6A4,…	144	3.98765e-19
Organismal Survival	survival	Survival of organism	7.22E-20		-1.933		-2.579	CXCL9,IQGAP1,NR4A3,CYP3A4,CYP2C19,SPHK1,DNM1,HOTTIP,THBS1,ARRB2,NSMAF,TNFSF13,CD274,EPHX2,NBN,TLR4,CXCL11,INHBA,IL1RN,C5AR1,F11,SIRT6,SLC11A1,WARS1,TLR2,DUSP4,ADAM9,CD3E,TNFSF13B,IL1B,JAK2,MME,CXCL10,NOD2,TNFRSF1B,CD14,SLC2A2,CLEC5A,NRG1,PRDM1,FCGR2A,EREG,BCL6,LYZ,SOD2,IL17RA,TNFAIP6,CXCR2,CXCR1,NRP1,IL1A,APOA1,CTSC,ADM,IL10,IL4R,CXCL3,CSF3,PPIF,BID,MMP25,GLUL,CCR1,MMP12,ASAH1,LITAF,CCL3L3,AQP1,L…	93	4.40244e-19
Connective Tissue Disorders, Inflammatory Disease, Inflammatory Response, Organismal Injury and Abnormalities, Skeletal and Muscular Disorders	experimentally-induced arthritis	Experimentally-induced arthritis	7.84E-20		1.890		1.675	HCK,PLAU,CCR1,FCGR1A,FGR,IL1R2,SPHK1,THBS1,CCL3L3,TNFSF13,TLR4,IL1RN,STAT1,CCL4,SLC11A1,TLR2,CTSS,TNFSF13B,IL1B,NOD2,TNFRSF1B,FPR2,MSR1,FCGR2A,P2RX7,CXCL8,MMP3,IL17RA,TNFAIP6,NAMPT,PTGS2,APOA1,IL10,CSF3,FCGR3A/FCGR3B,LYN	36	4.72289e-19
Cancer, Dermatological Diseases and Conditions, Organismal Injury and Abnormalities	skin cancer	Skin cancer	8.93E-20					PBLD,AKAP13,SLC2A7,TMEM229A,PI3,LILRB4,CD33,GALNTL6,ENPEP,OSR2,ACOX2,SLC17A9,PHYHIPL,ABCC2,LILRB3,PDZD7,F10,PRDM1,SOD2,NRP1,CLEC6A,STS,SLC17A8,LYN,CD300E,TDRD12,SULF2,XPNPEP2,DDC,SLAMF8,DMXL2,LILRA6,ANKRD22,DOCK4,HOXC11,EPHB1,ESRRG,PARM1,NAGS,TNIP3,RNF157,PIK3C2G,HIVEP1,IDO1,SIGLEC1,CD276,PLEKHO2,PTGS2,PTPRE,SULT2A1,FCGR3A/FCGR3B,IQGAP1,RMDN2,SLC19A3,G6PC,APOBEC3A,THBS1,WDR49,DHDH,ADA2,NCF2,TLR4,…	439	5.27059e-19
Hematological System Development and Function, Inflammatory Response, Tissue Morphology	quantity	Quantity of phagocytes	8.96E-20		1.890		1.643	STX11,PLAU,B4GALNT2,CSF3R,PIK3R5,FCER1G,THBS1,ARRB2,TNFSF13,EPHX2,C1QA,CMKLR1,TLR4,PI3,LILRB4,NRTN,IL1RN,C5AR1,TYROBP,PILRA,TLR2,CTSS,IL1B,JAK2,CXCL10,NOD2,FPR2,PRDM1,FCGR2A,CXCL8,BCL6,MMP3,IL17RA,CXCR2,IL1A,IL10,IL4R,CSF3,BID,CLEC7A,LYN,CLEC4E,CCR1,HPSE,MMP12,LITAF,PDE4B,FPR1,CCL3L3,CSF1R,IL11,SUGCT,GCNT4,S100A8,CCL3,CLEC4D,S100A9,IDO1,PROK2,CTSB,TIMP1,C5AR2,SIGLEC9,XKR8,PLA2R1	65	5.27059e-19
Cellular Movement, Hematological System Development and Function, Immune Cell Trafficking, Inflammatory Response	chemotaxis	Chemotaxis of antigen presenting cells	9.35E-20	Increased	2.764		1.730	CXCL9,HCK,PLAU,CCR1,HPSE,SLAMF8,TRPV4,LITAF,SPHK1,FPR1,THBS1,CCL3L3,S100A4,CSF1R,GNAI3,CMKLR1,TLR4,SFRP5,CXCL11,C5AR1,MARCO,CCL4,HCAR2,TLR2,CCL3,IL1B,CXCL10,CCL24,FPR2,CCRL2,CCL25,CXCR1,CXCR2,IL1A,IL4R,IL10	36	5.43605e-19
Cancer, Organismal Injury and Abnormalities	malignant solid organ tumor	Malignant solid organ tumor	1.17E-19					PBLD,AKAP13,SLC2A7,SPHK1,TMEM229A,PI3,LILRB4,CD33,GALNTL6,ENPEP,OSR2,ACOX2,SLC17A9,PHYHIPL,ABCC2,LILRB3,PDZD7,F10,PRDM1,SOD2,NRP1,CLEC6A,STS,PLBD1,SLC17A8,LYN,CD300E,TDRD12,SULF2,XPNPEP2,DDC,SLAMF8,DMXL2,LILRA6,ANKRD22,DOCK4,HOXC11,EPHB1,ESRRG,PARM1,NAGS,TNIP3,RNF157,PIK3C2G,S100A11,HIVEP1,IDO1,SIGLEC1,CD276,PLEKHO2,PTGS2,PTPRE,SULT2A1,FCGR3A/FCGR3B,IQGAP1,RMDN2,SLC19A3,G6PC,APOBEC3A,THBS1,WDR49,…	442	6.72414e-19
Connective Tissue Disorders, Inflammatory Disease, Inflammatory Response, Organismal Injury and Abnormalities, Skeletal and Muscular Disorders	polyarthritis	Polyarthritis	2.03E-19		1.264		1.131	OSM,CCR1,NR4A3,IL1R2,SPHK1,DNM1,THBS1,TNFSF13,CD274,TLR4,IL1RN,STAT1,CCL4,TLR2,TNFRSF10C,CTSS,CCL3,S100A8,TNFSF13B,IL1B,MME,TNFRSF1B,PLAUR,S100A9,FPR2,PRDM1,P2RX7,BCL6,IL17RA,PTGS2,CXCR1,PTPRE,IL1A,ADM,IL10,CSF3,SLC6A4	37	1.15341e-18
Cellular Function and Maintenance	engulfment	Engulfment of blood cells	2.61E-19	Increased	4.616		3.784	FCN1,HCK,PLAU,FCGR1A,PFKFB3,PIK3R5,FGR,FCER1G,DNM1,FPR1,THBS1,CSF1R,SLAMF7,TLR4,CD209,CYFIP1,TYROBP,MARCO,SIGLEC11,TLR2,PLEK,CCL3,IL1B,CD14,CXCL10,NOD2,CSF2RB,ANXA5,PLAUR,S100A9,MSR1,SIGLEC1,FCGR2A,P2RX7,APOA2,IL1A,CLEC6A,APOA1,CEACAM3,SCARF1,CSF3,SLC6A4,XKR8,SUCNR1,FCGR3A/FCGR3B,LYN	46	1.46629e-18
Immunological Disease	hypersensitive reaction	Hypersensitive reaction	2.92E-19	Increased	3.123		2.603	CXCL9,FCGR1B,FCGR1A,FGR,FCER1G,PLA2G7,TNFSF13,FCGR2C,CMKLR1,TLR4,PI3,LILRB4,LCP2,IL1RN,PPARGC1A,CTSL,NFKBIZ,TLR2,CTSS,IGKC,IL1B,JAK2,MME,CXCL10,FPR2,NRG1,FCGR2A,GZMB,CXCL8,SOD2,MMP3,IL31RA,IL1A,IL10,IL4R,GPR84,LYN,GNA15,CLEC4E,OSM,HCK,CCR1,PDE4B,CCL3L3,ADGRE2,STAT1,CCL4,S100A11,S100A8,ANXA3,CSF2RB,CLEC4D,ANXA5,S100A9,TNFRSF8,IDO1,CD276,CCRL2,PTGS2,TIMP1,SLC6A4,PTAFR,FCGR3A/FCGR3B	63	1.62222e-18
Cellular Movement, Hematological System Development and Function, Immune Cell Trafficking, Inflammatory Response	cellular infiltration	Infiltration by neutrophils	4.32E-19	Increased	3.049		2.702	FCN1,OSM,CCR1,MMP12,FCER1G,SPHK1,FPR1,EPHX2,CMKLR1,TLR4,IL1RN,C5AR1,CCL4,NFKBIZ,CXCL5,TLR2,CCL3,IL1B,CD14,CXCL10,TNFRSF1B,CYP2J2,FPR2,PRDM1,CXCL8,IL17RA,ETV5,CXCR2,CTSB,PTGS2,IL1A,APOA1,CTSC,ADM,MMP10,IL10,TIMP1,CXCL3,CSF3	39	2.37363e-18
Cellular Function and Maintenance	engulfment	Engulfment of leukocytes	5.30E-19	Increased	4.096		3.075	FCN1,HCK,PLAU,FCGR1A,PFKFB3,FCER1G,DNM1,FPR1,THBS1,CSF1R,SLAMF7,TLR4,CD209,TYROBP,MARCO,SIGLEC11,TLR2,CCL3,IL1B,CD14,CXCL10,NOD2,CSF2RB,ANXA5,PLAUR,S100A9,MSR1,SIGLEC1,FCGR2A,P2RX7,APOA2,IL1A,CLEC6A,APOA1,CEACAM3,SCARF1,CSF3,SLC6A4,XKR8,FCGR3A/FCGR3B	40	2.88043e-18
Cancer, Organismal Injury and Abnormalities	non-hematological solid tumor	Non-hematological solid tumor	6.16E-19		0.826		0.835	PBLD,AKAP13,SLC2A7,IL1R2,SPHK1,HOTTIP,TMEM229A,PI3,LILRB4,CD33,GALNTL6,ENPEP,OSR2,ACOX2,SLC17A9,PHYHIPL,ABCC2,LILRB3,PDZD7,F10,PRDM1,DERL3,PLCD3,LYZ,SOD2,NRP1,CLEC6A,ADM,STS,PLBD1,SLC17A8,LYN,CD300E,TDRD12,SULF2,XPNPEP2,DDC,SLAMF8,DMXL2,TPM4,LILRA6,ANKRD22,DOCK4,HOXC11,EPHB1,ESRRG,CA2,THEMIS2,CD177,PARM1,NAGS,TNIP3,RNF157,PIK3C2G,S100A11,HIVEP1,SSR4,IDO1,SIGLEC1,CD276,PLEKHO2,ZNF710,PTGS2,PTPRE,S…	583	3.31183e-18
Dermatological Diseases and Conditions, Organismal Injury and Abnormalities	psoriasis	Psoriasis	7.19E-19		-0.186		-0.210	CXCL9,FCGR1B,PLAU,FCGR1A,APOBEC3A,TNFSF13,FCGR2C,SLAMF7,TLR4,PI3,CXCL11,PDZK1,ELL2,IL1RN,CTSL,HSD3B1,TLR2,KYNU,S100P,CTSS,CDHR1,IL1B,JAK2,CXCL10,DSG3,G0S2,FCGR2A,GZMB,CXCL8,SOD2,IL17RA,TNFAIP6,CXCR2,NRP1,IL1A,ADM,IL10,IL4R,CXCL3,PPIF,MMP1,CLEC7A,LYN,GNA15,GBP1,OSM,PDE4A,HPSE,MMP12,CALHM6,UPP1,PDE4B,DPP4,STAT1,CXCL5,S100A11,S100A8,AQP9,ANXA3,S100A9,CCK,VNN3,GBP2,IDO1,P2RX7,NAMPT,PTGS2,CTSB,SLC6A14…	71	3.82447e-18
Cellular Function and Maintenance, Hematological System Development and Function	function	Function of macrophages	8.28E-19					HCK,CLEC4E,PLAU,CCR1,MCOLN1,FCGR1A,MMP12,SLAMF8,FCER1G,CSF1R,TLR4,LY96,STAT1,TYROBP,MARCO,TLR2,DUSP4,IL1B,CD14,NOD2,CXCL10,PLAUR,MSR1,P2RX7,IL31RA,PTGS2,VSIG4,CLEC6A,IL10,IL4R,P2RY6,CLEC7A,SIGLEC9,LYN	34	4.35789e-18
Hematological System Development and Function, Immune Cell Trafficking, Inflammatory Response, Tissue Development	accumulation	Accumulation of leukocytes	8.98E-19	Increased	3.049		2.634	HCK,OSM,PLAU,CCR1,THBS1,CCL3L3,ARRB2,CD274,TNFSF13,CMKLR1,TLR4,IL11,IL1RN,STAT1,C5AR1,IER3,TYROBP,MUC5AC,TLR2,S100A8,CCL3,JAK2,IL1B,CXCL10,TNFRSF1B,CCL24,S100A9,TNFRSF8,FCGR2A,P2RX7,CXCL8,BCL6,CCL25,MMP3,IL17RA,ETV5,CXCR2,PTGS2,APOA1,CTSC,IL10,IL4R,TIMP1,CXCL3,CSF3,FCGR3A/FCGR3B,LYN	47	4.67708e-18
Endocrine System Disorders, Gastrointestinal Disease, Metabolic Disease, Organismal Injury and Abnormalities	diabetes mellitus	Diabetes mellitus	9.38E-19	Increased	2.485		2.456	KCNJ2,FCGR1A,NR4A3,FGF19,FCER1G,IL1R2,SPHK1,CD274,EPHX2,LILRB4,ENPEP,TYROBP,GRIN2D,HCAR2,CA4,TRPM6,UNC5D,TLR2,KYNU,TNFSF13B,MME,LILRB3,TNFRSF1B,NOD2,ABCG5,F10,LYZ,SOD2,TRIM31,CCR9,CLEC6A,IL1A,APOA1,HNF1A,IL10,PLBD1,MAOB,CYBA,PDE4A,HPSE,CCR1,CALHM6,TPM4,PDE4B,CCL3L3,S100A4,TGFBI,CA2,SLC5A2,PLAUR,GBP2,RALYL,GCG,P2RX7,GRIN2B,SLC7A11,PTGS2,APOA2,PTAFR,SLC6A4,TFCP2L1,FCGR3A/FCGR3B,HTR4,FAM157C,CXCL9,F…	125	4.83505e-18
Gastrointestinal Disease, Inflammatory Response	inflammation	Inflammation of gastrointestinal tract	1.03E-18		-1.132		-0.574	JCHAIN,DHRS9,RASGRP4,CSF3R,CEMIP,APOBEC3A,NR5A2,CD274,TLR4,LILRB4,TLR8,IL1RN,GRIN2D,SIRT6,HCAR2,TLR2,TNFRSF10C,CTSS,IGKC,TNFSF13B,IL1B,JAK2,MME,CXCL10,NOD2,FPR2,F10,DERL3,EREG,CXCL8,LYZ,MMP3,IL17RA,TNFAIP6,CXCR2,IL1A,ADM,IL10,IL4R,CXCL3,NLRP6,BID,CLEC7A,ACOD1,CLEC4E,PDE4A,CCR1,MMP12,PDE4B,CCL3L3,CSF1R,CA2,LY96,CD177,STAT1,GBP5,MZB1,CXCL5,S100A8,CCL24,S100A9,GBP2,IDO1,GRIN2B,SLC7A11,PTGS2,CTSB,VSI…	72	5.2551e-18
Cellular Movement	cellular infiltration	Cellular infiltration by myeloid cells	1.18E-18	Increased	3.020		2.628	FCN1,PLAU,FCER1G,PLA2G7,STC1,SPHK1,ARRB2,EPHX2,CMKLR1,TLR4,IL1RN,C5AR1,NFKBIZ,TLR2,IL1B,CXCL10,TNFRSF1B,CD14,CYP2J2,FPR2,PRDM1,CXCL8,AGTRAP,IL17RA,ETV5,CXCR2,IL1A,APOA1,CTSC,ADM,IL10,CXCL3,CSF3,BID,CLEC4E,OSM,HCK,CCR1,MMP12,FPR1,CSF1R,DPP4,STAT1,CXCL5,CCL4,CCL3,MSR1,P2RX7,FCAR,PTGS2,CTSB,MMP10,TIMP1	53	5.9596e-18
Cellular Movement, Hematological System Development and Function, Immune Cell Trafficking	cellular infiltration	Cellular infiltration by granulocytes	1.56E-18	Increased	3.115		2.763	FCN1,HCK,OSM,CCR1,MMP12,FCER1G,PLA2G7,SPHK1,FPR1,ARRB2,EPHX2,TLR4,CMKLR1,IL1RN,C5AR1,CCL4,NFKBIZ,CXCL5,TLR2,CCL3,IL1B,CD14,CXCL10,TNFRSF1B,CYP2J2,FPR2,MSR1,PRDM1,CXCL8,IL17RA,ETV5,CXCR2,CTSB,PTGS2,IL1A,APOA1,CTSC,ADM,MMP10,IL10,TIMP1,CXCL3,CSF3	43	7.8e-18
Cancer, Dermatological Diseases and Conditions, Organismal Injury and Abnormalities	cutaneous melanoma	Cutaneous melanoma	1.66E-18					PBLD,AKAP13,PI3,LILRB4,CD33,ENPEP,GALNTL6,OSR2,ACOX2,SLC17A9,PHYHIPL,ABCC2,LILRB3,PDZD7,F10,PRDM1,SOD2,NRP1,CLEC6A,STS,SLC17A8,LYN,CD300E,TDRD12,SULF2,XPNPEP2,DDC,SLAMF8,LILRA6,DMXL2,ANKRD22,HOXC11,DOCK4,EPHB1,ESRRG,PARM1,NAGS,TNIP3,RNF157,PIK3C2G,HIVEP1,IDO1,SIGLEC1,CD276,PLEKHO2,PTGS2,PTPRE,SULT2A1,FCGR3A/FCGR3B,IQGAP1,RMDN2,SLC19A3,G6PC,APOBEC3A,THBS1,WDR49,DHDH,ADA2,NCF2,TLR4,SI,SCIN,SIRT6,MS…	426	8.21782e-18
Inflammatory Disease, Inflammatory Response, Organismal Injury and Abnormalities, Respiratory Disease	inflammation	Inflammation of lung	1.89E-18		0.053		0.329	FCGR1B,FCGR1A,THBS1,ARRB2,TNFSF13,FCGR2C,CMKLR1,TLR4,NRTN,IL1RN,NFKBIZ,TLR2,CTSS,IL1B,JAK2,NOD2,TNFRSF1B,CD14,FPR2,CLEC5A,F10,FCGR2A,GZMB,BCL6,ALPL,IL17RA,TNFAIP6,IL10,IL4R,CXCL3,BID,CLEC7A,LYN,OSM,CCR1,CCL3L3,S100A4,AQP1,CSF1R,DPP4,LY96,IL11,STAT1,ANXA3,CSF2RB,CLEC4D,ANXA5,SLC7A11,PTGS2,MMP10,TIMP1,PTAFR,FCGR3A/FCGR3B	53	9.26471e-18
Cellular Movement, Hematological System Development and Function, Immune Cell Trafficking, Inflammatory Response	cell movement	Cell movement of macrophages	2.10E-18	Increased	3.184		2.539	CXCL9,FCN1,PLAU,TRPV4,STC1,SPHK1,THBS1,GNAI3,CMKLR1,IL1RN,C5AR1,TYROBP,NFKBIZ,HCAR2,TLR2,IL1B,CXCL10,FPR2,PRDM1,CXCL8,AGTRAP,BCL6,IL17RA,VCAN,IL1A,APOA1,IL10,IL4R,CXCL3,BID,HCK,CCR1,MMP12,SLAMF8,LITAF,CCL3L3,S100A4,CSF1R,SFRP5,DPP4,STAT1,CCL4,S100A8,CCL3,P2RX7,FCAR,CCL25,PTGS2,MMP10,P2RY6	50	1.01942e-17
Tissue Development	accumulation	Accumulation of cells	2.28E-18	Increased	3.300		3.005	PLAU,THBS1,ARRB2,CD274,TNFSF13,NBN,CMKLR1,TLR4,IL1RN,C5AR1,TYROBP,CXCL16,TLR2,JAK2,IL1B,CXCL10,TNFRSF1B,FCGR2A,CXCL8,BCL6,MMP3,IL17RA,ETV5,CXCR2,APOA1,CTSC,IL10,IL4R,CXCL3,CSF3,BID,LYN,DAB1,HCK,CLEC4E,OSM,CCR1,CCL3L3,SFRP5,IL11,STAT1,IER3,MUC5AC,S100A8,CCL3,CCL24,S100A9,TNFRSF8,P2RX7,CCL25,PTGS2,TIMP1,FCGR3A/FCGR3B	53	1.09615e-17
Cellular Function and Maintenance, Hematological System Development and Function	engulfment	Engulfment of myeloid cells	2.48E-18	Increased	4.402		3.422	FCN1,HCK,PLAU,FCGR1A,PFKFB3,FCER1G,FPR1,THBS1,CSF1R,SLAMF7,TLR4,TYROBP,MARCO,SIGLEC11,TLR2,CCL3,IL1B,CD14,NOD2,CXCL10,CSF2RB,PLAUR,S100A9,MSR1,SIGLEC1,FCGR2A,P2RX7,APOA2,CLEC6A,IL1A,APOA1,CEACAM3,CSF3,SCARF1,SLC6A4,XKR8,FCGR3A/FCGR3B	37	1.18095e-17
Cell-To-Cell Signaling and Interaction, Cellular Function and Maintenance, Inflammatory Response	phagocytosis	Phagocytosis of blood cells	2.80E-18	Increased	4.540		3.818	FCN1,HCK,PLAU,FCGR1A,PFKFB3,PIK3R5,FGR,FCER1G,FPR1,THBS1,CSF1R,SLAMF7,TLR4,CYFIP1,TYROBP,MARCO,SIGLEC11,TLR2,PLEK,CCL3,IL1B,CD14,CXCL10,NOD2,CSF2RB,ANXA5,PLAUR,S100A9,MSR1,SIGLEC1,FCGR2A,P2RX7,APOA2,CLEC6A,APOA1,CEACAM3,SCARF1,CSF3,SLC6A4,SUCNR1,FCGR3A/FCGR3B,LYN	42	1.32075e-17
Cellular Function and Maintenance, Inflammatory Response	phagocytosis	Phagocytosis	2.83E-18	Increased	4.889		3.986	FCN1,PLAU,FCGR1A,CSF3R,PIK3R5,FGR,FCER1G,SPHK1,THBS1,ABL2,C1QA,SLAMF7,TLR4,CYFIP1,TYROBP,SLC11A1,SIGLEC11,TLR2,IL1B,CXCL10,NOD2,CD14,FPR2,F10,FCGR2A,CLEC6A,APOA1,IL10,CSF3,SCARF1,CYBA,CLEC7A,LYN,HCK,PFKFB3,FPR1,CSF1R,MARCO,TBC1D2,PLEK,CCL3,RRAS2,ANXA3,CSF2RB,ANXA5,S100A9,PLAUR,MSR1,SIGLEC1,P2RX7,DYSF,FCAR,APOA2,CEACAM3,SLC6A4,P2RY6,SUCNR1,FCGR3A/FCGR3B	58	1.32243e-17
Cell-To-Cell Signaling and Interaction, Cellular Function and Maintenance, Inflammatory Response	phagocytosis	Phagocytosis of leukocytes	2.98E-18	Increased	3.999		3.087	FCN1,HCK,PLAU,FCGR1A,PFKFB3,FCER1G,FPR1,THBS1,CSF1R,SLAMF7,TLR4,TYROBP,MARCO,SIGLEC11,TLR2,CCL3,IL1B,CD14,NOD2,CXCL10,CSF2RB,PLAUR,S100A9,ANXA5,MSR1,SIGLEC1,FCGR2A,P2RX7,APOA2,CLEC6A,APOA1,CEACAM3,CSF3,SCARF1,SLC6A4,FCGR3A/FCGR3B	36	1.37963e-17
Hematological System Development and Function, Tissue Development	accumulation	Accumulation of blood cells	4.55E-18	Increased	2.976		2.619	HCK,OSM,PLAU,CCR1,THBS1,CCL3L3,ARRB2,CD274,TNFSF13,SFRP5,CMKLR1,TLR4,IL11,IL1RN,STAT1,C5AR1,IER3,TYROBP,MUC5AC,TLR2,S100A8,CCL3,JAK2,IL1B,CXCL10,TNFRSF1B,CCL24,S100A9,TNFRSF8,FCGR2A,P2RX7,CXCL8,BCL6,CCL25,MMP3,IL17RA,ETV5,CXCR2,PTGS2,APOA1,CTSC,IL10,IL4R,TIMP1,CXCL3,CSF3,FCGR3A/FCGR3B,LYN	48	2.08716e-17
Cellular Function and Maintenance	engulfment	Engulfment of cells	4.64E-18	Increased	4.992		3.823	IQGAP1,FCN1,PLAU,FCGR1A,CSF3R,PIK3R5,FGR,FCER1G,SPHK1,DNM1,THBS1,ARRB2,ABL2,C1QA,SLAMF7,TLR4,CYFIP1,TYROBP,SLC11A1,SIGLEC11,TLR2,IL1B,CXCL10,NOD2,CD14,FPR2,F10,FCGR2A,CLEC6A,IL1A,APOA1,IL10,CSF3,SCARF1,CYBA,CLEC7A,LYN,HCK,PFKFB3,DOCK4,ZFYVE16,FPR1,CSF1R,CD177,CD209,MARCO,CCL4,PLEK,CCL3,RRAS2,CUBN,ANXA3,CSF2RB,ANXA5,PLAUR,S100A9,MSR1,SIGLEC1,P2RX7,DYSF,FCAR,APOA2,CEACAM3,SLC6A4,P2RY6,XKR8,SUCNR1,F…	68	2.10909e-17
Cancer, Organismal Injury and Abnormalities	nonhematologic malignant neoplasm	Nonhematologic malignant neoplasm	5.22E-18		1.314		1.260	PBLD,AKAP13,SLC2A7,IL1R2,SPHK1,HOTTIP,TMEM229A,PI3,LILRB4,CD33,GALNTL6,ENPEP,OSR2,ACOX2,SLC17A9,PHYHIPL,ABCC2,LILRB3,PDZD7,F10,PRDM1,DERL3,PLCD3,LYZ,SOD2,NRP1,CLEC6A,ADM,STS,PLBD1,SLC17A8,LYN,CD300E,TDRD12,SULF2,XPNPEP2,DDC,SLAMF8,DMXL2,TPM4,LILRA6,ANKRD22,DOCK4,HOXC11,EPHB1,ESRRG,CA2,THEMIS2,CD177,PARM1,NAGS,TNIP3,RNF157,PIK3C2G,S100A11,HIVEP1,SSR4,IDO1,SIGLEC1,CD276,PLEKHO2,ZNF710,PTGS2,PTPRE,S…	580	2.35135e-17
Cellular Function and Maintenance	engulfment	Engulfment of phagocytes	1.23E-17	Increased	4.034		3.098	FCN1,HCK,PLAU,FCGR1A,PFKFB3,FCER1G,THBS1,CSF1R,SLAMF7,TLR4,CD209,TYROBP,MARCO,SIGLEC11,TLR2,CCL3,IL1B,CD14,CXCL10,NOD2,CSF2RB,ANXA5,PLAUR,S100A9,MSR1,SIGLEC1,FCGR2A,P2RX7,APOA2,CLEC6A,APOA1,CEACAM3,SCARF1,CSF3,SLC6A4,XKR8,FCGR3A/FCGR3B	37	5.49107e-17
Cellular Movement, Hematological System Development and Function, Immune Cell Trafficking, Inflammatory Response	cellular infiltration	Cellular infiltration by phagocytes	1.31E-17	Increased	3.161		2.745	FCN1,PLAU,FCER1G,STC1,SPHK1,EPHX2,CMKLR1,TLR4,IL1RN,C5AR1,NFKBIZ,TLR2,IL1B,CD14,CXCL10,TNFRSF1B,CYP2J2,FPR2,PRDM1,CXCL8,AGTRAP,IL17RA,ETV5,CXCR2,IL1A,APOA1,CTSC,ADM,IL10,CXCL3,CSF3,BID,OSM,CCR1,MMP12,FPR1,CSF1R,DPP4,STAT1,CCL4,CXCL5,CCL3,CSF2RB,P2RX7,FCAR,CTSB,PTGS2,MMP10,TIMP1	49	5.79646e-17
Cell-To-Cell Signaling and Interaction, Hematological System Development and Function, Immune Cell Trafficking, Inflammatory Response	activation	Activation of antigen presenting cells	1.62E-17	Increased	4.110		3.418	FCGR1A,FCER1G,THBS1,CD274,TNFSF13,TLR4,INHBA,IL1RN,TYROBP,CTSL,SLC11A1,TLR2,CTSS,JAK2,IL1B,CD14,CXCL10,TNFRSF1B,NRG1,SBNO2,FCGR2A,CXCL8,APOA1,IL10,IL4R,CSF3,BID,MAOB,CLEC7A,LYN,HCK,CLEC4E,OSM,HPSE,PFKFB3,CSF1R,CD209,STAT1,CCL4,CXCL5,CCL3,CLEC4D,S100A9,MSR1,IDO1,P2RX7,DYSF,PTGS2,SLC6A4,SUCNR1	50	7.10526e-17
Tissue Morphology	quantity	Quantity of cells	2.29E-17		1.813		0.690	JCHAIN,AKAP13,FCGR1A,NR4A3,FGF19,PIK3R5,FCER1G,SPHK1,ARRB2,TNFSF13,CD274,EPHX2,ABL2,C1QA,PI3,LILRB4,INHBA,LCP2,MYOF,TYROBP,HCAR2,TLR2,IGKC,TNFSF13B,MME,LILRB3,NOD2,TNFRSF1B,MYBPC3,NRG1,PRDM1,OAT,BCL6,SOD2,TNFAIP6,CXCR2,NRP1,CCR9,VCAN,IL1A,APOA1,HNF1A,ADM,IL4R,IL10,SCARF1,CSF3,BID,SLC17A8,LYN,CLEC4E,HPSE,CCR1,KLKB1,CALHM6,PDE4B,CCL3L3,EPHB1,ESRRG,TGFBI,SFRP5,IL1RAP,ST3GAL4,SUGCT,S100A8,PLAUR,S100A…	159	9.95652e-17
Cancer, Organismal Injury and Abnormalities	formation	Formation of solid tumor	2.78E-17		0.768		1.032	PBLD,AKAP13,SLC2A7,IL1R2,SPHK1,PI3,LILRB4,CD33,GALNTL6,ENPEP,OSR2,ACOX2,SLC17A9,PHYHIPL,ABCC2,LILRB3,PDZD7,F10,PRDM1,PLCD3,LYZ,SOD2,NRP1,CLEC6A,ADM,STS,PLBD1,SLC17A8,LYN,CD300E,TDRD12,SULF2,XPNPEP2,DDC,DMXL2,TPM4,LILRA6,ANKRD22,DOCK4,HOXC11,EPHB1,ESRRG,CA2,THEMIS2,PARM1,TNIP3,RNF157,PIK3C2G,S100A11,HIVEP1,IDO1,SIGLEC1,CD276,PLEKHO2,ZNF710,PTGS2,PTPRE,SULT2A1,FCGR3A/FCGR3B,IQGAP1,RMDN2,SLC19A3,G6P…	520	1.19828e-16
Cell-To-Cell Signaling and Interaction, Cellular Growth and Proliferation	stimulation	Stimulation of cells	2.82E-17	Increased	3.538		2.321	KCNJ2,PLAU,RASGRP4,TRPV4,THBS1,CD274,TNFSF13,CXCL11,TLR4,LILRB4,TLR8,INHBA,LILRB2,IL1RN,C5AR1,TLR2,CD3E,TNFSF13B,IL1B,CXCL10,TNFRSF1B,NOD2,NRG1,CXCL8,MSLN,IL1A,APOA1,IL10,IL4R,CXCL3,CSF3,MMP1,LYN,NEUROD1,CLEC4E,OSM,S100A4,DPP4,IL11,CD209,CXCL5,CCL24,CCK,GCG,P2RX7,NTS,PTGS2,CEACAM5,GUCY2C	49	1.20513e-16
Cellular Function and Maintenance	endocytosis	Endocytosis	2.87E-17	Increased	4.099		3.131	JCHAIN,FCGR1B,IQGAP1,FCN1,IGHV4-59,IGKV2D-28,PLAU,FCGR1A,PIK3R5,FGR,FCER1G,SPHK1,DNM1,THBS1,ARRB2,ABL2,SLAMF7,TLR4,CYFIP1,TYROBP,IGHA2,IGLC2,SIGLEC11,TLR2,IGKC,IL1B,CXCL10,NOD2,CD14,FPR2,IGKV1D-39,IGLV1-40,IGKV3D-11,FCGR2A,IGKV1-12,IGKV3-20,PDLIM7,CLEC6A,IGKV3D-20,APOA1,CSF3,SCARF1,IGLV1-51,LYN,HCK,PFKFB3,ZFYVE16,IGLC3,FPR1,CSF1R,CD177,CD209,MARCO,CCL4,TBC1D2,PLEK,CCL3,RRAS2,CUBN,CSF2RB,ANXA5,S10…	74	1.2161e-16
Digestive System Development and Function, Gastrointestinal Disease, Hepatic System Development and Function, Hepatic System Disease, Inflammatory Disease, Inflammatory Response, Organ Development, Organismal Injury and Abnormalities	inflammation	Inflammation of liver	4.19E-17		-0.328		0.067	CXCL9,FCGR1B,PLAU,FCGR1A,CSF3R,SLC19A3,CYP3A4,HOTTIP,CD274,FCGR2C,TLR4,CXCL11,TLR8,IL1RN,TYROBP,SIRT6,ABCC2,JAK2,CXCL10,NOD2,TNFRSF1B,CD14,PRDM1,FCGR2A,CXCL8,BCL6,ALPL,SOD2,IL17RA,APOA1,IL10,IL4R,CXCL3,BID,LYN,PDE4A,PDE4B,CCL3L3,S100A4,SLC5A2,CXCL5,CCL4,DDX60L,CCL3,CSF2RB,PLAUR,GBP2,SLC7A11,APOA2,TIMP1,SLC6A4,FCGR3A/FCGR3B	52	1.75833e-16
Cell-To-Cell Signaling and Interaction, Cellular Function and Maintenance, Hematological System Development and Function	phagocytosis	Phagocytosis of myeloid cells	4.22E-17	Increased	4.083		3.176	FCN1,HCK,PLAU,FCGR1A,PFKFB3,FCER1G,FPR1,THBS1,CSF1R,SLAMF7,TLR4,TYROBP,MARCO,SIGLEC11,TLR2,CCL3,IL1B,CD14,NOD2,CXCL10,CSF2RB,S100A9,PLAUR,SIGLEC1,FCGR2A,P2RX7,APOA2,CLEC6A,APOA1,CEACAM3,CSF3,SCARF1,SLC6A4,FCGR3A/FCGR3B	34	1.75833e-16
Cell-To-Cell Signaling and Interaction, Cellular Function and Maintenance, Inflammatory Response	phagocytosis	Phagocytosis of phagocytes	4.91E-17	Increased	3.789		2.913	FCN1,HCK,PLAU,FCGR1A,PFKFB3,FCER1G,THBS1,CSF1R,SLAMF7,TLR4,TYROBP,MARCO,SIGLEC11,TLR2,CCL3,IL1B,CD14,NOD2,CXCL10,CSF2RB,S100A9,PLAUR,ANXA5,SIGLEC1,FCGR2A,P2RX7,APOA2,CLEC6A,APOA1,CEACAM3,CSF3,SCARF1,SLC6A4,FCGR3A/FCGR3B	34	2.02893e-16
Cancer, Organismal Injury and Abnormalities	non-melanoma solid tumor	Non-melanoma solid tumor	5.33E-17		1.248		1.323	PBLD,AKAP13,SLC2A7,IL1R2,SPHK1,HOTTIP,TMEM229A,PI3,LILRB4,CD33,GALNTL6,ENPEP,OSR2,ACOX2,SLC17A9,PHYHIPL,IGKC,ABCC2,LILRB3,PDZD7,F10,PRDM1,DERL3,PLCD3,LYZ,SOD2,NRP1,CLEC6A,ADM,STS,PLBD1,SLC17A8,LYN,CD300E,TDRD12,SULF2,XPNPEP2,DDC,SLAMF8,DMXL2,TPM4,LILRA6,ANKRD22,DOCK4,HOXC11,EPHB1,ESRRG,CA2,THEMIS2,CD177,PARM1,NAGS,TNIP3,RNF157,PIK3C2G,S100A11,HIVEP1,SSR4,IDO1,SIGLEC1,CD276,PLEKHO2,ZNF710,PTGS2,PT…	577	2.18443e-16
Cellular Function and Maintenance	internalization	Internalization of cells	5.80E-17	Increased	4.978		4.127	FCN1,HCK,PLAU,FCGR1A,PFKFB3,CSF3R,PIK3R5,FGR,FCER1G,FPR1,THBS1,CSF1R,SLAMF7,TLR4,LY96,CD209,CYFIP1,TYROBP,MARCO,SIGLEC11,TLR2,PLEK,CCL3,RRAS2,IL1B,CD14,CXCL10,NOD2,CSF2RB,PLAUR,S100A9,MSR1,SIGLEC1,FCGR2A,P2RX7,APOA2,CLEC6A,APOA1,IL10,CEACAM3,SCARF1,CSF3,SLC6A4,CLEC7A,SUCNR1,FCGR3A/FCGR3B,LYN	47	2.35772e-16
Digestive System Development and Function, Hepatic System Development and Function, Organ Development	response	Response of liver	6.06E-17		-0.418		-0.045	CXCL9,FCGR1B,PLAU,FCGR1A,CSF3R,FGF19,SLC19A3,CYP3A4,HOTTIP,CD274,FCGR2C,TLR4,CXCL11,TLR8,IL1RN,TYROBP,SIRT6,ABCC2,JAK2,CXCL10,NOD2,TNFRSF1B,CD14,PRDM1,FCGR2A,CXCL8,BCL6,ALPL,SOD2,IL17RA,APOA1,IL10,IL4R,CXCL3,BID,LYN,PDE4A,PDE4B,CCL3L3,S100A4,SLC5A2,CXCL5,CCL4,DDX60L,CCL3,CSF2RB,PLAUR,GBP2,SLC7A11,APOA2,TIMP1,SLC6A4,FCGR3A/FCGR3B	53	2.44355e-16
Cancer, Organismal Injury and Abnormalities	tumorigenesis	Tumorigenesis of tissue	7.19E-17		0.617		0.704	PBLD,AKAP13,SLC2A7,IL1R2,SPHK1,HOTTIP,TMEM229A,PI3,LILRB4,CD33,GALNTL6,ENPEP,OSR2,ACOX2,SLC17A9,PHYHIPL,ABCC2,LILRB3,PDZD7,F10,PRDM1,DERL3,PLCD3,LYZ,SOD2,NRP1,CLEC6A,ADM,STS,PLBD1,SLC17A8,LYN,CD300E,TDRD12,SULF2,XPNPEP2,DDC,DMXL2,TPM4,LILRA6,ANKRD22,DOCK4,HOXC11,EPHB1,ESRRG,CA2,THEMIS2,CD177,PARM1,NAGS,TNIP3,RNF157,PIK3C2G,S100A11,HIVEP1,SSR4,IDO1,SIGLEC1,CD276,PLEKHO2,ZNF710,PTGS2,PTPRE,SULT2A1,…	573	2.876e-16
Connective Tissue Disorders, Organismal Injury and Abnormalities, Tissue Morphology	deterioration	Deterioration of connective tissue	9.60E-17	Increased	2.870		2.633	FCN1,OSM,HPSE,FCGR1A,SULF2,MTF1,FCER1G,SPHK1,S100A4,CMKLR1,TLR4,IL1RN,C5AR1,CXCL16,SCIN,IL1B,CD14,NOD2,CLEC5A,F10,FCGR2A,CD276,CXCL8,IL17RA,MMP3,TNFAIP6,NAMPT,PTGS2,IL1A,CTSC,MMP10,IL10,CXCL3,CSF3,BID,MMP1	36	3.80952e-16
Immunological Disease	allergy	Allergy	1.32E-16	Increased	2.024		1.654	CXCL9,FCGR1A,FGR,FCER1G,PLA2G7,TNFSF13,CD274,CMKLR1,TLR4,LILRB4,LCP2,IL1RN,PPARGC1A,CTSL,NFKBIZ,TLR2,CTSS,IL1B,JAK2,MME,FPR2,FCGR2A,GZMB,CXCL8,TNFAIP6,IL31RA,IL1A,IL10,IL4R,LYN,OSM,HCK,PDE4A,PFKFB3,HPSE,XPNPEP2,KLKB1,PDE4B,DPP4,LY96,ADGRE2,STAT1,CCL4,S100A11,S100A8,ANXA3,CSF2RB,ANXA5,S100A9,TNFRSF8,CD276,CCRL2,PTGS2,TIMP1,SLC6A4,PTAFR,HTR4	57	5.19685e-16
Cancer, Organismal Injury and Abnormalities	neoplasia	Epithelial neoplasm	1.90E-16		0.983		1.101	PBLD,AKAP13,SLC2A7,IL1R2,SPHK1,HOTTIP,TMEM229A,PI3,LILRB4,CD33,GALNTL6,ENPEP,OSR2,ACOX2,SLC17A9,PHYHIPL,ABCC2,LILRB3,PDZD7,F10,PRDM1,DERL3,PLCD3,LYZ,SOD2,NRP1,CLEC6A,ADM,STS,PLBD1,SLC17A8,LYN,CD300E,TDRD12,SULF2,XPNPEP2,DDC,DMXL2,TPM4,LILRA6,ANKRD22,DOCK4,HOXC11,EPHB1,ESRRG,CA2,THEMIS2,CD177,PARM1,NAGS,TNIP3,RNF157,PIK3C2G,S100A11,HIVEP1,SSR4,IDO1,SIGLEC1,CD276,PLEKHO2,ZNF710,PTGS2,PTPRE,SULT2A1,…	571	7.42187e-16
Cancer, Organismal Injury and Abnormalities	solid tumor	Solid tumor	1.96E-16		1.608		1.530	PBLD,AKAP13,SLC2A7,IL1R2,SPHK1,HOTTIP,TMEM229A,PI3,LILRB4,CD33,GALNTL6,ENPEP,OSR2,ACOX2,SLC17A9,PHYHIPL,IGKC,ABCC2,LILRB3,PDZD7,F10,PRDM1,DERL3,PLCD3,LYZ,SOD2,NRP1,CLEC6A,ADM,STS,PLBD1,SLC17A8,LYN,CD300E,TDRD12,SULF2,XPNPEP2,DDC,SLAMF8,DMXL2,TPM4,LILRA6,ANKRD22,DOCK4,HOXC11,EPHB1,ESRRG,CA2,THEMIS2,CD177,PARM1,NAGS,TNIP3,RNF157,PIK3C2G,S100A11,HIVEP1,SSR4,IDO1,SIGLEC1,CD276,PLEKHO2,ZNF710,PTGS2,PT…	586	7.5969e-16
Cancer, Organismal Injury and Abnormalities	malignant solid tumor	Malignant solid tumor	2.11E-16		1.924		1.840	PBLD,AKAP13,SLC2A7,IL1R2,SPHK1,HOTTIP,TMEM229A,PI3,LILRB4,CD33,GALNTL6,ENPEP,OSR2,ACOX2,SLC17A9,PHYHIPL,IGKC,ABCC2,LILRB3,PDZD7,F10,PRDM1,DERL3,PLCD3,LYZ,SOD2,NRP1,CLEC6A,ADM,STS,PLBD1,SLC17A8,LYN,CD300E,TDRD12,SULF2,XPNPEP2,DDC,SLAMF8,DMXL2,TPM4,LILRA6,ANKRD22,DOCK4,HOXC11,EPHB1,ESRRG,CA2,THEMIS2,CD177,NAGS,PARM1,TNIP3,RNF157,PIK3C2G,S100A11,HIVEP1,SSR4,IDO1,SIGLEC1,CD276,PLEKHO2,ZNF710,PTGS2,PT…	584	8.11538e-16
Hematological System Development and Function, Tissue Development	accumulation	Accumulation of myeloid cells	2.49E-16	Increased	3.417		3.089	HCK,OSM,PLAU,CCR1,THBS1,CCL3L3,CMKLR1,TLR4,IL11,IL1RN,C5AR1,MUC5AC,TLR2,CCL3,S100A8,IL1B,JAK2,TNFRSF1B,CXCL10,CCL24,S100A9,FCGR2A,CXCL8,BCL6,IL17RA,MMP3,ETV5,PTGS2,CTSC,APOA1,IL10,TIMP1,CXCL3,CSF3,FCGR3A/FCGR3B	35	9.50382e-16
Cell-To-Cell Signaling and Interaction, Hematological System Development and Function, Inflammatory Response	immune response	Immune response of neutrophils	3.15E-16	Increased	2.527		1.889	HCK,PLAU,CXCL10,NOD2,LILRB3,CSF2RB,PLAUR,G6PC,FGR,FCER1G,FPR1,THBS1,FCGR2A,CXCL8,TLR4,FCAR,TYROBP,CLEC6A,CXCL3,CEACAM3,CSF3,FCGR3A/FCGR3B,LYN	23	1.19318e-15
Cell-To-Cell Signaling and Interaction	binding	Binding of myeloid cells	3.42E-16	Increased	3.614		2.845	HCK,PLAU,HPSE,CCR1,FCGR1A,CSF3R,FGR,FPR1,TLR4,ADGRE2,STAT1,MARCO,TLR2,S100A8,CCL3,JAK2,IL1B,CD14,CXCL10,LILRB3,PLAUR,S100A9,FPR2,F10,MSR1,FCGR2A,CXCL8,FCAR,CXCR2,CXCR1,PTGS2,IL1A,APOA1,IL10,CXCL3,SIGLEC7,FCGR3A/FCGR3B,LYN	38	1.27612e-15
Hematological System Development and Function, Tissue Morphology	quantity	Quantity of granulocytes	3.42E-16		1.181		1.160	STX11,CLEC4E,HPSE,MMP12,B4GALNT2,CSF3R,PIK3R5,PDE4B,FPR1,THBS1,CCL3L3,CSF1R,C1QA,CMKLR1,TLR4,PI3,NRTN,C5AR1,PILRA,TLR2,GCNT4,S100A8,JAK2,IL1B,NOD2,CSF2RB,CCL24,S100A9,FPR2,FCGR2A,CXCL8,BCL6,IL17RA,MMP3,PROK2,CXCR2,PTGS2,IL1A,IL10,IL4R,TIMP1,CSF3,BID,C5AR2,CLEC7A,PLA2R1,XKR8,LYN	48	1.27612e-15
Cancer, Organismal Injury and Abnormalities	cancer	Cancer	5.02E-16	Increased	2.920		2.736	PBLD,AKAP13,SLC2A7,IL1R2,SPHK1,HOTTIP,TMEM229A,PI3,LILRB4,CD33,GALNTL6,ENPEP,OSR2,ACOX2,SLC17A9,PHYHIPL,IGKC,ABCC2,LILRB3,PDZD7,F10,PRDM1,DERL3,PLCD3,LYZ,SOD2,NRP1,CLEC6A,ADM,STS,PLBD1,SLC17A8,LYN,CD300E,TDRD12,SULF2,XPNPEP2,DDC,SLAMF8,DMXL2,TPM4,LILRA6,ANKRD22,DOCK4,HOXC11,EPHB1,ESRRG,CA2,THEMIS2,CD177,PARM1,NAGS,TNIP3,RNF157,PIK3C2G,S100A11,HIVEP1,SSR4,IDO1,SIGLEC1,CD276,PLEKHO2,ZNF710,PTGS2,PT…	585	1.85926e-15
Hematological System Development and Function, Inflammatory Response, Tissue Morphology	quantity	Quantity of neutrophils	6.30E-16		1.709		1.645	STX11,CLEC4E,HPSE,MMP12,B4GALNT2,CSF3R,PIK3R5,PDE4B,FPR1,THBS1,CCL3L3,C1QA,CMKLR1,TLR4,PI3,NRTN,C5AR1,PILRA,TLR2,GCNT4,S100A8,JAK2,IL1B,NOD2,S100A9,FCGR2A,IL17RA,MMP3,PROK2,CXCR2,IL1A,IL10,IL4R,TIMP1,CSF3,C5AR2,CLEC7A,PLA2R1,XKR8,LYN	40	2.31618e-15
Connective Tissue Disorders, Immunological Disease, Inflammatory Disease, Inflammatory Response, Organismal Injury and Abnormalities, Skeletal and Muscular Disorders	polyarticular juvenile rheumatoid arthritis	Polyarticular juvenile rheumatoid arthritis	6.49E-16					CCL3,OSM,S100A8,TNFSF13B,IL1B,MME,CCR1,NR4A3,FPR2,PLAUR,S100A9,DNM1,THBS1,PRDM1,CD274,BCL6,IL17RA,PTGS2,CXCR1,PTPRE,ADM,CCL4,SLC6A4,TNFRSF10C	24	2.36861e-15
Gastrointestinal Disease, Inflammatory Disease, Inflammatory Response, Organismal Injury and Abnormalities	acute colitis	Acute colitis	6.85E-16					ACOD1,S100A8,CLEC4E,CXCL10,S100A9,GBP2,CEMIP,CCL3L3,IDO1,EREG,LILRB4,SLC7A11,MMP3,PTGS2,CXCR2,GBP5,MMP10,TIMP1,CXCL3	19	2.48188e-15
Cancer, Organismal Injury and Abnormalities	neoplasia	Neoplasia of cells	7.25E-16	Increased	2.479		2.072	JCHAIN,KCNJ2,AKAP13,RASGRP4,SLC2A7,SLC23A1,SPHK1,CYP2C19,HOTTIP,FNDC1,LILRB4,CXCL11,INHBA,LCP2,TLR8,CD33,ENPEP,MYOF,NAALADL1,ACOX2,KCNJ15,SLC17A9,DNAH17,PHYHIPL,DUOX2,TNFRSF10C,IGKC,TNFSF13B,ABCC2,MME,CNTNAP3,UGT2B7,LILRB3,ABCG5,PDZD7,F10,PRDM1,PLCD3,BCL6,LYZ,SOD2,NRP1,CXCR2,HOOK1,IL1A,CLEC6A,HNF1A,STS,BID,MMP1,CYBA,LYN,GNA15,CD300E,SULF2,HPSE,XPNPEP2,DDC,SLAMF8,LILRA6,CALHM6,DMXL2,ANKRD22,HOXC11…	348	2.60791e-15
Free Radical Scavenging	synthesis	Synthesis of reactive oxygen species	7.64E-16	Increased	3.788		3.243	CXCL9,IQGAP1,ITPR2,PLAU,TRPV4,CYP3A4,FGR,STC1,NCF2,TLR4,LCP2,TLR8,LILRB2,PPARGC1A,C5AR1,TYROBP,TLR2,PCK1,DUOX2,IL1B,JAK2,NOD2,CD14,FPR2,FCGR2A,GZMB,CXCL8,AGTRAP,SOD2,CXCR1,APOA1,IL10,CSF3,BID,MAOB,MMP1,CYBA,CLEC7A,LYN,ACOD1,CLEC4E,HCK,PDE4A,PFKFB3,FPR1,ESRRG,IL11,ADGRE2,CCL4,MAOA,S100A8,CCL3,PLAUR,MSR1,GCG,P2RX7,NAMPT,PTGS2,HK1,NCF1C,SIGLEC9,FCGR3A/FCGR3B,HTR4	63	2.72857e-15
Cell Signaling, Molecular Transport, Vitamin and Mineral Metabolism	mobilization	Mobilization of Ca2+	7.86E-16	Increased	3.673		2.697	CXCL9,ITPR2,CCR1,FCGR1A,FCER1G,SPHK1,FPR1,ARRB2,FCGR2C,TAC3,CXCL11,CMKLR1,LCP2,CD33,LILRB2,C5AR1,CXCL16,CCL4,CXCL5,PILRA,TLR2,CD3E,SOX6,CCL3,LILRA5,CXCL10,LILRB3,SLC2A2,PLAUR,FPR2,CCK,IGF2R,FCGR2A,P2RX7,CXCL8,FCAR,NTS,PROK2,CCR9,CXCR2,CXCR1,IL10,CXCL3,PTAFR,GNA15,FCGR3A/FCGR3B,LYN	47	2.78723e-15
Cell-To-Cell Signaling and Interaction, Inflammatory Response	immune response	Immune response of macrophages	8.37E-16	Increased	3.044		2.272	FCN1,HCK,FCGR1A,PFKFB3,FGR,FCER1G,SPHK1,THBS1,CSF1R,SLAMF7,TLR4,LY96,TYROBP,MARCO,SIGLEC11,TLR2,CCL3,IL1B,CD14,NOD2,S100A9,PLAUR,SIGLEC1,FCGR2A,P2RX7,APOA2,CLEC6A,APOA1,IL10,CSF3,SCARF1,SLC6A4,LYN	33	2.94718e-15
Cancer, Organismal Injury and Abnormalities	abdominal neoplasm	Abdominal neoplasm	9.19E-16		1.493		1.570	PBLD,AKAP13,SLC2A7,IL1R2,SPHK1,HOTTIP,TMEM229A,PI3,LILRB4,CD33,GALNTL6,ENPEP,OSR2,ACOX2,SLC17A9,PHYHIPL,IGKC,ABCC2,LILRB3,PDZD7,F10,PRDM1,DERL3,PLCD3,LYZ,SOD2,NRP1,CLEC6A,ADM,STS,PLBD1,SLC17A8,LYN,CD300E,TDRD12,SULF2,XPNPEP2,DDC,DMXL2,TPM4,LILRA6,ANKRD22,DOCK4,HOXC11,EPHB1,ESRRG,CA2,THEMIS2,CD177,PARM1,NAGS,TNIP3,RNF157,PIK3C2G,S100A11,HIVEP1,IDO1,SIGLEC1,CD276,PLEKHO2,ZNF710,PTGS2,PTPRE,SULT2A1,…	552	3.21329e-15
Free Radical Scavenging	metabolism	Metabolism of reactive oxygen species	1.00E-15	Increased	3.796		3.217	CXCL9,IQGAP1,ITPR2,PLAU,TRPV4,SH3PXD2B,CYP3A4,FGR,STC1,NCF2,TLR4,LCP2,TLR8,LILRB2,PPARGC1A,C5AR1,TYROBP,TLR2,PCK1,DUOX2,IL1B,JAK2,NOD2,CD14,FPR2,FCGR2A,GZMB,CXCL8,AGTRAP,SOD2,CXCR1,APOA1,IL10,CSF3,BID,MAOB,MMP1,CYBA,CLEC7A,LYN,ACOD1,CLEC4E,HCK,PDE4A,PFKFB3,FPR1,ESRRG,IL11,ADGRE2,CCL4,MAOA,S100A8,CCL3,PLAUR,MSR1,GCG,P2RX7,NAMPT,PTGS2,HK1,NCF1C,SIGLEC9,PLA2R1,FCGR3A/FCGR3B,HTR4	65	3.47222e-15
Gastrointestinal Disease, Organismal Injury and Abnormalities	abnormality	Abnormality of large intestine	1.06E-15		-0.361		0.065	DHRS9,PLAU,RASGRP4,CSF3R,CEMIP,SPHK1,NR5A2,CD274,TLR4,LILRB4,IL1RN,GRIN2D,SIRT6,HCAR2,TLR2,TNFRSF10C,IL1B,JAK2,MME,CXCL10,NOD2,FPR2,F10,DERL3,EREG,CXCL8,LYZ,MMP3,CXCR2,IL1A,ADM,IL10,CXCL3,NLRP6,BID,ACOD1,CLEC4E,PDE4A,CCR1,PDE4B,CCL3L3,CSF1R,LY96,CD177,STAT1,GBP5,MZB1,CXCL5,S100A8,S100A9,GBP2,GCG,IDO1,GRIN2B,ENPP7,SLC7A11,PTGS2,VSIG4,CEACAM5,MMP10,TIMP1,GUCY2C	62	3.65517e-15
Hematological System Development and Function, Immune Cell Trafficking, Inflammatory Response, Tissue Development	accumulation	Accumulation of phagocytes	1.12E-15	Increased	2.979		2.593	HCK,PLAU,CCR1,THBS1,CMKLR1,TLR4,IL1RN,C5AR1,STAT1,TYROBP,MUC5AC,CCL3,S100A8,IL1B,JAK2,TNFRSF1B,CXCL10,S100A9,FCGR2A,CXCL8,BCL6,IL17RA,MMP3,ETV5,CTSC,APOA1,IL10,TIMP1,CXCL3,CSF3,FCGR3A/FCGR3B	31	3.83562e-15
Cell-To-Cell Signaling and Interaction, Hematological System Development and Function, Inflammatory Response	binding	Binding of professional phagocytic cells	1.26E-15	Increased	3.971		3.221	HCK,PLAU,HPSE,CCR1,FCGR1A,CSF3R,FGR,FPR1,TLR4,ADGRE2,CD209,STAT1,MARCO,TLR2,S100A8,CCL3,IL1B,CD14,CXCL10,LILRB3,PLAUR,S100A9,MSR1,FCGR2A,CXCL8,FCAR,CXCR2,CXCR1,PTGS2,IL1A,APOA1,IL10,CXCL3,SIGLEC7,FCGR3A/FCGR3B,LYN	36	4.28571e-15
Hematological System Development and Function, Tissue Morphology	quantity	Quantity of myeloid cells	1.50E-15		1.885		1.819	STX11,PLAU,B4GALNT2,CSF3R,PIK3R5,THBS1,TNFSF13,EPHX2,C1QA,CMKLR1,TLR4,PI3,LILRB4,INHBA,NRTN,C5AR1,TYROBP,PILRA,TLR2,CTSS,IL1B,JAK2,CXCL10,NOD2,TNFRSF1B,LILRB3,FPR2,FCGR2A,CXCL8,BCL6,MMP3,IL17RA,CXCR2,IL1A,IL10,IL4R,CSF3,BID,CLEC7A,LYN,CLEC4E,CCR1,HPSE,MMP12,KLKB1,LITAF,PDE4B,FPR1,CCL3L3,CSF1R,IL11,SUGCT,SOX6,GCNT4,S100A8,CCL3,CSF2RB,CCL24,S100A9,PROK2,PTGS2,CTSB,TIMP1,C5AR2,XKR8,PLA2R1,SIGLEC9	67	5.06757e-15
Cell-To-Cell Signaling and Interaction, Inflammatory Response	response	Response of macrophages	1.64E-15	Increased	3.304		2.487	FCN1,HCK,FCGR1A,PFKFB3,FGR,FCER1G,SPHK1,THBS1,CSF1R,SLAMF7,TLR4,LY96,TYROBP,MARCO,SIGLEC11,TLR2,CCL3,IL1B,CD14,NOD2,S100A9,PLAUR,SIGLEC1,FCGR2A,P2RX7,APOA2,CLEC6A,APOA1,IL10,SCARF1,CSF3,SLC6A4,CLEC7A,LYN	34	5.50336e-15
Cancer, Organismal Injury and Abnormalities	extracranial solid tumor	Extracranial solid tumor	1.66E-15		1.451		1.412	PBLD,AKAP13,SLC2A7,IL1R2,SPHK1,HOTTIP,TMEM229A,PI3,LILRB4,CD33,GALNTL6,ENPEP,OSR2,ACOX2,SLC17A9,PHYHIPL,IGKC,ABCC2,LILRB3,PDZD7,F10,PRDM1,DERL3,PLCD3,LYZ,SOD2,NRP1,CLEC6A,ADM,STS,PLBD1,SLC17A8,LYN,CD300E,TDRD12,SULF2,XPNPEP2,DDC,SLAMF8,DMXL2,TPM4,LILRA6,ANKRD22,DOCK4,HOXC11,EPHB1,ESRRG,CA2,THEMIS2,CD177,PARM1,NAGS,TNIP3,RNF157,PIK3C2G,S100A11,HIVEP1,SSR4,IDO1,SIGLEC1,CD276,PLEKHO2,ZNF710,PTGS2,PT…	581	5.53333e-15
Cancer, Organismal Injury and Abnormalities	abdominal cancer	Abdominal cancer	1.97E-15		1.368		1.396	PBLD,AKAP13,SLC2A7,IL1R2,SPHK1,HOTTIP,TMEM229A,PI3,LILRB4,CD33,GALNTL6,ENPEP,OSR2,ACOX2,SLC17A9,PHYHIPL,IGKC,ABCC2,LILRB3,PDZD7,F10,PRDM1,DERL3,PLCD3,LYZ,SOD2,NRP1,CLEC6A,ADM,STS,PLBD1,SLC17A8,LYN,CD300E,TDRD12,SULF2,XPNPEP2,DDC,DMXL2,TPM4,LILRA6,ANKRD22,DOCK4,HOXC11,EPHB1,ESRRG,CA2,THEMIS2,CD177,PARM1,TNIP3,RNF157,PIK3C2G,S100A11,HIVEP1,IDO1,SIGLEC1,CD276,PLEKHO2,ZNF710,PTGS2,PTPRE,SULT2A1,FCGR3…	547	6.52318e-15
Cancer, Organismal Injury and Abnormalities	carcinoma	Carcinoma	2.28E-15		1.394		1.449	PBLD,AKAP13,SLC2A7,IL1R2,SPHK1,HOTTIP,TMEM229A,PI3,LILRB4,CD33,GALNTL6,ENPEP,OSR2,ACOX2,SLC17A9,PHYHIPL,ABCC2,LILRB3,PDZD7,F10,PRDM1,DERL3,PLCD3,LYZ,SOD2,NRP1,CLEC6A,ADM,STS,PLBD1,SLC17A8,LYN,CD300E,TDRD12,SULF2,XPNPEP2,DDC,DMXL2,TPM4,LILRA6,ANKRD22,DOCK4,HOXC11,EPHB1,ESRRG,CA2,THEMIS2,CD177,PARM1,NAGS,TNIP3,RNF157,PIK3C2G,S100A11,HIVEP1,SSR4,IDO1,SIGLEC1,CD276,PLEKHO2,ZNF710,PTGS2,PTPRE,SULT2A1,…	568	7.5e-15
Lipid Metabolism, Molecular Transport, Small Molecule Biochemistry	release	Release of lipid	2.30E-15	Increased	2.924		2.025	PEBP1,DAB1,HCK,TRPV4,FGR,FCER1G,NR5A2,GNAI3,TAC3,TLR4,PPARGC1A,IL1RN,CD209,HCAR2,TLR2,PCK1,IL1B,CD14,NRG1,FCGR2A,P2RX7,CXCL8,BCL6,NTS,NAMPT,CTSB,PTGS2,APOA2,IL1A,APOA1,ADM,IL10,CSF3,PTAFR,CLEC7A,LYN	36	7.51634e-15
Cellular Movement, Hematological System Development and Function, Immune Cell Trafficking	migration	Migration of granulocytes	3.28E-15	Increased	3.265		2.438	CXCL9,HCK,PLAU,CCR1,PIK3R5,FGR,FPR1,PDE4B,CCL3L3,GNAI3,TLR4,CXCL11,CD177,ST3GAL4,SLC17A9,CCL4,CXCL5,TLR2,CCL3,S100A8,IL1B,CXCL10,CCL24,PLAUR,S100A9,MYO1F,F10,CXCL8,IL17RA,CXCR2,CXCL3,CSF3	32	1.06494e-14
Gastrointestinal Disease, Inflammatory Disease, Inflammatory Response, Organismal Injury and Abnormalities	colitis	Colitis	3.60E-15		-0.884		-0.525	DHRS9,RASGRP4,CSF3R,CEMIP,NR5A2,CD274,TLR4,LILRB4,IL1RN,GRIN2D,SIRT6,HCAR2,TLR2,TNFRSF10C,IL1B,JAK2,MME,CXCL10,NOD2,FPR2,F10,DERL3,EREG,CXCL8,LYZ,MMP3,CXCR2,IL1A,ADM,IL10,CXCL3,NLRP6,BID,ACOD1,CLEC4E,PDE4A,PDE4B,CCL3L3,CSF1R,LY96,CD177,STAT1,GBP5,MZB1,CXCL5,S100A8,S100A9,GBP2,IDO1,GRIN2B,SLC7A11,PTGS2,VSIG4,CEACAM5,MMP10,TIMP1,GUCY2C	57	1.16129e-14
Cell-To-Cell Signaling and Interaction, Cellular Movement, Hematological System Development and Function, Immune Cell Trafficking	recruitment	Recruitment of antigen presenting cells	4.80E-15	Increased	3.006		2.332	OSM,HCK,CLEC4E,CCR1,MMP12,FGR,THBS1,CCL3L3,S100A4,CD274,CSF1R,CMKLR1,TLR4,C5AR1,CCL4,HCAR2,TLR2,CCL3,IL1B,CXCL10,FPR2,CLEC5A,IDO1,CXCL8,CXCR2,CXCL3,LYN	27	1.53846e-14
Lymphoid Tissue Structure and Development, Tissue Morphology	quantity	Quantity of lymphatic system cells	5.52E-15		0.053		-0.785	JCHAIN,ITPR2,AKAP13,PLAU,FCGR1A,B4GALNT2,CSF3R,FCER1G,SPHK1,THBS1,TNFSF13,CD274,EPHX2,NBN,CMKLR1,LILRB4,TLR4,INHBA,LCP2,C5AR1,TYROBP,CXCL16,SIRT6,HCAR2,TLR2,CTSS,IGKC,CD3E,TNFSF13B,MPZL2,IL1B,JAK2,NOD2,TNFRSF1B,CXCL10,LILRB3,PRDM1,HCST,FCGR2A,BCL6,SOD2,IL17RA,IL31RA,CXCR2,CCR9,IL1A,APOA1,HNF1A,IL10,IL4R,SCARF1,CSF3,BID,LYN,CLEC4E,OSM,CCR1,KLKB1,CALHM6,CSF1R,TGFBI,SFRP5,ALDH1A2,IL11,STAT1,ST3GAL4,…	83	1.75796e-14
Dermatological Diseases and Conditions, Inflammatory Disease, Organismal Injury and Abnormalities	acne	Acne	5.67E-15					IL1B,MME,CD14,CCR1,PLAUR,S100A9,APOBEC3A,IL1R2,CXCL8,GZMB,TLR4,PI3,SOD2,LYZ,MMP3,SAA2,PTGS2,IL1A,APOA1,IL10,TIMP1,MMP1,TLR2	23	1.7943e-14
Molecular Transport	transport	Transport of molecule	5.76E-15		-0.155		-1.339	KCNJ2,AKAP13,NR4A3,FGF19,SLC2A7,SLC23A1,FCER1G,SPHK1,NR5A2,FNDC1,CLCA4,PDZK1,INHBA,CD33,ELL2,KCNJ15,CA4,SLC11A1,HCAR2,TRPM6,TLR2,SLC5A11,CISD1,ABCC2,TNFRSF1B,ABCG5,NRG1,SLC13A1,SOD2,HOOK1,IL1A,APOA1,HNF1A,ADM,SLC5A9,IL10,BID,MAOB,KCNQ3,SLC17A8,LYN,MCOLN1,CCR1,DDC,KDM8,NELL2,CA2,CLCN1,SLC5A2,SLC5A12,ATP13A2,S100A8,S100A9,CCK,GCG,IGF2R,P2RX7,GRIN2B,ANO3,SLC7A11,GUCA2B,PTGS2,APOA2,SLC6A14,SLC5A4,SLC…	137	1.81132e-14
Cell-To-Cell Signaling and Interaction, Inflammatory Response	immune response	Immune response of antigen presenting cells	6.69E-15	Increased	3.172		2.344	FCN1,HCK,FCGR1A,PFKFB3,FGR,FCER1G,SPHK1,THBS1,CSF1R,SLAMF7,TLR4,LILRB4,LY96,TYROBP,MARCO,SIGLEC11,TLR2,CTSS,CCL3,IL1B,CD14,NOD2,S100A9,PLAUR,SIGLEC1,FCGR2A,P2RX7,APOA2,CLEC6A,APOA1,IL10,SCARF1,CSF3,SLC6A4,LYN	35	2.09062e-14
Infectious Diseases	sepsis	Sepsis	6.94E-15		1.504		1.453	ACOD1,KCNJ2,FCGR1B,HCK,PDE4A,FCGR1A,CSF3R,IL1R2,SPHK1,PDE4B,CCL3L3,NSMAF,FCGR2C,TLR4,LY96,IL1RN,STAT1,C5AR1,IL1B,ABCC2,CD14,TNFRSF1B,NOD2,S100A9,F10,KCNE1,PRDM1,FCGR2A,CXCL8,ALPL,PTGS2,IL1A,ADM,CTSC,IL10,BID,C5AR2,PLA2R1,FCGR3A/FCGR3B,LYN	40	2.15528e-14
Gastrointestinal Disease, Inflammatory Disease, Inflammatory Response, Organismal Injury and Abnormalities	experimental colitis	Experimental colitis	7.39E-15		-0.239		-0.036	ACOD1,CLEC4E,DHRS9,CEMIP,CCL3L3,CSF1R,TLR4,LILRB4,IL1RN,STAT1,CD177,GBP5,TLR2,S100A8,IL1B,CXCL10,S100A9,GBP2,DERL3,IDO1,EREG,LYZ,MMP3,SLC7A11,CXCR2,IL1A,MMP10,IL10,TIMP1,CXCL3,NLRP6,BID	32	2.28086e-14
Cell Signaling, Molecular Transport, Vitamin and Mineral Metabolism	quantity	Quantity of Ca2+	7.57E-15	Increased	3.371		2.458	CXCL9,ITPR2,PLAU,TRPV4,FCER1G,CMKLR1,LILRB4,CXCL11,LCP2,C5AR1,SLC34A3,SLC17A9,IGKC,CD3E,IL1B,CXCL10,MYBPC3,FPR2,FCGR2A,CXCL8,LYZ,CXCR2,CXCR1,CCR9,HNF1A,ADM,CXCL3,BID,LYN,GNA15,OSM,CCR1,FPR1,CCL3L3,S100A4,CCL4,S100A8,CCL3,CCL24,PLAUR,S100A9,CCK,GCG,P2RX7,GRIN2B,GUCA2B,PRLR,NTS,PTGS2,SLC12A1,SUCNR1,FCGR3A/FCGR3B	52	2.32209e-14
Molecular Transport	quantity	Quantity of metal	7.92E-15	Increased	3.154		2.389	CXCL9,ITPR2,PLAU,TRPV4,FCER1G,CMKLR1,LILRB4,CXCL11,LCP2,C5AR1,SLC34A3,SLC17A9,SLC11A1,IGKC,CD3E,CISD1,IL1B,CXCL10,MYBPC3,FPR2,FCGR2A,CXCL8,LYZ,CXCR2,CXCR1,CCR9,HNF1A,ADM,IL10,CXCL3,BID,LYN,GNA15,OSM,CCR1,FPR1,CCL3L3,S100A4,AQP1,ESRRG,BMPER,CCL4,ATP13A2,S100A8,CCL3,CCL24,PLAUR,S100A9,CCK,GCG,P2RX7,GRIN2B,GUCA2B,PRLR,NTS,PTGS2,KCNJ10,SLC12A1,SUCNR1,FCGR3A/FCGR3B	60	2.41463e-14
Gastrointestinal Disease, Inflammatory Disease, Inflammatory Response, Organismal Injury and Abnormalities	inflammation of the large intestine	Inflammation of the large intestine	8.09E-15		-1.219		-0.807	DHRS9,RASGRP4,CSF3R,CEMIP,NR5A2,CD274,TLR4,LILRB4,IL1RN,GRIN2D,SIRT6,HCAR2,TLR2,TNFRSF10C,IL1B,JAK2,MME,CXCL10,NOD2,FPR2,F10,DERL3,EREG,CXCL8,LYZ,MMP3,CXCR2,IL1A,ADM,IL10,CXCL3,NLRP6,BID,ACOD1,CLEC4E,PDE4A,CCR1,PDE4B,CCL3L3,CSF1R,LY96,CD177,STAT1,GBP5,MZB1,CXCL5,S100A8,S100A9,GBP2,IDO1,GRIN2B,SLC7A11,PTGS2,VSIG4,CEACAM5,MMP10,TIMP1,GUCY2C	58	2.45152e-14
Molecular Transport	quantity	Quantity of metal ion	1.02E-14	Increased	3.406		2.494	CXCL9,ITPR2,PLAU,TRPV4,FCER1G,CMKLR1,LILRB4,CXCL11,LCP2,C5AR1,SLC34A3,SLC17A9,IGKC,CD3E,IL1B,CXCL10,MYBPC3,FPR2,FCGR2A,CXCL8,LYZ,CXCR2,CXCR1,CCR9,HNF1A,ADM,CXCL3,BID,LYN,GNA15,OSM,CCR1,FPR1,CCL3L3,S100A4,AQP1,ESRRG,CCL4,S100A8,CCL3,CCL24,PLAUR,S100A9,CCK,GCG,P2RX7,GRIN2B,GUCA2B,PRLR,NTS,PTGS2,KCNJ10,SLC12A1,SUCNR1,FCGR3A/FCGR3B	55	3.07229e-14
Cardiovascular Disease, Organismal Injury and Abnormalities	peripheral vascular disease	Peripheral vascular disease	1.19E-14		0.744		0.777	PLAU,FCGR1A,CEMIP,CYP2C19,PLA2G7,THBS1,TNFSF13,ADA2,TLR4,LILRB2,C5AR1,GRIN2D,CXCL16,F11,HCAR2,CA4,TLR2,S100P,CTSS,HCAR3,F10,FCGR2A,BCL6,MMP3,VCAN,NRP1,APOA1,CTSC,CXCL3,NPL,LYN,HCK,PDE4A,CCR1,DDC,KLKB1,RNF213,FBN2,ZFYVE16,PDE4B,FPR1,CA2,LY96,SLC5A2,P3H2,CSF2RB,PLAUR,S100A9,MSR1,KCNE1,GRIN2B,PLEKHO2,PTGS2,CTSB,VSIG4,SLC6A4,SLC12A1,FCGR3A/FCGR3B	58	3.56287e-14
Cellular Movement, Hematological System Development and Function, Immune Cell Trafficking	cell movement	Cell movement of mononuclear leukocytes	1.43E-14	Increased	3.632		2.800	CXCL9,PLAU,PLA2G7,THBS1,ARRB2,TNFSF13,CD274,GNAI3,CMKLR1,TLR4,CXCL11,LCP2,INHBA,QPCT,CXCL16,NFKBIZ,PILRA,TLR2,CTSS,TNFSF13B,IL1B,JAK2,CXCL10,TNFRSF1B,FPR2,CYP26B1,CXCL8,IL17RA,CXCR2,CXCR1,CCR9,APOA1,IL10,IL4R,CXCL3,CSF3,LYN,OSM,HCK,CCR1,MMP12,SLAMF8,FPR1,CCL3L3,S100A4,DPP4,CD209,STAT1,CCL4,MAOA,CCL3,CSF2RB,CCL24,PLAUR,TNFRSF8,CDH3,P2RX7,CCL25,PROK2,PTGS2,TIMP1	61	4.23077e-14
Cell Death and Survival	necrosis	Necrosis	1.43E-14		0.471		0.924	SPHK1,HOTTIP,ARRB2,C1QA,PI3,CXCL11,INHBA,CD33,NFKBIZ,HCAR2,TNFRSF10C,TNFSF13B,MME,LILRB3,MYBPC3,NRG1,PRDM1,BCL6,LYZ,SOD2,PDLIM7,CXCR1,NRP1,IL1A,HNF1A,ADM,APOA1,BID,MMP1,CYBA,LYN,SULF2,HPSE,CCL3L3,EPHB1,TGFBI,SFRP5,RNF157,S100A11,S100A8,CCK,GCG,IDO1,IGF2R,FCAR,PLEKHO2,SLC7A11,PTGS2,PTPRE,FCGR3A/FCGR3B,CXCL9,ITPR2,PLAU,CSF3R,SLC19A3,ASAH2,G6PC,THBS1,NCF2,TLR4,MTARC2,IL1RN,SCIN,SIRT6,PCK1,S100P,CTSS…	198	4.23077e-14
Cell-To-Cell Signaling and Interaction	response	Response of antigen presenting cells	1.61E-14	Increased	3.488		2.605	FCN1,HCK,FCGR1A,PFKFB3,FGR,FCER1G,SPHK1,THBS1,CSF1R,SLAMF7,TLR4,LILRB4,LY96,TYROBP,MARCO,SIGLEC11,TLR2,CTSS,CCL3,IL1B,CD14,NOD2,S100A9,PLAUR,SIGLEC1,FCGR2A,P2RX7,APOA2,CLEC6A,APOA1,IL10,SCARF1,CSF3,SLC6A4,CLEC7A,LYN	36	4.73529e-14
Cell Death and Survival	cell death	Cell death of blood cells	1.84E-14	Increased	2.844		2.728	ITPR2,FCGR1A,NR4A3,G6PC,FCER1G,SPHK1,THBS1,TNFSF13,CD274,NCF2,C1QA,NBN,TLR4,INHBA,DRAM1,IL1RN,TYROBP,HCAR2,TLR2,DUSP4,CD3E,TNFSF13B,IL1B,JAK2,CXCL10,TNFRSF1B,CD14,PRDM1,GZMB,CXCL8,BCL6,LYZ,SOD2,IL1A,IL10,CSF3,BID,LYN,GBP1,OSM,HCK,ASAH1,CCL3L3,CSF1R,IL11,ADGRE2,IER3,STAT1,MZB1,CCL4,MUC5AC,SOX6,S100A8,CCL3,CSF2RB,MEFV,TNFRSF8,MSR1,IDO1,P2RX7,CASP6,PLEKHO2,FCAR,CCL25,SLC7A11,PRLR,NAMPT,CTSB,PPP2R2B,…	74	5.38012e-14
Cell Death and Survival	apoptosis	Apoptosis of myeloid cells	2.12E-14		0.573		0.736	GBP1,OSM,ASAH1,G6PC,FCER1G,C1QA,TLR4,IL1RN,STAT1,HCAR2,MUC5AC,TLR2,SOX6,S100A8,JAK2,IL1B,CD14,TNFRSF1B,MEFV,TNFRSF8,MSR1,P2RX7,CXCL8,CASP6,FCAR,BCL6,PLEKHO2,SOD2,NAMPT,IL10,CSF3,BID,XKR8,SIGLEC9,LYN	35	6.16279e-14
Cancer, Organismal Injury and Abnormalities	adenocarcinoma	Adenocarcinoma	2.48E-14		0.998		1.155	PBLD,AKAP13,SLC2A7,IL1R2,SPHK1,TMEM229A,PI3,LILRB4,CD33,GALNTL6,ENPEP,OSR2,ACOX2,SLC17A9,PHYHIPL,ABCC2,LILRB3,PDZD7,F10,PRDM1,PLCD3,LYZ,SOD2,NRP1,CLEC6A,ADM,STS,PLBD1,SLC17A8,LYN,CD300E,TDRD12,SULF2,XPNPEP2,DDC,DMXL2,TPM4,LILRA6,ANKRD22,DOCK4,HOXC11,EPHB1,ESRRG,CA2,THEMIS2,CD177,TNIP3,RNF157,PIK3C2G,S100A11,HIVEP1,IDO1,SIGLEC1,CD276,PLEKHO2,ZNF710,PTGS2,PTPRE,SULT2A1,IQGAP1,RMDN2,SLC19A3,G6PC,APO…	519	7.15517e-14
Cellular Movement, Hematological System Development and Function, Immune Cell Trafficking, Inflammatory Response	chemotaxis	Chemotaxis of dendritic cells	2.49E-14		0.750		-0.030	CCL3,IL1B,PLAU,CXCL10,CCR1,HPSE,SLAMF8,CCL24,FPR2,FPR1,CCRL2,CMKLR1,TLR4,CXCL11,CCL25,C5AR1,CXCR1,CXCR2,IL1A,IL10,MARCO,CCL4	22	7.15517e-14
Free Radical Scavenging	production	Production of reactive oxygen species	2.80E-14	Increased	3.280		2.824	CXCL9,IQGAP1,CYP3A4,FGR,NCF2,TLR4,LCP2,LILRB2,PPARGC1A,C5AR1,TYROBP,TLR2,PCK1,IL1B,JAK2,NOD2,CD14,FPR2,FCGR2A,GZMB,CXCL8,AGTRAP,SOD2,CXCR1,IL10,CSF3,BID,MAOB,MMP1,CYBA,CLEC7A,LYN,ACOD1,HCK,PDE4A,PFKFB3,FPR1,ESRRG,IL11,ADGRE2,CCL4,MAOA,S100A8,CCL3,MSR1,P2RX7,PTGS2,HK1,NCF1C,SIGLEC9,FCGR3A/FCGR3B	51	8e-14
Cell Death and Survival	apoptosis	Apoptosis	2.86E-14		-0.208		0.394	AKAP13,SPHK1,HOTTIP,FNDC1,ARRB2,C1QA,PI3,INHBA,CD33,NFKBIZ,HCAR2,TNFRSF10C,TNFSF13B,MME,NRG1,PRDM1,PLCD3,BCL6,SOD2,PDLIM7,CXCR1,NRP1,CXCR2,IL1A,HNF1A,ADM,APOA1,BID,MMP1,CYBA,LYN,SULF2,HPSE,CCL3L3,TGFBI,SFRP5,RNF157,S100A11,S100A8,CCK,GCG,IDO1,IGF2R,FCAR,PLEKHO2,SLC7A11,PTGS2,PTPRE,FCGR3A/FCGR3B,ITPR2,PLAU,CSF3R,ASAH2,G6PC,THBS1,NCF2,TLR4,MTARC2,IL1RN,SCIN,SIRT6,CTSS,CD3E,CXCL10,FPR2,TDRD6,HCST,GZ…	194	8.125e-14
Gastrointestinal Disease, Inflammatory Disease, Inflammatory Response, Organismal Injury and Abnormalities	enteritis	Enteritis	2.99E-14		-1.005		-0.543	DHRS9,RASGRP4,CSF3R,CEMIP,NR5A2,CD274,TLR4,LILRB4,TLR8,IL1RN,GRIN2D,SIRT6,HCAR2,TLR2,TNFRSF10C,IL1B,JAK2,MME,CXCL10,NOD2,FPR2,F10,DERL3,EREG,CXCL8,LYZ,MMP3,CXCR2,IL1A,ADM,IL10,CXCL3,NLRP6,BID,ACOD1,CLEC4E,PDE4A,CCR1,PDE4B,CCL3L3,CSF1R,LY96,CD177,STAT1,GBP5,MZB1,CXCL5,S100A8,S100A9,GBP2,IDO1,GRIN2B,SLC7A11,PTGS2,VSIG4,CEACAM5,MMP10,TIMP1,GUCY2C	59	8.44633e-14
Cell Signaling, Cell-To-Cell Signaling and Interaction	cytokine and chemokine mediated signaling pathway	Cytokine and chemokine mediated signaling pathway	3.31E-14					HCK,OSM,CCR1,CSF3R,IL1R2,FPR1,CCL3L3,CSF1R,IL11,IL1RN,STAT1,IL1RAP,CCL4,DUOX2,MAOA,CCL3,JAK2,IL1B,TNFRSF1B,CXCL10,LILRB3,CSF2RB,EREG,CXCL8,BCL6,MMP3,IL31RA,PTGS2,IL1A,IL4R,IL10,TIMP1,CSF3,PTAFR,MMP1	35	9.29775e-14
Cell-To-Cell Signaling and Interaction, Hematological System Development and Function, Immune Cell Trafficking, Inflammatory Response	activation	Activation of macrophages	3.34E-14	Increased	4.157		3.516	HCK,CLEC4E,HPSE,PFKFB3,FCER1G,THBS1,CD274,TNFSF13,CSF1R,TLR4,INHBA,IL1RN,STAT1,TYROBP,CCL4,CXCL5,SLC11A1,TLR2,CCL3,JAK2,IL1B,CD14,CXCL10,S100A9,NRG1,SBNO2,MSR1,P2RX7,CXCL8,DYSF,PTGS2,IL10,IL4R,CSF3,SLC6A4,BID,MAOB,SUCNR1	38	9.32961e-14
Cell Death and Survival	cell death	Cell death of myeloid cells	3.69E-14		0.893		0.939	GBP1,OSM,ASAH1,G6PC,FCER1G,C1QA,TLR4,IL1RN,STAT1,HCAR2,MUC5AC,TLR2,SOX6,S100A8,JAK2,IL1B,CD14,TNFRSF1B,MEFV,TNFRSF8,MSR1,P2RX7,CXCL8,CASP6,FCAR,BCL6,PLEKHO2,LYZ,SOD2,SLC7A11,NAMPT,CTSB,IL10,CSF3,BID,XKR8,SIGLEC9,LYN	38	1.0221e-13
Gastrointestinal Disease, Inflammatory Disease, Inflammatory Response, Organismal Injury and Abnormalities	dextran sodium sulfate-induced colitis	Dextran sodium sulfate-induced colitis	3.70E-14		1.000		1.126	ACOD1,CLEC4E,DHRS9,CEMIP,CCL3L3,CSF1R,TLR4,LILRB4,CD177,GBP5,TLR2,S100A8,IL1B,CXCL10,S100A9,GBP2,DERL3,IDO1,EREG,LYZ,MMP3,SLC7A11,CXCR2,IL1A,MMP10,IL10,TIMP1,CXCL3,NLRP6	29	1.0221e-13
Tissue Morphology	degradation	Degradation of connective tissue	3.81E-14	Increased	2.481		2.099	FCN1,OSM,IL1B,SULF2,NOD2,TNFRSF1B,FCGR1A,MTF1,FCGR2A,CXCL8,TLR4,MMP3,IL1RN,NAMPT,C5AR1,TNFAIP6,PTGS2,PTPRE,IL1A,CTSC,MMP10,IL10,MMP1	23	1.0467e-13
Lipid Metabolism, Small Molecule Biochemistry	synthesis	Synthesis of lipid	4.03E-14		1.459		0.308	IQGAP1,DHRS9,PLAU,FCGR1A,RASGRP4,NR4A3,FGF19,PIK3R5,ASAH2,G6PC,CYP3A4,FGR,FCER1G,IL1R2,SPHK1,STC1,DHRS11,NR5A2,NSMAF,EPHX2,GNAI3,TLR4,MTARC2,INHBA,PPARGC1A,IL1RN,C5AR1,ACOX2,HSD3B1,MALRD1,TLR2,DEGS2,IL1B,JAK2,CXCL10,TNFRSF1B,CD14,ABCG5,FPR2,NRG1,FCGR2A,EREG,CXCL8,IL1A,APOA1,HNF1A,IL10,CXCL3,CSF3,STS,CLEC7A,LYN,DAB1,OSM,ASAH1,FPR1,CCL3L3,ESRRG,DPP4,ALDH1A2,ACSL1,CD209,ST3GAL4,ASPA,MZB1,GSTA1,PIK3C…	83	1.10109e-13
Endocrine System Disorders, Gastrointestinal Disease, Immunological Disease, Metabolic Disease, Organismal Injury and Abnormalities	insulin-dependent diabetes mellitus	Insulin-dependent diabetes mellitus	4.67E-14	Increased	2.433		2.287	CXCL9,FCGR1A,FCER1G,IL1R2,CD274,LILRB4,TYROBP,APOBR,CXCL16,TLR2,CD300C,CTSS,CD3E,TNFSF13B,IL1B,CXCL10,NOD2,TNFRSF1B,LILRB3,HCST,VPREB3,FCGR2A,CXCL8,LYZ,TRIM31,CCR9,CLEC6A,HNF1A,PLBD1,HPSE,CCR1,CALHM6,CCL3L3,S100A4,TGFBI,CA2,DPP4,ACSL1,STAT1,SLC5A2,MZB1,CCL4,PLEK,MYO1F,GBP2,GCG,P2RX7,THEMIS,SLC7A11,CTSB,PTGS2,PPP2R2B,PTAFR,GUCY2C	54	1.26902e-13
Cardiovascular Disease, Organismal Injury and Abnormalities	infarction	Infarction	5.04E-14		1.269		1.313	FCGR1B,KCNJ2,FCGR1A,CSF3R,FCER1G,CYP2C19,FCGR2C,C1QA,NCF2,TLR4,IL1RN,F11,CA4,TLR2,IL1B,MME,CD14,CYP2J2,F10,FCGR2A,CXCL8,NRP1,IL1A,APOA1,ADM,IL10,CSF3,BID,PPIF,CYBA,OSM,KLKB1,CCL3L3,CSF1R,CA2,SFRP5,SLC5A2,MAOA,CREG1,ANXA5,KCNE1,P2RX7,SLC7A11,NAMPT,PTGS2,TIMP1,SLC6A4,SLC12A1,FCGR3A/FCGR3B	49	1.36216e-13
Gastrointestinal Disease, Hepatic System Disease, Organismal Injury and Abnormalities	liver lesion	Liver lesion	5.09E-14		0.940		1.281	JCHAIN,PBLD,FCN1,AKAP13,SDS,RASGRP4,SLC2A7,IL1R2,SPHK1,HOTTIP,FNDC1,ARRB2,CXCL11,INHBA,LCP2,TLR8,MYOF,NAALADL1,ACOX2,KCNJ15,SLC17A9,DNAH17,KYNU,ABCC2,MME,CNTNAP3,UGT2B7,ABCG5,MYBPC3,F10,NRG1,KBTBD12,PRDM1,DERL3,SLC13A1,BCL6,SOD2,FOXP2,CXCR1,CXCR2,IL1A,HNF1A,ADM,APOA1,PLBD1,BID,MMP1,SLC17A8,LYN,GNA15,TDRD12,SULF2,HPSE,DDC,DMXL2,DOCK4,CCL3L3,ESRRG,TGFBI,CA2,SIPA1L2,SFRP5,SLC5A2,NAGS,SUGCT,PIK3C2G,M…	323	1.36631e-13
Cell Death and Survival	cell death	Cell death of immune cells	5.11E-14	Increased	2.954		2.703	ITPR2,FCGR1A,NR4A3,G6PC,FCER1G,SPHK1,THBS1,TNFSF13,CD274,NCF2,C1QA,NBN,TLR4,INHBA,DRAM1,IL1RN,TYROBP,HCAR2,TLR2,DUSP4,CD3E,TNFSF13B,IL1B,JAK2,CXCL10,TNFRSF1B,CD14,PRDM1,GZMB,CXCL8,BCL6,LYZ,SOD2,IL1A,IL10,CSF3,BID,LYN,GBP1,HCK,CSF1R,IL11,ADGRE2,IER3,STAT1,MZB1,CCL4,MUC5AC,S100A8,CCL3,CSF2RB,MEFV,TNFRSF8,MSR1,IDO1,P2RX7,CASP6,PLEKHO2,FCAR,CCL25,SLC7A11,PRLR,NAMPT,CTSB,PPP2R2B,TIMP1,HK1,SIGLEC9,FCGR…	70	1.36631e-13
Cancer, Organismal Injury and Abnormalities	growth	Growth of tumor	5.26E-14	Increased	3.616		2.902	CXCL9,PLAU,CSF3R,FGF19,PIK3R5,FGR,FCER1G,SPHK1,THBS1,ARRB2,TNFSF13,CD274,TLR4,CXCL11,INHBA,CD33,MYOF,PPARGC1A,IL1RN,CYFIP1,CXCL16,HCAR2,TLR2,PCK1,CTSS,ADAM9,TNFSF13B,CISD1,IL1B,JAK2,MME,TNFRSF1B,DSG3,NRG1,HCST,CXCL8,SOD2,MMP3,IL17RA,CXCR2,UGT2B15,VCAN,NRP1,IL1A,APOA1,ADM,IL10,IL4R,CXCL3,CSF3,NLRP6,MMP1,CYBA,HEIH,OSM,SRGN,PDE4A,HPSE,CCR1,PFKFB3,SULF2,DOCK4,LITAF,KDM8,CSF1R,DPP4,IL11,IER3,STAT1,TIA…	95	1.39894e-13
Inflammatory Disease, Inflammatory Response, Organismal Injury and Abnormalities, Respiratory Disease	inflammation	Inflammation of airway	5.42E-14	Increased	2.061		1.696	PEBP1,FCGR1B,FCGR1A,RASGRP4,TRPV4,PLA2G7,ARRB2,FCGR2C,CMKLR1,TLR4,IL1RN,PPARGC1A,C5AR1,GRIN2D,TLR2,CTSS,IL1B,CXCL10,FPR2,NRG1,FCGR2A,CXCL8,LYZ,ALPL,IL17RA,IL31RA,APOA1,IL10,IL4R,OSM,PDE4A,CCR1,HPSE,MMP12,PDE4B,CCL3L3,IL11,STAT1,ANXA3,CCL24,TNFRSF8,DNASE1,CD276,GRIN2B,SLC7A11,PTGS2,SLC6A4,SLC12A1,FCGR3A/FCGR3B	49	1.43386e-13
Cell-To-Cell Signaling and Interaction, Cellular Growth and Proliferation, Hematological System Development and Function	stimulation	Stimulation of leukocytes	5.64E-14	Increased	3.651		2.486	CLEC4E,S100A4,TNFSF13,CD274,TLR4,CXCL11,LILRB4,DPP4,IL11,LILRB2,IL1RN,C5AR1,CD209,CXCL5,TLR2,CD3E,TNFSF13B,IL1B,TNFRSF1B,NOD2,CXCL10,CCL24,P2RX7,CXCL8,NTS,MSLN,CEACAM5,IL10,IL4R,CXCL3,CSF3,LYN	32	1.48421e-13
Cellular Movement, Hematological System Development and Function, Immune Cell Trafficking	influx	Influx of leukocytes	5.89E-14	Increased	2.216		1.775	CCL3,S100A8,IL1B,PLAUR,MSR1,TNFSF13,FCGR2A,TLR4,LY96,IL17RA,CXCR2,CTSC,IL10,TIMP1,CXCL3,MARCO,CSF3,CCL4,CXCL5,TLR2	20	1.54188e-13
Cancer, Organismal Injury and Abnormalities	cancer	Cancer of secretory structure	6.47E-14		1.489		1.365	AKAP13,SLC2A7,IL1R2,SPHK1,HOTTIP,TMEM229A,PI3,LILRB4,CD33,GALNTL6,ENPEP,ACOX2,SLC17A9,PHYHIPL,IGKC,ABCC2,LILRB3,PDZD7,F10,DERL3,PLCD3,LYZ,SOD2,NRP1,STS,PLBD1,SLC17A8,LYN,TDRD12,SULF2,XPNPEP2,DDC,DMXL2,TPM4,LILRA6,ANKRD22,DOCK4,HOXC11,EPHB1,ESRRG,CA2,THEMIS2,CD177,NAGS,TNIP3,RNF157,PIK3C2G,S100A11,HIVEP1,SSR4,IDO1,SIGLEC1,CD276,PLEKHO2,ZNF710,PTGS2,PTPRE,FCGR3A/FCGR3B,IQGAP1,SLC19A3,G6PC,APOBEC3A,…	497	1.6849e-13
Cancer, Organismal Injury and Abnormalities	abdominal adenocarcinoma	Abdominal adenocarcinoma	6.85E-14		1.370		1.331	PBLD,AKAP13,SLC2A7,IL1R2,SPHK1,TMEM229A,PI3,LILRB4,CD33,GALNTL6,ENPEP,OSR2,ACOX2,SLC17A9,PHYHIPL,ABCC2,LILRB3,PDZD7,F10,PRDM1,PLCD3,LYZ,SOD2,NRP1,CLEC6A,ADM,STS,PLBD1,SLC17A8,LYN,CD300E,TDRD12,SULF2,XPNPEP2,DDC,DMXL2,TPM4,LILRA6,ANKRD22,DOCK4,HOXC11,EPHB1,ESRRG,CA2,THEMIS2,CD177,TNIP3,RNF157,PIK3C2G,S100A11,HIVEP1,IDO1,SIGLEC1,CD276,PLEKHO2,ZNF710,PTGS2,PTPRE,SULT2A1,IQGAP1,RMDN2,SLC19A3,G6PC,APO…	510	1.77461e-13
Cancer, Organismal Injury and Abnormalities	incidence	Incidence of tumor	7.60E-14		0.648		0.896	PBLD,AKAP13,IL1R2,SPHK1,PI3,LILRB4,CD33,GALNTL6,ENPEP,OSR2,ACOX2,SLC17A9,PHYHIPL,ABCC2,LILRB3,PDZD7,F10,PRDM1,PLCD3,LYZ,SOD2,NRP1,ADM,STS,PLBD1,SLC17A8,LYN,CD300E,TDRD12,SULF2,XPNPEP2,DMXL2,TPM4,LILRA6,ANKRD22,DOCK4,EPHB1,ESRRG,CA2,THEMIS2,PARM1,TNIP3,PIK3C2G,S100A11,HIVEP1,IDO1,SIGLEC1,ZNF710,PTGS2,PTPRE,SULT2A1,FCGR3A/FCGR3B,IQGAP1,RMDN2,SLC19A3,G6PC,APOBEC3A,THBS1,DHDH,ADA2,NCF2,TLR4,SI,SLC34A…	466	1.95876e-13
Gastrointestinal Disease, Inflammatory Disease	gastroenteritis	Gastroenteritis	7.90E-14		-1.009		-0.508	DHRS9,RASGRP4,CSF3R,CEMIP,NR5A2,CD274,TLR4,LILRB4,TLR8,IL1RN,GRIN2D,SIRT6,HCAR2,TLR2,TNFRSF10C,IL1B,JAK2,MME,CXCL10,NOD2,FPR2,F10,DERL3,EREG,CXCL8,LYZ,MMP3,IL17RA,CXCR2,IL1A,ADM,IL10,CXCL3,NLRP6,BID,ACOD1,CLEC4E,PDE4A,CCR1,PDE4B,CCL3L3,CSF1R,LY96,CD177,STAT1,GBP5,MZB1,CXCL5,S100A8,S100A9,GBP2,IDO1,GRIN2B,SLC7A11,PTGS2,VSIG4,CEACAM5,MMP10,TIMP1,GUCY2C	60	2.02564e-13
Cell-To-Cell Signaling and Interaction, Cellular Function and Maintenance, Inflammatory Response	phagocytosis	Phagocytosis of antigen presenting cells	8.27E-14	Increased	3.622		2.817	FCN1,HCK,FCGR1A,PFKFB3,FCER1G,THBS1,CSF1R,SLAMF7,TLR4,TYROBP,MARCO,SIGLEC11,TLR2,CCL3,IL1B,CD14,NOD2,S100A9,PLAUR,SIGLEC1,FCGR2A,P2RX7,APOA2,CLEC6A,APOA1,CSF3,SCARF1,SLC6A4	28	2.10969e-13
Cellular Function and Maintenance	engulfment	Engulfment of antigen presenting cells	8.36E-14	Increased	3.784		2.957	FCN1,HCK,FCGR1A,PFKFB3,FCER1G,THBS1,CSF1R,SLAMF7,TLR4,CD209,TYROBP,MARCO,SIGLEC11,TLR2,CCL3,IL1B,CD14,NOD2,S100A9,PLAUR,MSR1,SIGLEC1,FCGR2A,P2RX7,APOA2,CLEC6A,APOA1,CSF3,SCARF1,SLC6A4	30	2.12183e-13
Cellular Movement	migration	Migration of myeloid cells	9.51E-14	Increased	3.556		2.759	CXCL9,HCK,PLAU,CCR1,PIK3R5,FGR,PDE4B,FPR1,CCL3L3,GNAI3,CXCL11,TLR4,CD177,ST3GAL4,SLC17A9,CCL4,CXCL5,TLR2,CTSS,S100A8,CCL3,IL1B,CXCL10,CCL24,PLAUR,S100A9,MYO1F,F10,CXCL8,IL17RA,CXCR2,CXCL3,CSF3,P2RY6	34	2.40152e-13
Cell-To-Cell Signaling and Interaction	response	Response of mononuclear leukocytes	1.03E-13	Increased	2.292		1.734	CXCL9,OSM,CCR1,PFKFB3,FPR1,CD274,TNFSF13,CXCL11,TLR4,LCP2,LILRB2,C5AR1,IL1RAP,TLR2,CTSS,CD3E,CCL3,IL1B,CD14,TNFRSF1B,LILRB3,CSF2RB,PLAUR,CLEC5A,MSR1,CD276,FCGR2A,P2RX7,CXCL8,GZMB,CCL25,NAMPT,APOA1,IL10,PTAFR,CLEC7A,LYN	37	2.58794e-13
Infectious Diseases	infection	Infection by RNA virus	1.25E-13		1.607		0.321	KCNJ2,AKAP13,GPT2,FCGR1A,SPHK1,CXCL11,LCP2,TLR8,MYOF,GRIN2D,TLR2,TNFSF13B,ABCC2,TNFRSF1B,F10,CXCR2,CXCR1,VCAN,IL1A,APOA1,ADM,IL10,IL4R,CSF3,PLBD1,MAOB,LYN,PDE4A,CCR1,PDE4B,CCL3L3,S100A4,CA2,CD209,SLC5A2,ST3GAL4,CXCL5,DDX60L,S100A8,PLOD2,S100A9,SIGLEC1,GRIN2B,SLC7A11,SAA2,PTGS2,APOA2,TNFAIP2,PTAFR,SLC6A4,P2RY6,FCGR3A/FCGR3B,CXCL9,FCGR1B,CYP3A4,DNM1,FCGR2C,NBN,CMKLR1,SLAMF7,TLR4,IL1RN,IFITM2,CTSL,M…	98	3.125e-13
Lipid Metabolism, Small Molecule Biochemistry	metabolism	Fatty acid metabolism	1.31E-13		0.832		-0.387	AKAP13,FCGR1A,RASGRP4,FGF19,ASAH2,CYP3A4,FGR,FCER1G,IL1R2,SPHK1,SUCLG1,EPHX2,TLR4,PPARGC1A,IL1RN,C5AR1,PTGR1,HCAR2,TLR2,CTSS,HLF,IL1B,ABCC2,JAK2,CD14,ABCG5,CYP2J2,NRG1,FCGR2A,ACOT9,EREG,CXCL8,MMP3,IL1A,APOA1,HNF1A,IL10,CXCL3,CSF3,CLEC7A,LYN,DAB1,OSM,MMP12,ABCA5,DBP,ASAH1,SLCO3A1,FPR1,CCL3L3,ACSL1,CD209,GSTA1,S100A8,AQP9,S100A9,MSR1,ABCG8,GCG,P2RX7,PTGS2,APOA2,ME1,PTAFR,SIGLEC7,SIGLEC9	66	3.25871e-13
Lipid Metabolism, Molecular Transport, Small Molecule Biochemistry	release	Release of fatty acid	1.40E-13	Increased	3.348		2.555	PEBP1,DAB1,HCK,TRPV4,FGR,FCER1G,GNAI3,TAC3,TLR4,PPARGC1A,IL1RN,CD209,HCAR2,PCK1,IL1B,NRG1,FCGR2A,P2RX7,CXCL8,BCL6,NTS,NAMPT,CTSB,PTGS2,IL1A,IL10,CSF3,PTAFR,CLEC7A,LYN	30	3.46535e-13
Lipid Metabolism, Small Molecule Biochemistry	metabolism	Metabolism of polyunsaturated fatty acids	1.56E-13	Increased	3.041		2.032	OSM,FCGR1A,DBP,RASGRP4,CYP3A4,FGR,FCER1G,IL1R2,SPHK1,FPR1,CCL3L3,EPHX2,TLR4,IL1RN,ACSL1,C5AR1,CD209,GSTA1,TLR2,HLF,IL1B,JAK2,CD14,CYP2J2,NRG1,EREG,FCGR2A,P2RX7,CXCL8,PTGS2,IL1A,IL10,CXCL3,CSF3,PTAFR,SIGLEC7,CLEC7A,SIGLEC9,LYN	39	3.82353e-13
Organismal Development	morphology	Morphology of body cavity	1.56E-13					AKAP13,NR4A3,FGF19,FCER1G,SPHK1,FAM20A,NR5A2,ARRB2,TNFSF13,EPHX2,PDZK1,INHBA,LCP2,NFKBIZ,TLR2,IGKC,TNFSF13B,ABCC2,TNFRSF1B,MYBPC3,PRDM1,SLC13A1,BCL6,SOD2,ETV5,CXCR2,NRP1,CCR9,CLEC6A,APOA1,HNF1A,CTSC,ADM,IL4R,IL10,SCARF1,CSF3,BID,MMP1,LYN,CLEC4E,MCOLN1,CCR1,ESRRG,TGFBI,CA2,IER3,SLC5A2,MARCO,MUC5AC,SUGCT,ATP13A2,MYO1A,CLEC4D,TNFRSF8,CCK,GBP2,GCG,IDO1,IGF2R,P2RX7,ENPP7,PROK2,PTGS2,MMP10,PTAFR,SLC6A4…	132	3.82353e-13
Cancer, Organismal Injury and Abnormalities	invasive tumor	Invasive tumor	1.96E-13	Increased	3.112		2.593	KCNJ2,GPT2,FCGR1A,PIK3R5,FGR,ARRB2,CD274,ABL2,PI3,INHBA,TLR8,CD33,MYOF,NAALADL1,GRIN2D,HCAR2,TLR2,OLFML2B,MME,MYBPC3,F10,SOD2,TNFAIP6,CXCR2,NRP1,VCAN,CLEC6A,IL1A,APOA1,HNF1A,ADM,IL4R,CSF3,MMP1,CYBA,LYN,HPSE,SULF2,CALHM6,FBN2,DOCK4,S100A4,ESRRG,TGFBI,IER3,CXCL5,S100A11,PLOD2,PLAUR,CLEC4D,TNFRSF8,IDO1,GRIN2B,SLC7A11,PTGS2,PTPRE,CEACAM5,MMP10,PTAFR,MTHFD2,FCGR3A/FCGR3B,TNNC2,CXCL9,FCGR1B,IQGAP1,ITPR…	110	4.78049e-13
Cardiovascular Disease	occlusion	Occlusion of blood vessel	2.21E-13	Increased	2.124		1.980	KCNJ2,AKAP13,PLAU,CYP2C19,PLA2G7,THBS1,EPHX2,TLR4,GRIN2D,CXCL16,HCAR2,CA4,MATN2,TLR2,CTSS,IL1B,CXCL10,TNFRSF1B,CD14,HCAR3,ABCG5,NRG1,F10,EREG,CYP26B1,GZMB,CXCL8,MMP3,VCAN,CCR9,IL1A,APOA1,HNF1A,IL10,PDE4A,MMP12,RNF213,DOCK4,ARHGEF26,PDE4B,CCL3L3,CA2,SLC5A2,RNF157,S100A8,S100A9,PLAUR,MSR1,KCNE1,HIVEP1,ABCG8,GRIN2B,ABO,SLC7A11,PTGS2,VSIG4,APOA2,TIMP1,SLC6A4,SLC12A1	60	5.36408e-13
Cell Death and Survival	cell death	Cell death of phagocytes	2.23E-13		0.759		0.676	GBP1,NR4A3,G6PC,FCER1G,C1QA,TLR4,IL11,IL1RN,STAT1,HCAR2,MUC5AC,TLR2,S100A8,JAK2,IL1B,CD14,TNFRSF1B,MEFV,MSR1,P2RX7,CXCL8,CASP6,FCAR,BCL6,PLEKHO2,LYZ,SOD2,SLC7A11,NAMPT,CTSB,IL10,CSF3,BID,XKR8,SIGLEC9	35	5.38647e-13
Immunological Disease	immediate hypersensitivity	Immediate hypersensitivity	2.26E-13		1.553		1.229	CXCL9,HCK,OSM,FCGR1A,FGR,FCER1G,PLA2G7,PDE4B,TNFSF13,CMKLR1,TLR4,LILRB4,LCP2,PPARGC1A,IL1RN,ADGRE2,STAT1,CTSL,NFKBIZ,TLR2,S100A11,CTSS,S100A8,JAK2,MME,ANXA3,CSF2RB,ANXA5,S100A9,FPR2,TNFRSF8,FCGR2A,CD276,CXCL8,CCRL2,GZMB,IL31RA,PTGS2,IL1A,IL10,IL4R,TIMP1,SLC6A4,PTAFR,LYN	45	5.43269e-13
Cancer, Organismal Injury and Abnormalities	abdominal carcinoma	Abdominal carcinoma	2.50E-13		1.723		1.797	PBLD,AKAP13,SLC2A7,IL1R2,SPHK1,TMEM229A,PI3,LILRB4,CD33,GALNTL6,ENPEP,OSR2,ACOX2,SLC17A9,PHYHIPL,ABCC2,LILRB3,PDZD7,F10,PRDM1,DERL3,PLCD3,LYZ,SOD2,NRP1,CLEC6A,ADM,STS,PLBD1,SLC17A8,LYN,CD300E,TDRD12,SULF2,XPNPEP2,DDC,DMXL2,TPM4,LILRA6,ANKRD22,DOCK4,HOXC11,EPHB1,ESRRG,CA2,THEMIS2,CD177,PARM1,TNIP3,RNF157,PIK3C2G,S100A11,HIVEP1,IDO1,SIGLEC1,CD276,PLEKHO2,ZNF710,PTGS2,PTPRE,SULT2A1,IQGAP1,RMDN2,SLC1…	530	5.98086e-13
Cell Death and Survival	apoptosis	Apoptosis of phagocytes	2.58E-13		0.619		0.638	GBP1,NR4A3,G6PC,FCER1G,C1QA,TLR4,IL11,IL1RN,STAT1,HCAR2,MUC5AC,TLR2,S100A8,JAK2,IL1B,CD14,TNFRSF1B,MEFV,MSR1,P2RX7,CXCL8,CASP6,FCAR,BCL6,PLEKHO2,SOD2,NAMPT,IL10,CSF3,BID,XKR8,SIGLEC9	32	6.14286e-13
Cancer, Organismal Injury and Abnormalities	intraabdominal organ tumor	Intraabdominal organ tumor	2.75E-13		1.288		1.428	PBLD,AKAP13,SLC2A7,IL1R2,SPHK1,HOTTIP,TMEM229A,PI3,LILRB4,CD33,GALNTL6,ENPEP,OSR2,ACOX2,SLC17A9,PHYHIPL,IGKC,ABCC2,LILRB3,PDZD7,F10,PRDM1,DERL3,PLCD3,LYZ,SOD2,NRP1,CLEC6A,ADM,STS,PLBD1,SLC17A8,LYN,CD300E,TDRD12,SULF2,XPNPEP2,DDC,DMXL2,TPM4,LILRA6,ANKRD22,DOCK4,HOXC11,EPHB1,ESRRG,CA2,THEMIS2,CD177,PARM1,NAGS,TNIP3,RNF157,PIK3C2G,S100A11,HIVEP1,IDO1,SIGLEC1,CD276,PLEKHO2,ZNF710,PTGS2,PTPRE,SULT2A1,…	539	6.51659e-13
Cellular Movement, Hematological System Development and Function, Immune Cell Trafficking, Inflammatory Response	cell movement	Cell movement of dendritic cells	2.95E-13		1.161		0.365	CXCL9,PLAU,CCR1,HPSE,SLAMF8,FPR1,CCL3L3,ARRB2,CMKLR1,TLR4,CXCL11,C5AR1,CD209,MARCO,CCL4,CCL3,IL1B,CXCL10,CSF2RB,CCL24,FPR2,CCRL2,CXCL8,CCL25,CXCR1,CXCR2,IL1A,APOA1,IL10,TIMP1	30	6.95755e-13
Cellular Movement, Hematological System Development and Function, Immune Cell Trafficking, Inflammatory Response	chemotaxis	Chemotaxis of macrophages	3.07E-13	Increased	3.115		2.263	CXCL9,CCL3,HCK,PLAU,CXCL10,SLAMF8,FPR2,TRPV4,LITAF,SPHK1,THBS1,CCL3L3,S100A4,CSF1R,GNAI3,CMKLR1,SFRP5,CCL25,C5AR1,IL4R,CCL4,HCAR2,TLR2	23	7.20657e-13
Lipid Metabolism, Small Molecule Biochemistry	metabolism	Metabolism of eicosanoid	3.57E-13	Increased	3.110		2.104	OSM,FCGR1A,DBP,RASGRP4,CYP3A4,FGR,FCER1G,IL1R2,SPHK1,FPR1,CCL3L3,EPHX2,TLR4,IL1RN,C5AR1,CD209,GSTA1,TLR2,HLF,IL1B,JAK2,CD14,CYP2J2,NRG1,EREG,FCGR2A,P2RX7,CXCL8,PTGS2,IL1A,IL10,CXCL3,CSF3,PTAFR,SIGLEC7,CLEC7A,SIGLEC9,LYN	38	8.32558e-13
Organismal Injury and Abnormalities, Respiratory Disease	damage	Damage of lung	3.58E-13		1.860		1.752	CXCL9,JCHAIN,FCGR1B,CCR1,FCGR1A,HPSE,MMP12,SPHK1,CCL3L3,FCGR2C,TLR4,LY96,IL11,PPARGC1A,STAT1,C5AR1,MARCO,TLR2,S100A8,CCL3,JAK2,IL1B,CD14,CXCL10,PLAUR,F10,DNASE1,FCGR2A,CXCL8,TNFAIP6,NAMPT,CXCR2,PTGS2,ADM,IL10,PTAFR,FCGR3A/FCGR3B	37	8.32558e-13
Cellular Development, Cellular Growth and Proliferation, Hematological System Development and Function, Hematopoiesis, Lymphoid Tissue Structure and Development, Tissue Development	leukopoiesis	Leukopoiesis	3.82E-13	Increased	3.077		2.106	AKAP13,FCGR1A,RASGRP4,CSF3R,FCER1G,TNFSF13,CD274,ABL2,NBN,LILRB4,TLR4,CXCL11,INHBA,LCP2,LILRB2,IL1RN,C5AR1,TYROBP,SIRT6,NFKBIZ,TLR2,PCK1,IGKC,CD3E,TNFSF13B,MPZL2,IL1B,JAK2,CXCL10,LILRB3,TNFRSF1B,CD14,PRDM1,CYP26B1,FCGR2A,GZMB,CXCL8,BCL6,C1QC,IL17RA,CXCR2,CXCR1,CCR9,NRP1,CLEC6A,IL1A,HNF1A,ADM,IL10,IL4R,CXCL3,CSF3,LYN,CLEC4E,OSM,SLAMF8,EPHB1,CSF1R,SFRP5,THEMIS2,IL11,CD209,STAT1,MZB1,CXCL5,CCL3,CD8B…	80	8.84259e-13
Gastrointestinal Disease, Organismal Injury and Abnormalities	benign oral disorder	Benign oral disorder	3.98E-13					CXCL9,FCGR1B,KCNJ2,DCUN1D3,FCGR1A,CSF3R,CYP3A4,IL1R2,FAM20A,TNFSF13,FCGR2C,CMKLR1,TLR4,TLR8,IL1RN,OSR2,IFITM2,NFKBIZ,TRPM6,TLR2,TNFSF13B,IL1B,CXCL10,HCAR3,DSG3,G0S2,FCGR2A,GZMB,CXCL8,IL17RA,ETV5,IL1A,APOA1,CTSC,IL10,IL4R,CXCL3,CHSY1,GPR84,MMP1,GBP1,OSM,PFKFB3,MMP12,PDE4B,CCL3L3,IL11,IER3,STAT1,ZSWIM6,CCL4,CCL3,PLAUR,GBP2,NAMPT,PTGS2,TIMP1,FCGR3A/FCGR3B	58	9.17051e-13
Cellular Movement, Hematological System Development and Function, Immune Cell Trafficking	influx	Influx of granulocytes	4.59E-13	Increased	2.318		1.939	CCL3,S100A8,IL1B,PLAUR,MSR1,FCGR2A,TLR4,LY96,IL17RA,CXCR2,CTSC,IL10,MARCO,CSF3,CCL4,CXCL5,TLR2	17	1.05275e-12
Carbohydrate Metabolism	metabolism	Metabolism of carbohydrate	4.63E-13		1.026		0.070	IQGAP1,PLAU,B4GALNT2,NR4A3,FGF19,PIK3R5,G6PC,CEMIP,SLC23A1,CYP3A4,IL1R2,PLA2G7,DHDH,MYOF,PPARGC1A,IL1RN,ALDOB,SIRT6,PLB1,PCK1,IL1B,JAK2,CXCL10,SLC2A2,FPR2,NRG1,FCGR2A,PLCD3,CXCL8,TNFAIP6,VCAN,IL1A,APOA1,IL10,CHSY1,CXCL3,CHPF2,NPL,LYN,GNA15,DSE,HPSE,PFKFB3,SULF2,MMP12,ASAH1,FPR1,ESRRG,CSF1R,SLC5A2,ST3GAL4,PIK3C2G,S100A11,GCNT4,PLEK,AQP9,HNF4G,TFF1,CCL24,CCK,GCG,DYSF,CPNE6,CYB5A,KHK,NTS,CTSB,APOA2,…	74	1.05708e-12
Cellular Compromise	respiratory burst	Respiratory burst	4.79E-13	Increased	2.154		1.647	JCHAIN,HCK,CD14,LILRB3,CLEC4D,G6PC,FGR,FCER1G,FPR1,CXCL8,NCF2,TLR4,FCAR,TYROBP,IGHA2,CXCL3,SLC11A1,CYBA,CLEC7A,LYN	20	1.08864e-12
Cancer, Organismal Injury and Abnormalities	advanced malignant tumor	Advanced malignant tumor	5.31E-13	Increased	3.020		2.502	KCNJ2,GPT2,FCGR1A,PIK3R5,FGR,ARRB2,CD274,ABL2,INHBA,TLR8,CD33,ENPEP,MYOF,HCAR2,TLR2,MME,F10,SOD2,CXCR2,NRP1,VCAN,CLEC6A,IL1A,APOA1,HNF1A,ADM,IL4R,CSF3,MMP1,CYBA,LYN,HPSE,SULF2,CALHM6,FBN2,DOCK4,S100A4,ESRRG,TGFBI,CXCL5,S100A11,PLOD2,PLAUR,CLEC4D,TNFRSF8,IDO1,GRIN2B,SLC7A11,PTGS2,CEACAM5,MMP10,PTAFR,FCGR3A/FCGR3B,TNNC2,CXCL9,FCGR1B,PLAU,CSF3R,CEMIP,CYP3A4,THBS1,FCGR2C,NCF2,NBN,TLR4,PPARGC1A,QPCT,I…	102	1.20045e-12
Cancer, Organismal Injury and Abnormalities	cancer	Cancer of cells	5.33E-13		1.949		1.749	JCHAIN,KCNJ2,AKAP13,RASGRP4,SLC2A7,SLC23A1,SPHK1,CYP2C19,HOTTIP,FNDC1,LILRB4,CXCL11,INHBA,TLR8,LCP2,CD33,ENPEP,MYOF,NAALADL1,ACOX2,SLC17A9,DNAH17,PHYHIPL,DUOX2,TNFRSF10C,IGKC,TNFSF13B,MME,CNTNAP3,UGT2B7,LILRB3,PDZD7,F10,PRDM1,PLCD3,BCL6,SOD2,NRP1,CXCR2,IL1A,CLEC6A,HNF1A,STS,BID,MMP1,CYBA,LYN,GNA15,CD300E,SULF2,HPSE,DDC,SLAMF8,LILRA6,CALHM6,DMXL2,HOXC11,DOCK4,ESRRG,TGFBI,CA2,SIPA1L2,PARM1,NAGS,SUG…	308	1.20045e-12
Hematological System Development and Function, Tissue Morphology	quantity	Quantity of mononuclear leukocytes	5.43E-13		0.062		-0.773	JCHAIN,ITPR2,AKAP13,PLAU,FCGR1A,B4GALNT2,CSF3R,FCER1G,SPHK1,THBS1,TNFSF13,CD274,EPHX2,NBN,CMKLR1,TLR4,LILRB4,LCP2,INHBA,C5AR1,TYROBP,CXCL16,SIRT6,TLR2,CTSS,IGKC,CD3E,TNFSF13B,MPZL2,CXCL10,NOD2,TNFRSF1B,LILRB3,PRDM1,HCST,FCGR2A,CXCL8,IL17RA,CXCR2,CCR9,IL1A,APOA1,HNF1A,IL10,IL4R,CSF3,SCARF1,BID,LYN,CLEC4E,OSM,CCR1,KLKB1,CALHM6,CSF1R,TGFBI,SFRP5,IL11,STAT1,ST3GAL4,MZB1,CCL4,CD8B,CSF2RB,CLEC4D,TNFRSF…	77	1.21333e-12
Lymphoid Tissue Structure and Development, Tissue Morphology	quantity	Quantity of lymphoid cells	5.45E-13		-0.754		-1.592	JCHAIN,ITPR2,AKAP13,PLAU,FCGR1A,B4GALNT2,FCER1G,SPHK1,THBS1,TNFSF13,CD274,EPHX2,NBN,CMKLR1,TLR4,LILRB4,LCP2,INHBA,C5AR1,TYROBP,SIRT6,CXCL16,HCAR2,TLR2,CTSS,IGKC,CD3E,TNFSF13B,MPZL2,IL1B,CXCL10,NOD2,TNFRSF1B,LILRB3,PRDM1,HCST,FCGR2A,IL17RA,CXCR2,CCR9,APOA1,HNF1A,IL10,IL4R,CSF3,SCARF1,BID,LYN,CLEC4E,OSM,CCR1,KLKB1,CALHM6,CSF1R,TGFBI,SFRP5,IL11,STAT1,ST3GAL4,MZB1,CCL4,CD8B,CSF2RB,CLEC4D,TNFRSF8,SIGL…	75	1.21333e-12
Organismal Injury and Abnormalities, Respiratory Disease	lung injury	Lung injury	5.46E-13		1.807		1.641	CXCL9,JCHAIN,FCGR1B,HPSE,FCGR1A,MMP12,SPHK1,CCL3L3,FCGR2C,TLR4,LY96,PPARGC1A,STAT1,C5AR1,MARCO,TLR2,S100A8,CCL3,JAK2,IL1B,CD14,CXCL10,PLAUR,F10,DNASE1,FCGR2A,CXCL8,TNFAIP6,NAMPT,CXCR2,PTGS2,ADM,IL10,PTAFR,FCGR3A/FCGR3B	35	1.21333e-12
Connective Tissue Disorders, Organismal Injury and Abnormalities, Skeletal and Muscular Disorders, Tissue Morphology	damage	Damage of cartilage tissue	5.83E-13	Increased	2.563		2.225	FCN1,OSM,IL1B,SULF2,NOD2,FCGR1A,MTF1,FCGR2A,CXCL8,TLR4,MMP3,IL1RN,NAMPT,C5AR1,TNFAIP6,PTGS2,IL1A,CTSC,MMP10,IL10,MMP1	21	1.28982e-12
Cell-To-Cell Signaling and Interaction, Cellular Movement, Immune Cell Trafficking	attraction	Attraction of phagocytes	5.91E-13	Increased	3.899	bias	2.885	CXCL9,CCL3,IL1B,CXCL10,FPR2,FPR1,CXCL8,CXCL11,TLR4,C5AR1,VCAN,CXCR2,CSF3,CXCL3,CXCL5,CCL4	16	1.30176e-12
Lipid Metabolism, Molecular Transport, Small Molecule Biochemistry	release	Release of eicosanoid	6.30E-13	Increased	3.615		2.743	PEBP1,HCK,TRPV4,FGR,FCER1G,GNAI3,TAC3,TLR4,IL1RN,CD209,IL1B,NRG1,FCGR2A,P2RX7,CXCL8,BCL6,NTS,NAMPT,CTSB,PTGS2,IL1A,IL10,CSF3,PTAFR,CLEC7A,LYN	26	1.38158e-12
Cell-To-Cell Signaling and Interaction, Cellular Movement, Hematological System Development and Function, Immune Cell Trafficking, Inflammatory Response	recruitment	Recruitment of macrophages	7.34E-13	Increased	2.753		2.094	CCL3,HCK,CLEC4E,IL1B,CXCL10,CCR1,MMP12,CLEC5A,FGR,THBS1,S100A4,IDO1,CD274,CSF1R,CXCL8,CMKLR1,TLR4,C5AR1,CXCR2,CCL4,HCAR2,TLR2,LYN	23	1.60262e-12
Gastrointestinal Disease, Organismal Injury and Abnormalities	periodontal disease	Periodontal disease	7.43E-13					OSM,DCUN1D3,PFKFB3,MMP12,FAM20A,PDE4B,CCL3L3,TNFSF13,CMKLR1,IL1RN,IER3,NFKBIZ,CCL3,TNFSF13B,IL1B,HCAR3,PLAUR,G0S2,CXCL8,GZMB,IL17RA,PTGS2,IL1A,CTSC,IL10,GPR84,MMP1	27	1.61522e-12
Cell-To-Cell Signaling and Interaction	binding	Binding of tumor cell lines	8.08E-13	Increased	2.962		2.206	CXCL9,PLAU,B4GALNT2,FGF19,IL1R2,THBS1,CD274,TLR4,LCP2,TLR2,S100P,ADAM9,IL1B,JAK2,CXCL10,CD14,CYP2J2,DSG3,NRG1,F10,FCGR2A,GZMB,CXCL8,ETV5,CXCR2,CXCR1,VCAN,NRP1,CXCL3,CLEC7A,OSM,HCK,DSE,SRGN,EPHB1,DPP4,CD177,CD209,STAT1,CCL4,CCL3,ANXA5,PLAUR,TNFRSF8,CDH3,DYSF,FCAR,CTSB,CEACAM5,PTAFR	50	1.74892e-12
Cardiovascular Disease, Organismal Injury and Abnormalities	atherosclerosis	Atherosclerosis	8.15E-13		1.793		1.572	KCNJ2,AKAP13,PLAU,CYP2C19,PLA2G7,THBS1,EPHX2,TLR4,GRIN2D,CXCL16,HCAR2,CA4,MATN2,TLR2,CTSS,IL1B,CXCL10,CD14,HCAR3,ABCG5,NRG1,F10,EREG,CYP26B1,GZMB,MMP3,VCAN,CCR9,IL1A,APOA1,HNF1A,IL10,PDE4A,MMP12,DOCK4,ARHGEF26,PDE4B,CCL3L3,CA2,SLC5A2,RNF157,S100A8,S100A9,PLAUR,MSR1,KCNE1,ABCG8,GRIN2B,SLC7A11,PTGS2,VSIG4,APOA2,TIMP1	53	1.75647e-12
Cell-To-Cell Signaling and Interaction, Cellular Movement, Immune Cell Trafficking	attraction	Attraction of leukocytes	9.01E-13	Increased	3.679	bias	2.620	CXCL9,CCL3,IL1B,CXCL10,FPR2,FPR1,S100A4,CXCL8,CXCL11,TLR4,CCL25,C5AR1,CXCR2,VCAN,CXCL3,CSF3,CXCL5,CCL4	18	1.93348e-12
Cellular Movement	extravasation	Extravasation	1.07E-12	Increased	3.345		2.495	CXCL9,CCL3,IL1B,MME,CCR1,S100A9,MYO1F,DOCK4,CCL3L3,CSF1R,CXCL8,LILRB4,ALPL,MMP3,TNFAIP6,CD177,CXCR1,IL1A,MMP10,ST3GAL4,BMPER,CCL4,PTAFR,TLR2	24	2.28632e-12
Dermatological Diseases and Conditions, Inflammatory Disease, Inflammatory Response, Organismal Injury and Abnormalities	dermatitis	Dermatitis	1.11E-12		0.377		0.606	CXCL9,FGR,FCER1G,THBS1,TNFSF13,TLR4,LCP2,TLR8,IL1RN,PPARGC1A,C5AR1,CTSL,NFKBIZ,TLR2,IGKC,IL1B,JAK2,MME,DSG3,PRDM1,EREG,FCGR2A,GZMB,CXCL8,MMP3,IL17RA,IL31RA,IL1A,IL10,IL4R,CSF3,SCARF1,MMP1,LYN,OSM,HCK,PDE4B,DPP4,STAT1,S100A11,S100A8,CSF2RB,ANXA5,S100A9,TNFRSF8,CCK,PTGS2,TIMP1,SLC6A4,PTAFR	50	2.3617e-12
Dermatological Diseases and Conditions, Organismal Injury and Abnormalities	chronic skin disorder	Chronic skin disorder	1.18E-12					CXCL9,FCGR1B,OSM,PDE4A,FCGR1A,MMP12,PDE4B,UPP1,FCGR2C,CXCL11,PI3,ELL2,STAT1,CTSL,CXCL5,S100A11,KYNU,S100A8,JAK2,CXCL10,S100A9,DSG3,EREG,FCGR2A,CXCL8,SOD2,IL17RA,CTSB,NRP1,IL1A,ME1,IL4R,PPIF,CLEC7A,GNA15,FCGR3A/FCGR3B	36	2.5e-12
Cellular Function and Maintenance	homeostasis	Cellular homeostasis	1.19E-12	Increased	2.525		1.629	KCNJ2,FCGR1A,RASGRP4,FGR,FCER1G,SPHK1,FAM20A,CD274,ABL2,LILRB4,INHBA,LCP2,MYOF,DRAM1,TYROBP,NFKBIZ,SLC11A1,TLR2,IGKC,TNFSF13B,CISD1,ABCC2,LILRB3,NOD2,TNFRSF1B,NRG1,PRDM1,BCL6,SOD2,CXCR2,CXCR1,CCR9,CLEC6A,IL1A,APOA1,HNF1A,ADM,IL4R,IL10,BID,MMP1,LYN,CLEC4E,MCOLN1,CCR1,PDE4B,CCL3L3,NELL2,TGFBI,CA2,THEMIS2,CD209,CXCL5,ATP13A2,S100A8,S100A9,TNFRSF8,CCK,GCG,IDO1,IGF2R,P2RX7,GRIN2B,PROK2,PTGS2,MMP10,CEA…	132	2.51055e-12
Cell-To-Cell Signaling and Interaction, Hematological System Development and Function, Immune Cell Trafficking, Inflammatory Response	binding	Binding of neutrophils	1.21E-12	Increased	3.313		2.714	HCK,S100A8,IL1B,PLAU,CXCL10,HPSE,LILRB3,S100A9,PLAUR,CSF3R,FGR,FCGR2A,CXCL8,TLR4,FCAR,ADGRE2,CXCR2,CXCR1,APOA1,CXCL3,TLR2,LYN,FCGR3A/FCGR3B	23	2.54202e-12
Cardiovascular Disease, Organismal Injury and Abnormalities	vaso-occlusion	Vaso-occlusion	1.24E-12	Increased	2.124		1.972	KCNJ2,AKAP13,PLAU,CYP2C19,PLA2G7,THBS1,EPHX2,TLR4,GRIN2D,CXCL16,HCAR2,CA4,MATN2,TLR2,CTSS,IL1B,CXCL10,CD14,HCAR3,ABCG5,NRG1,F10,EREG,CYP26B1,GZMB,CXCL8,MMP3,VCAN,CCR9,IL1A,APOA1,HNF1A,IL10,PDE4A,MMP12,RNF213,DOCK4,ARHGEF26,PDE4B,CCL3L3,CA2,SLC5A2,RNF157,S100A8,S100A9,PLAUR,MSR1,KCNE1,HIVEP1,ABCG8,GRIN2B,ABO,SLC7A11,PTGS2,VSIG4,APOA2,TIMP1,SLC6A4,SLC12A1	59	2.59414e-12
Cellular Movement, Hematological System Development and Function, Immune Cell Trafficking, Inflammatory Response	migration	Migration of neutrophils	1.27E-12	Increased	3.754		3.007	CXCL9,HCK,PLAU,CCR1,PIK3R5,FGR,FPR1,PDE4B,CCL3L3,GNAI3,TLR4,CD177,ST3GAL4,SLC17A9,CXCL5,TLR2,CCL3,S100A8,IL1B,S100A9,MYO1F,F10,CXCL8,IL17RA,CXCR2,CXCL3	26	2.63485e-12
Cell-To-Cell Signaling and Interaction, Cellular Function and Maintenance, Hematological System Development and Function, Inflammatory Response	phagocytosis	Phagocytosis by macrophages	1.27E-12	Increased	3.816		3.051	FCN1,HCK,FCGR1A,PFKFB3,FCER1G,THBS1,CSF1R,SLAMF7,TLR4,TYROBP,MARCO,SIGLEC11,TLR2,CCL3,IL1B,CD14,NOD2,S100A9,PLAUR,SIGLEC1,FCGR2A,P2RX7,CLEC6A,CSF3,SCARF1,SLC6A4	26	2.63485e-12
Cancer, Organismal Injury and Abnormalities	metastasis	Metastasis	1.41E-12	Increased	3.020		2.510	TNNC2,CXCL9,FCGR1B,KCNJ2,GPT2,PLAU,FCGR1A,CSF3R,PIK3R5,CEMIP,CYP3A4,FGR,THBS1,ARRB2,CD274,FCGR2C,NCF2,ABL2,NBN,TLR4,INHBA,TLR8,CD33,MYOF,PPARGC1A,QPCT,IL1RN,C5AR1,SDCBP,HCAR2,TLR2,DUSP4,S100P,ADAM9,IL1B,JAK2,MME,F10,HCST,FCGR2A,CXCL8,ALPL,SOD2,MMP3,IL17RA,CXCR2,VCAN,NRP1,CLEC6A,IL1A,APOA1,HNF1A,ADM,IL4R,CXCL3,CSF3,RNASE1,MMP1,CYBA,LYN,NEUROD1,OSM,GLUL,HPSE,SULF2,ASAH1,CALHM6,FBN2,DOCK4,S100A4,AQP…	95	2.91322e-12
Cancer, Organismal Injury and Abnormalities	frequency	Frequency of tumor	1.57E-12		0.286		0.569	PBLD,AKAP13,IL1R2,SPHK1,PI3,LILRB4,CD33,GALNTL6,ENPEP,ACOX2,SLC17A9,PHYHIPL,ABCC2,LILRB3,PDZD7,F10,PRDM1,PLCD3,LYZ,SOD2,NRP1,ADM,STS,PLBD1,SLC17A8,LYN,CD300E,TDRD12,SULF2,XPNPEP2,DMXL2,TPM4,LILRA6,ANKRD22,DOCK4,EPHB1,ESRRG,CA2,THEMIS2,PARM1,TNIP3,PIK3C2G,S100A11,HIVEP1,IDO1,SIGLEC1,ZNF710,PTGS2,PTPRE,SULT2A1,FCGR3A/FCGR3B,IQGAP1,RMDN2,G6PC,APOBEC3A,THBS1,DHDH,ADA2,NCF2,TLR4,SI,SLC34A3,SIRT6,MS4A1…	454	3.21721e-12
Cell Death and Survival	apoptosis	Apoptosis of blood cells	1.57E-12		0.472		0.832	ITPR2,NR4A3,G6PC,SPHK1,FCER1G,THBS1,TNFSF13,CD274,C1QA,TLR4,IL1RN,HCAR2,TLR2,DUSP4,CD3E,TNFSF13B,IL1B,JAK2,TNFRSF1B,CD14,GZMB,CXCL8,BCL6,SOD2,IL1A,IL10,CSF3,BID,LYN,GBP1,OSM,ASAH1,CCL3L3,IL11,IER3,STAT1,CCL4,MUC5AC,SOX6,S100A8,CCL3,MEFV,TNFRSF8,MSR1,IDO1,P2RX7,CASP6,PLEKHO2,FCAR,CCL25,NAMPT,PPP2R2B,TIMP1,SIGLEC9,XKR8,FCGR3A/FCGR3B	56	3.21721e-12
Infectious Diseases	infection	Viral Infection	1.70E-12		0.624		-0.694	KCNJ2,AKAP13,GPT2,FCGR1A,PIK3R5,SPHK1,HOTTIP,CD274,PI3,CXCL11,TLR8,LCP2,MYOF,TYROBP,GRIN2D,NFKBIZ,TLR2,TNFSF13B,ABCC2,NOD2,TNFRSF1B,F10,NRG1,PRDM1,CXCR2,CXCR1,NRP1,VCAN,IL1A,APOA1,ADM,IL4R,IL10,CSF3,PLBD1,MAOB,LYN,CLEC4E,PDE4A,CCR1,SULF2,PDE4B,CCL3L3,S100A4,TGFBI,CA2,CD209,IER3,SLC5A2,ST3GAL4,CXCL5,DDX60L,PIK3C2G,S100A8,PLOD2,S100A9,IDO1,SIGLEC1,IGF2R,P2RX7,GRIN2B,SLC7A11,SAA2,PTGS2,APOA2,CEACAM5…	139	3.46939e-12
Cell-To-Cell Signaling and Interaction, Hematological System Development and Function, Immune Cell Trafficking, Inflammatory Response	activation	Activation of neutrophils	1.84E-12	Increased	2.477		1.839	CCL3,IL1B,MME,CD14,FPR2,KLKB1,FPR1,CXCL8,IL1RN,C5AR1,CXCR2,IL1A,IL10,CXCL3,CEACAM3,CSF3,CCL4,SLC11A1,TLR2,SIGLEC9,FCGR3A/FCGR3B	21	3.73984e-12
Cancer, Organismal Injury and Abnormalities	head and neck neoplasia	Head and neck tumor	1.97E-12		1.556		1.568	AKAP13,SLC2A7,SPHK1,TMEM229A,LILRB4,CD33,GALNTL6,ENPEP,ACOX2,SLC17A9,PHYHIPL,ABCC2,LILRB3,PDZD7,F10,PRDM1,DERL3,PLCD3,SOD2,NRP1,CLEC6A,ADM,STS,PLBD1,SLC17A8,LYN,TDRD12,SULF2,XPNPEP2,DDC,DMXL2,TPM4,LILRA6,ANKRD22,DOCK4,HOXC11,EPHB1,ESRRG,CA2,THEMIS2,CD177,PARM1,NAGS,TNIP3,RNF157,PIK3C2G,S100A11,HIVEP1,SSR4,IDO1,SIGLEC1,CD276,PLEKHO2,ZNF710,PTGS2,PTPRE,FCGR3A/FCGR3B,IQGAP1,RMDN2,SLC19A3,G6PC,APOBEC…	514	3.98785e-12
Molecular Transport	secretion	Secretion of molecule	2.01E-12		1.113		0.357	IQGAP1,STX11,TRPV4,CYP3A4,FCER1G,STC1,SPHK1,THBS1,GNAI3,TLR4,INHBA,CD33,NRTN,LILRB2,ELL2,IL1RN,PPARGC1A,TLR2,ADAM9,IL1B,ABCC2,TNFRSF1B,ABCG5,FPR2,NRG1,FCGR2A,CXCL8,SOD2,IL1A,APOA1,HNF1A,ADM,MAOB,LYN,OSM,PFKFB3,ASAH1,FPR1,KDM8,AQP1,NELL2,MYOM1,CA2,IL11,STAT1,ATP13A2,PLEKHM1,S100A8,S100A9,CCK,ABCG8,GCG,P2RX7,GRIN2B,GUCA2B,NTS,PTGS2,APOA2,HAS1	59	4.05242e-12
Connective Tissue Disorders, Organismal Injury and Abnormalities	damage	Damage of connective tissue	2.17E-12	Increased	2.563		2.228	FCN1,OSM,IL1B,NOD2,FCGR1A,SULF2,MTF1,FCGR2A,CXCL8,TLR4,MMP3,IL1RN,C5AR1,TNFAIP6,NAMPT,VCAN,PTGS2,IL1A,CTSC,MMP10,IL10,MMP1	22	4.35743e-12
Connective Tissue Disorders, Immunological Disease, Inflammatory Disease, Organismal Injury and Abnormalities, Skeletal and Muscular Disorders	lupus erythematosus	Lupus erythematosus	2.25E-12					CXCL9,GBP1,HPSE,FGR,APOBEC3A,IL1R2,NELL2,TNFSF13,C1QA,NCF2,CXCL11,SLAMF7,TLR4,TLR8,PPARGC1A,STAT1,CTSL,CXCL16,WARS1,TLR2,LINC-PINT,S100A8,TNFSF13B,JAK2,IL1B,CXCL10,HCAR3,C1QB,S100A9,GBP2,SBNO2,SIGLEC1,IDO1,ACOT9,DNASE1,FCGR2A,CASP6,GZMB,FCAR,SOD2,PROK2,PTGS2,IL10,SCARF1,SLC6A4,FCGR3A/FCGR3B,LYN	47	4.5e-12
Lipid Metabolism, Small Molecule Biochemistry	synthesis	Synthesis of eicosanoid	2.69E-12	Increased	3.457		2.499	OSM,FCGR1A,RASGRP4,CYP3A4,FGR,FCER1G,IL1R2,SPHK1,FPR1,CCL3L3,EPHX2,TLR4,IL1RN,CD209,C5AR1,TLR2,JAK2,IL1B,CD14,NRG1,EREG,FCGR2A,P2RX7,CXCL8,PTGS2,IL1A,IL10,CXCL3,CSF3,PTAFR,SIGLEC7,CLEC7A,SIGLEC9,LYN	34	5.35857e-12
Cell-To-Cell Signaling and Interaction, Hematological System Development and Function, Immune Cell Trafficking, Inflammatory Response	activation	Activation of granulocytes	2.72E-12	Increased	2.919		2.185	CXCL9,CCL3,IL1B,MME,CD14,KLKB1,FPR2,FPR1,FCGR2A,CXCL8,IL1RN,C5AR1,CXCR2,IL1A,IL10,CXCL3,CEACAM3,CSF3,CCL4,SLC11A1,TLR2,SIGLEC9,FCGR3A/FCGR3B	23	5.39683e-12
Organismal Injury and Abnormalities, Reproductive System Disease	disorder of pregnancy	Disorder of pregnancy	2.84E-12		0.647		0.915	TNNC2,FCGR1B,FCGR1A,CSF3R,PLA2G7,FNDC1,THBS1,CD274,FCGR2C,GNAI3,CPD,TAC3,TLR4,CXCL11,INHBA,IL1RN,IFITM2,ACOX2,TLR2,PHYHIPL,KYNU,BAZ1A,CTSS,TNFSF13B,OLFML2B,IL1B,MME,CXCL10,NOD2,CYP2J2,F10,PRDM1,SLC13A1,HCST,FCGR2A,CXCL8,MMP3,IL1A,ADM,IL10,MMP1,PDE4A,SULF2,HPSE,XPNPEP2,DBP,PDE4B,ZNF827,CA2,IL11,IER3,FNDC3B,CXCL5,MAOA,LINC00937,TMEM26,ANXA5,PLAUR,TNFRSF8,GBP2,IGF2R,SLC7A11,PTGS2,MMP10,TIMP1,SLC6A4,…	68	5.61265e-12
Cancer, Organismal Injury and Abnormalities	genitourinary tumor	Genitourinary tumor	2.97E-12		0.242		0.106	PBLD,AKAP13,IL1R2,SPHK1,PI3,LILRB4,CD33,GALNTL6,ENPEP,OSR2,ACOX2,SLC17A9,PHYHIPL,IGKC,ABCC2,LILRB3,F10,PRDM1,LYZ,SOD2,NRP1,ADM,STS,SLC17A8,LYN,CD300E,TDRD12,SULF2,XPNPEP2,DDC,DMXL2,TPM4,ANKRD22,DOCK4,HOXC11,EPHB1,ESRRG,CA2,THEMIS2,TNIP3,RNF157,PIK3C2G,S100A11,HIVEP1,IDO1,SIGLEC1,CD276,ZNF710,PTGS2,PTPRE,SULT2A1,FCGR3A/FCGR3B,IQGAP1,RMDN2,SLC19A3,G6PC,APOBEC3A,THBS1,WDR49,DHDH,ADA2,NCF2,TLR4,SI,SL…	437	5.84646e-12
Cardiovascular Disease, Organismal Injury and Abnormalities	occlusion	Occlusion of artery	3.13E-12		1.962		1.807	KCNJ2,AKAP13,PLAU,CYP2C19,PLA2G7,THBS1,EPHX2,TLR4,GRIN2D,CXCL16,HCAR2,CA4,MATN2,TLR2,CTSS,IL1B,CXCL10,CD14,HCAR3,ABCG5,NRG1,F10,EREG,CYP26B1,GZMB,CXCL8,MMP3,VCAN,CCR9,IL1A,APOA1,HNF1A,IL10,PDE4A,MMP12,RNF213,DOCK4,ARHGEF26,PDE4B,CCL3L3,CA2,SLC5A2,RNF157,S100A8,S100A9,PLAUR,MSR1,KCNE1,ABCG8,GRIN2B,SLC7A11,PTGS2,VSIG4,APOA2,TIMP1,SLC6A4,SLC12A1	57	6.13725e-12
Cell Death and Survival	apoptosis	Apoptosis of leukocytes	3.15E-12		0.467		0.693	ITPR2,NR4A3,G6PC,FCER1G,SPHK1,THBS1,TNFSF13,CD274,C1QA,TLR4,IL1RN,HCAR2,TLR2,DUSP4,CD3E,TNFSF13B,IL1B,JAK2,TNFRSF1B,CD14,GZMB,CXCL8,BCL6,SOD2,IL1A,IL10,CSF3,BID,LYN,GBP1,IL11,IER3,STAT1,CCL4,MUC5AC,S100A8,CCL3,MEFV,TNFRSF8,MSR1,IDO1,P2RX7,CASP6,PLEKHO2,FCAR,CCL25,NAMPT,PPP2R2B,TIMP1,SIGLEC9,XKR8,FCGR3A/FCGR3B	52	6.14786e-12
Cancer, Organismal Injury and Abnormalities	malignant genitourinary solid tumor	Malignant genitourinary solid tumor	3.16E-12		0.312		0.176	PBLD,AKAP13,IL1R2,SPHK1,PI3,LILRB4,CD33,GALNTL6,ENPEP,OSR2,ACOX2,SLC17A9,PHYHIPL,IGKC,ABCC2,LILRB3,F10,PRDM1,LYZ,SOD2,NRP1,ADM,STS,SLC17A8,CD300E,TDRD12,SULF2,XPNPEP2,DDC,DMXL2,TPM4,ANKRD22,DOCK4,HOXC11,EPHB1,ESRRG,CA2,THEMIS2,TNIP3,RNF157,PIK3C2G,S100A11,HIVEP1,IDO1,SIGLEC1,CD276,ZNF710,PTGS2,PTPRE,SULT2A1,FCGR3A/FCGR3B,IQGAP1,RMDN2,SLC19A3,G6PC,APOBEC3A,THBS1,WDR49,DHDH,ADA2,NCF2,TLR4,SI,SLC34A…	432	6.14786e-12
Hematological Disease	hemorrhagic disease	Hemorrhagic disease	3.29E-12		0.650		1.144	TNNC2,STX11,KCNJ2,FCGR1B,FCGR1A,RASGRP4,CSF3R,FCER1G,THBS1,CCL3L3,FCGR2C,SLAMF7,PPARGC1A,IL1RN,CD209,CTSL,ST3GAL4,F11,CCL4,SLC11A1,SOX6,TNFSF13B,PLEK,CCL3,JAK2,CXCL10,S100A9,F10,KCNE1,FCGR2A,CXCL8,BCL6,SLC7A11,CTSB,PTGS2,IL10,PTAFR,FCGR3A/FCGR3B,LYN	39	6.37597e-12
Cellular Movement, Hematological System Development and Function	mobilization	Mobilization of myeloid cells	3.32E-12	Increased	3.373		2.729	CCL3,IL1B,CCR1,CXCL10,FPR1,CCL3L3,CXCL8,DPP4,STAT1,CXCR2,CSF3,CXCL3,CCL4	13	6.40927e-12
Hematological Disease, Immunological Disease	eosinophilia	Eosinophilia	3.36E-12		1.726		1.209	CXCL9,JCHAIN,FCGR1B,OSM,FCGR1A,MMP12,APOBEC3A,CCL3L3,ARRB2,FCGR2C,CSF1R,CA2,CMKLR1,TLR4,PPARGC1A,STAT1,IL1RAP,CTSS,IGKC,CCL3,TNFSF13B,JAK2,ANXA3,CCL24,FPR2,FCGR2A,TNFAIP6,IL10,IL4R,CLEC7A,FCGR3A/FCGR3B	31	6.46154e-12
Hematological System Development and Function, Lymphoid Tissue Structure and Development, Tissue Morphology	quantity	Quantity of lymphocytes	3.54E-12		-0.571		-1.403	JCHAIN,ITPR2,AKAP13,PLAU,FCGR1A,B4GALNT2,FCER1G,SPHK1,THBS1,TNFSF13,CD274,EPHX2,NBN,CMKLR1,TLR4,LILRB4,LCP2,INHBA,C5AR1,TYROBP,CXCL16,SIRT6,TLR2,CTSS,IGKC,CD3E,TNFSF13B,MPZL2,CXCL10,NOD2,TNFRSF1B,LILRB3,PRDM1,HCST,FCGR2A,IL17RA,CXCR2,CCR9,APOA1,HNF1A,IL10,IL4R,CSF3,SCARF1,BID,LYN,CLEC4E,OSM,CCR1,KLKB1,CALHM6,CSF1R,TGFBI,SFRP5,IL11,STAT1,ST3GAL4,MZB1,CCL4,CD8B,CSF2RB,CLEC4D,TNFRSF8,SIGLEC1,DNASE1,…	73	6.78161e-12
Connective Tissue Disorders, Inflammatory Disease, Inflammatory Response, Organismal Injury and Abnormalities, Skeletal and Muscular Disorders	juvenile arthritis	Juvenile arthritis	3.73E-12					OSM,CCR1,NR4A3,DNM1,THBS1,CD274,CA2,IL1RN,CCL4,CD300C,TNFRSF10C,IGKC,CCL3,S100A8,TNFSF13B,IL1B,JAK2,MME,NOD2,PLAUR,S100A9,FPR2,PRDM1,BCL6,IL17RA,PTGS2,CXCR1,PTPRE,APOA1,ADM,SLC6A4	31	7.11832e-12
Cardiovascular Disease, Organismal Injury and Abnormalities	infarction	Infarction of heart	4.23E-12		0.963		1.136	KCNJ2,FCGR1B,FCGR1A,CSF3R,FCER1G,CYP2C19,CCL3L3,FCGR2C,CSF1R,NCF2,CA2,SFRP5,TLR4,IL1RN,SLC5A2,CA4,TLR2,CREG1,MME,CD14,CYP2J2,F10,KCNE1,FCGR2A,CXCL8,SLC7A11,PTGS2,APOA1,ADM,IL10,CSF3,PPIF,SLC12A1,CYBA,FCGR3A/FCGR3B	35	8.04183e-12
Cellular Movement, Hematological System Development and Function, Immune Cell Trafficking, Inflammatory Response	chemotaxis	Chemotaxis of mononuclear leukocytes	5.08E-12	Increased	3.364		2.495	CXCL9,PLAU,CCR1,SLAMF8,PLA2G7,FPR1,THBS1,S100A4,TLR4,CXCL11,DPP4,INHBA,CXCL16,CCL4,TLR2,CCL3,IL1B,CXCL10,CCL24,PLAUR,FPR2,CXCL8,CCL25,CCR9,CXCR2,CXCR1,APOA1,IL10,CXCL3,LYN	30	9.62121e-12
Infectious Diseases	infection	Streptococcal infection	5.61E-12		0.128		0.167	FCGR1B,IL1B,FCGR1A,FCGR2C,FCGR2A,C1QA,TLR4,LYZ,CTSB,PTGS2,IL10,PTAFR,TLR2,FCGR3A/FCGR3B	14	1.05849e-11
Cell-To-Cell Signaling and Interaction, Hematological System Development and Function, Immune Cell Trafficking	binding	Binding of granulocytes	6.45E-12	Increased	2.976		2.366	HCK,PLAU,HPSE,CSF3R,FGR,TLR4,ADGRE2,TLR2,S100A8,IL1B,CXCL10,LILRB3,S100A9,PLAUR,FPR2,F10,FCGR2A,CXCL8,FCAR,CXCR1,CXCR2,APOA1,CXCL3,FCGR3A/FCGR3B,LYN	25	1.21241e-11
Lipid Metabolism, Small Molecule Biochemistry	synthesis	Synthesis of fatty acid	6.91E-12	Increased	3.011		2.115	DAB1,OSM,FCGR1A,RASGRP4,FGF19,ASAH1,ASAH2,CYP3A4,FGR,FCER1G,IL1R2,SPHK1,FPR1,CCL3L3,EPHX2,TLR4,IL1RN,PPARGC1A,ACSL1,C5AR1,CD209,TLR2,IL1B,JAK2,CD14,NRG1,GCG,EREG,FCGR2A,P2RX7,CXCL8,PTGS2,IL1A,HNF1A,IL10,CXCL3,CSF3,PTAFR,SIGLEC7,CLEC7A,SIGLEC9,LYN	42	1.29401e-11
Tissue Development	growth	Growth of epithelial tissue	7.73E-12	Increased	3.541		3.064	IQGAP1,PBLD,KCNJ2,PLAU,NR4A3,FGF19,SPHK1,THBS1,TLR4,INHBA,MYOF,IL1RN,OSR2,C5AR1,SIRT6,TLR2,IL1B,JAK2,CXCL10,NOD2,TNFRSF1B,FPR2,EREG,CXCL8,ETV5,TNFAIP6,CXCR2,NRP1,IL1A,APOA1,HNF1A,ADM,IL10,IL4R,CXCL3,NLRP6,BID,MMP1,CYBA,NEUROD1,GBP1,OSM,GLUL,PFKFB3,SULF2,MMP12,ALDH1A2,IL11,STAT1,BMPER,S100A11,S100A8,CSF2RB,PLAUR,CCL24,S100A9,CDH3,CD276,P2RX7,DYSF,SLC7A11,PRLR,NTS,PROK2,CTSB,PTGS2,VSIG4,TIMP1,PTAFR…	71	1.44216e-11
Organismal Injury and Abnormalities	fibrosis	Fibrosis	8.07E-12		0.584		0.836	CXCL9,PLAU,CYP3A4,IL1R2,SPHK1,STC1,HOTTIP,THBS1,ARRB2,TLR4,CXCL11,INHBA,PPARGC1A,IL1RN,C5AR1,GRIN2D,F11,SIRT6,CA4,PILRA,TLR2,CTSS,IL1B,JAK2,TNFRSF1B,ABCG5,MYBPC3,CXCL8,AGTRAP,BCL6,ALPL,SOD2,IL17RA,IL1A,APOA1,IL10,CSF3,BID,MMP1,LYN,OSM,HCK,CCR1,MMP12,KCNH6,AQP1,CSF1R,IL11,ACSL1,STAT1,CCL4,DDX60L,PLOD2,PLAUR,CCL24,GBP2,MSR1,IDO1,DNASE1,GRIN2B,DYSF,FCAR,SLC7A11,NAMPT,CTSB,PTGS2,APOA2,PTPRE,TIMP1,PTA…	71	1.5e-11
Digestive System Development and Function	morphology	Morphology of digestive system	8.30E-12					IQGAP1,PLAU,NR4A3,SLC19A3,G6PC,FAM20A,SPHK1,NR5A2,THBS1,ARRB2,EPHX2,CMKLR1,TLR4,PDZK1,INHBA,NRTN,PPARGC1A,PILRA,TLR2,PCK1,IGKC,ABCC2,JAK2,TNFRSF1B,CD14,SLC2A2,FPR2,G0S2,SLC13A1,ALPL,SOD2,IL17RA,CXCR2,APOA1,HNF1A,IL10,IL4R,NLRP6,BID,CLEC7A,LYN,NEUROD1,OSM,CCR1,SULF2,MCOLN1,ABCA5,MTF1,ASAH1,TGFBI,DPP4,STAT1,MZB1,MUC5AC,ATP13A2,MYO1A,SOX6,GCNT4,TFF1,CCK,GCG,IGF2R,ENPP7,PRLR,PTGS2,SLC6A4,TFCP2L1,MTHF…	68	1.53704e-11
Cell Signaling	cell surface receptor linked signal transduction	Cell surface receptor linked signal transduction	8.72E-12					HCK,OSM,CCR1,CSF3R,FGR,FCER1G,IL1R2,FPR1,CCL3L3,CSF1R,NRTN,IL11,IL1RN,STAT1,TYROBP,IL1RAP,CCL4,DUOX2,MAOA,CD3E,PLEK,CCL3,JAK2,IL1B,CXCL10,TNFRSF1B,LILRB3,CSF2RB,EREG,CXCL8,BCL6,MMP3,IL31RA,PTGS2,NRP1,IL1A,PTPRE,APOA1,IL10,IL4R,TIMP1,CSF3,CHSY1,PTAFR,MMP1,LYN	46	1.60886e-11
Cell Death and Survival, Gastrointestinal Disease, Hepatic System Disease, Organismal Injury and Abnormalities	necrosis	Necrosis of liver	8.81E-12		1.435		1.753	OSM,MTF1,SLC19A3,ASAH2,G6PC,SPHK1,ARRB2,CD274,ABL2,TLR4,INHBA,PPARGC1A,IL1RN,STAT1,IER3,TYROBP,CCL4,TLR2,DUSP4,JAK2,MME,IL1B,CD14,CXCL10,TNFRSF1B,SOD2,IL17RA,CTSB,PTGS2,ADM,IL10,TIMP1,CXCL3,BID	34	1.61949e-11
Cellular Movement, Hematological System Development and Function, Immune Cell Trafficking	migration	Migration of mononuclear leukocytes	9.54E-12	Increased	3.114		2.263	CXCL9,OSM,PLAU,CCR1,THBS1,CCL3L3,ARRB2,S100A4,TNFSF13,CD274,GNAI3,CMKLR1,TLR4,CXCL11,DPP4,LCP2,QPCT,CD209,STAT1,CXCL16,CCL4,PILRA,TLR2,MAOA,CTSS,TNFSF13B,CCL3,IL1B,JAK2,CXCL10,TNFRSF1B,CCL24,PLAUR,TNFRSF8,CYP26B1,P2RX7,CXCL8,CCL25,IL17RA,PROK2,CXCR2,PTGS2,CCR9,IL10,IL4R,TIMP1,CXCL3,CSF3	48	1.74725e-11
Cardiovascular Disease, Organismal Injury and Abnormalities, Skeletal and Muscular Disorders	myocardial infarction	Myocardial infarction	9.62E-12		0.610		0.814	KCNJ2,FCGR1B,FCGR1A,CSF3R,FCER1G,CYP2C19,CCL3L3,FCGR2C,CSF1R,NCF2,CA2,SFRP5,IL1RN,SLC5A2,CA4,TLR2,CREG1,MME,CD14,CYP2J2,F10,KCNE1,FCGR2A,CXCL8,SLC7A11,PTGS2,APOA1,ADM,IL10,CSF3,PPIF,SLC12A1,CYBA,FCGR3A/FCGR3B	34	1.75547e-11
Carbohydrate Metabolism	binding	Binding of polysaccharide	1.05E-11		0.668		0.341	CXCL9,OSM,MME,CD14,CXCL10,SULF2,THBS1,CXCL8,TLR4,CD33,LY96,ADGRE2,CD209,TNFAIP6,APOA1,IL10,TLR2	17	1.90909e-11
Cellular Function and Maintenance	endocytosis	Endocytosis by eukaryotic cells	1.27E-11	Increased	4.188		3.184	FCN1,HCK,PLAU,FCGR1A,PFKFB3,PIK3R5,FGR,FCER1G,DNM1,FPR1,THBS1,ARRB2,CSF1R,SLAMF7,TLR4,CD209,CYFIP1,TYROBP,MARCO,CCL4,SIGLEC11,TLR2,PLEK,CCL3,RRAS2,IL1B,CXCL10,NOD2,CD14,CSF2RB,S100A9,PLAUR,ANXA5,MSR1,SIGLEC1,FCGR2A,P2RX7,CLEC6A,APOA2,APOA1,CSF3,CEACAM3,SCARF1,SLC6A4,SUCNR1,FCGR3A/FCGR3B	46	2.30072e-11
Cell Signaling, Cellular Function and Maintenance, Molecular Transport, Vitamin and Mineral Metabolism	flux	Flux of Ca2+	1.41E-11		1.226		0.445	HCK,CCR1,FCGR1A,TRPV4,G6PC,FGR,FPR1,CCL3L3,TLR4,LCP2,CXCL5,CCL4,TLR2,CD3E,CCL3,IL1B,CXCL10,LILRB3,CCL24,FPR2,TNFRSF8,CCK,FCGR2A,P2RX7,GRIN2B,CXCL8,CCL25,NTS,CXCR2,CCR9,APOA1,IL10,CXCL3,CEACAM3,MMP1,CLEC7A,FPR3,LYN,FCGR3A/FCGR3B	39	2.54513e-11
Cellular Movement, Hematological System Development and Function, Immune Cell Trafficking	migration	Migration of antigen presenting cells	1.44E-11	Increased	2.435		1.699	CXCL9,HCK,PLAU,MMP12,CCL3L3,ARRB2,CSF1R,CMKLR1,CXCL11,IL1RN,CD209,TYROBP,CCL4,TLR2,CCL3,S100A8,IL1B,CXCL10,CSF2RB,FPR2,CXCL8,BCL6,VCAN,PTGS2,APOA1,IL10,TIMP1,CXCL3,P2RY6	29	2.58993e-11
Cell-To-Cell Signaling and Interaction, Cellular Movement	attraction	Attraction of cells	1.48E-11	Increased	3.902		2.846	CXCL9,CCL3,IL1B,CXCL10,FPR2,DSG3,FPR1,S100A4,CXCL8,TLR4,CXCL11,CCL25,C5AR1,NRP1,VCAN,CXCR2,CXCL16,CXCL3,CSF3,CCL4,CXCL5	21	2.64286e-11
Immunological Disease, Inflammatory Disease	atopic disease	Atopic disease	1.48E-11		-1.000		-1.180	CXCL9,HCK,OSM,FGR,FCER1G,PLA2G7,PDE4B,TNFSF13,CMKLR1,TLR4,PPARGC1A,IL1RN,ADGRE2,STAT1,CTSL,NFKBIZ,TLR2,S100A11,CTSS,S100A8,JAK2,ANXA3,CSF2RB,ANXA5,S100A9,FPR2,TNFRSF8,CXCL8,GZMB,IL31RA,PTGS2,IL1A,IL10,IL4R,TIMP1,SLC6A4,PTAFR,LYN	38	2.64286e-11
Inflammatory Response	cell-mediated response	Cell-mediated response	1.51E-11		0.933		0.575	MMP25,STX11,PLAU,CCR1,FCGR1A,FCER1G,ARRB2,CD274,NBN,TLR4,LILRB4,C5AR1,IL1RAP,SLC11A1,TLR2,IL1B,TNFRSF1B,NOD2,CXCL10,IDO1,FCGR2A,CD276,P2RX7,GZMB,CXCL8,BCL6,NAMPT,APOA1,IL10,IL4R,CLEC7A	31	2.68683e-11
Connective Tissue Disorders, Immunological Disease, Inflammatory Disease, Inflammatory Response, Organismal Injury and Abnormalities, Skeletal and Muscular Disorders	juvenile rheumatoid arthritis	Juvenile rheumatoid arthritis	1.58E-11					OSM,CCR1,NR4A3,DNM1,THBS1,CD274,CA2,IL1RN,CCL4,CD300C,TNFRSF10C,IGKC,CCL3,S100A8,TNFSF13B,IL1B,JAK2,MME,PLAUR,S100A9,FPR2,PRDM1,BCL6,IL17RA,PTGS2,CXCR1,PTPRE,APOA1,ADM,SLC6A4	30	2.80142e-11
Cellular Movement, Hematological System Development and Function, Immune Cell Trafficking, Inflammatory Response	influx	Influx of neutrophils	1.60E-11	Increased	2.923		2.491	CCL3,S100A8,IL1B,PLAUR,MSR1,FCGR2A,TLR4,IL17RA,CXCR2,CTSC,MARCO,CSF3,CCL4,CXCL5,TLR2	15	2.82686e-11
Cellular Function and Maintenance, Molecular Transport	flux	Flux of inorganic cation	1.77E-11		1.334		0.485	HCK,CCR1,FCGR1A,TRPV4,G6PC,FGR,FPR1,CCL3L3,TLR4,LCP2,CXCL5,CCL4,TLR2,CD3E,CCL3,IL1B,CXCL10,LILRB3,CCL24,FPR2,TNFRSF8,CCK,FCGR2A,P2RX7,GRIN2B,CXCL8,CCL25,NTS,CXCR2,CCR9,APOA1,IL10,CXCL3,CEACAM3,KCNJ10,MMP1,CLEC7A,FPR3,LYN,FCGR3A/FCGR3B	40	3.1162e-11
Cell-To-Cell Signaling and Interaction, Hematological System Development and Function	interaction	Interaction of mononuclear leukocytes	2.43E-11	Increased	4.273		3.412	CXCL9,OSM,PLAU,CCR1,THBS1,CXCL11,TLR4,LCP2,IL11,CD209,CCL4,TLR2,CD3E,CCL3,JAK2,IL1B,CD14,CXCL10,PLAUR,TNFRSF8,CXCL8,CCL25,IL17RA,CCR9,CXCR1,NRP1,IL1A,APOA1,IL10,SIGLEC7,FCGR3A/FCGR3B	31	4.26316e-11
Cancer, Gastrointestinal Disease, Organismal Injury and Abnormalities	digestive organ tumor	Digestive organ tumor	2.50E-11		1.064		1.196	PBLD,AKAP13,SLC2A7,IL1R2,SPHK1,HOTTIP,TMEM229A,PI3,LILRB4,CD33,GALNTL6,ENPEP,OSR2,ACOX2,SLC17A9,PHYHIPL,IGKC,ABCC2,LILRB3,PDZD7,F10,PRDM1,DERL3,PLCD3,LYZ,SOD2,NRP1,CLEC6A,ADM,STS,PLBD1,SLC17A8,LYN,TDRD12,SULF2,DDC,DMXL2,TPM4,LILRA6,ANKRD22,DOCK4,HOXC11,EPHB1,ESRRG,CA2,THEMIS2,CD177,PARM1,NAGS,TNIP3,RNF157,PIK3C2G,S100A11,HIVEP1,IDO1,SIGLEC1,CD276,PLEKHO2,ZNF710,PTGS2,PTPRE,SULT2A1,FCGR3A/FCGR3B,I…	518	4.37063e-11
Cell-To-Cell Signaling and Interaction, Cellular Movement, Hematological System Development and Function, Immune Cell Trafficking, Inflammatory Response	chemoattraction	Chemoattraction of leukocytes	2.78E-11	Increased	3.277	bias	2.284	CXCL9,CCL3,CXCL10,FPR2,FPR1,S100A4,CXCL8,TLR4,CCL25,C5AR1,CXCR2,CSF3,CXCL3,CXCL5,CCL4	15	4.84321e-11
Humoral Immune Response, Inflammatory Response	complement activation	Complement activation	2.80E-11					IGKC,JCHAIN,FCN1,IGHV4-59,IL1B,IGKV2D-28,KLKB1,C1QB,C7,IGKV1D-39,IGKV3D-11,IGLV1-40,IGLC3,C1QA,C1QC,IGKV1-12,IGKV3-20,IGKV3D-20,IGLC2,F11,IGLV1-51	21	4.86111e-11
Cellular Movement, Hematological System Development and Function, Immune Cell Trafficking, Inflammatory Response	cell movement	Cell movement of monocytes	2.97E-11	Increased	3.407		2.709	CXCL9,CCR1,MMP12,SLAMF8,PLA2G7,FPR1,INHBA,QPCT,STAT1,CCL4,PILRA,NFKBIZ,MAOA,CTSS,CCL3,IL1B,CXCL10,PLAUR,FPR2,CXCL8,PROK2,CXCR2,CXCR1,APOA1,IL10,CXCL3,CSF3,LYN	28	5.13841e-11
Cellular Movement	cell movement	Cell movement of tumor cell lines	3.45E-11	Increased	6.436		5.421	CXCL9,PEBP1,IQGAP1,PLAU,PIK3R5,SH3PXD2B,SPHK1,DNM1,NR5A2,HOTTIP,THBS1,ARRB2,GNAI3,TRIP6,TLR4,CXCL11,CYTOR,LCP2,MYOF,PPARGC1A,DRAM1,CTSL,SIRT6,SDCBP,WARS1,TLR2,S100P,ADAM9,IL1B,JAK2,MME,CXCL10,CYP2J2,FPR2,DSG3,NRG1,EREG,GZMB,CXCL8,LUCAT1,SOD2,MMP3,ETV5,TNFAIP6,CXCR2,CXCR1,CCR9,HOOK1,VCAN,NRP1,IL1A,HNF1A,CXCL3,CSF3,PPIF,MMP1,LYN,NEUROD1,HEIH,DAB1,OSM,DSE,HCK,SRGN,MMP12,DOCK4,FPR1,S100A4,EPHB1,CSF1R…	95	5.94828e-11
Cellular Development, Cellular Growth and Proliferation, Hematological System Development and Function, Hematopoiesis, Lymphoid Tissue Structure and Development, Tissue Development	development	Development of mononuclear leukocytes	3.70E-11	Increased	2.831		1.937	RASGRP4,CSF3R,FCER1G,TNFSF13,CD274,ABL2,NBN,TLR4,LILRB4,CXCL11,LCP2,INHBA,LILRB2,IL1RN,C5AR1,TYROBP,SIRT6,NFKBIZ,TLR2,PCK1,IGKC,CD3E,TNFSF13B,MPZL2,IL1B,CXCL10,TNFRSF1B,CD14,PRDM1,CYP26B1,FCGR2A,GZMB,BCL6,IL17RA,CXCR2,CXCR1,CCR9,CLEC6A,IL1A,HNF1A,ADM,IL10,IL4R,CSF3,LYN,CLEC4E,OSM,SLAMF8,EPHB1,CSF1R,SFRP5,THEMIS2,IL11,CD209,STAT1,MZB1,CXCL5,CCL3,CD8B,CSF2RB,TNFRSF8,MSR1,IDO1,IGF2R,NFAM1,P2RX7,THEM…	68	6.35739e-11
Gastrointestinal Disease, Hepatic System Disease, Organismal Injury and Abnormalities	damage	Liver Damage	3.80E-11		1.876		1.853	HCK,OSM,PLAU,FGR,ARRB2,TLR4,INHBA,IL11,IL1RN,STAT1,CCL4,TLR2,IL1B,ABCC2,CD14,CXCL10,UGT2B7,TNFRSF1B,SLC13A1,P2RX7,SLC7A11,SAA2,CXCR2,CTSB,PTGS2,IL1A,ADM,IL10,IL4R,CSF3	30	6.50685e-11
Cancer, Gastrointestinal Disease, Organismal Injury and Abnormalities	digestive system cancer	Digestive system cancer	3.89E-11		1.013		1.123	PBLD,AKAP13,SLC2A7,IL1R2,SPHK1,HOTTIP,TMEM229A,PI3,LILRB4,CD33,GALNTL6,ENPEP,OSR2,ACOX2,SLC17A9,PHYHIPL,IGKC,ABCC2,LILRB3,PDZD7,F10,PRDM1,DERL3,PLCD3,LYZ,SOD2,NRP1,CLEC6A,ADM,STS,PLBD1,SLC17A8,LYN,TDRD12,SULF2,DDC,DMXL2,TPM4,LILRA6,ANKRD22,DOCK4,HOXC11,EPHB1,ESRRG,CA2,THEMIS2,CD177,PARM1,TNIP3,RNF157,PIK3C2G,S100A11,HIVEP1,IDO1,SIGLEC1,CD276,PLEKHO2,ZNF710,PTGS2,PTPRE,SULT2A1,FCGR3A/FCGR3B,IQGAP1…	511	6.63823e-11
Cellular Development, Cellular Growth and Proliferation, Hematological System Development and Function, Hematopoiesis, Lymphoid Tissue Structure and Development, Tissue Development	differentiation	Differentiation of mononuclear leukocytes	4.02E-11	Increased	3.211		2.318	RASGRP4,CSF3R,FCER1G,TNFSF13,CD274,ABL2,NBN,TLR4,LILRB4,CXCL11,LCP2,INHBA,LILRB2,IL1RN,C5AR1,TYROBP,SIRT6,NFKBIZ,TLR2,PCK1,IGKC,CD3E,TNFSF13B,MPZL2,IL1B,CXCL10,TNFRSF1B,CD14,PRDM1,CYP26B1,FCGR2A,GZMB,CXCL8,BCL6,IL17RA,CXCR2,CXCR1,CCR9,CLEC6A,IL1A,HNF1A,IL10,IL4R,CSF3,LYN,CLEC4E,OSM,SLAMF8,EPHB1,CSF1R,SFRP5,THEMIS2,IL11,CD209,STAT1,MZB1,CXCL5,CCL3,CD8B,CSF2RB,TNFRSF8,MSR1,IDO1,NFAM1,IGF2R,P2RX7,TH…	68	6.83673e-11
Cellular Movement, Hematological System Development and Function, Immune Cell Trafficking	homing	Homing of mononuclear leukocytes	4.23E-11	Increased	3.461		2.568	CXCL9,PLAU,CCR1,SLAMF8,PLA2G7,FPR1,THBS1,S100A4,CXCL11,TLR4,DPP4,INHBA,CXCL16,CCL4,TLR2,CCL3,JAK2,IL1B,CXCL10,CCL24,PLAUR,FPR2,CXCL8,CCL25,CCR9,CXCR2,CXCR1,APOA1,IL10,CXCL3,LYN	31	7.16949e-11
Infectious Diseases	infection	Infection by DNA virus	4.36E-11		-0.640		-0.533	CXCL9,FCGR1B,FCGR1A,CSF3R,CCL3L3,HOTTIP,CD274,FCGR2C,TGFBI,PI3,TLR8,IL1RN,CD209,STAT1,RPSAP58,CCL4,NFKBIZ,TLR2,CCL3,CXCL10,CSF2RB,F10,IGF2R,FCGR2A,CXCL8,IL17RA,CXCR2,PTGS2,ME1,IL10,TIMP1,SLC6A4,FCGR3A/FCGR3B	33	7.36486e-11
Cellular Movement, Hematological System Development and Function, Immune Cell Trafficking	mobilization	Mobilization of granulocytes	4.80E-11	Increased	3.077		2.437	DPP4,CCL3,IL1B,CCR1,CXCR2,CSF3,CXCL3,CCL4,FPR1,CCL3L3,CXCL8	11	8.08081e-11
Cardiovascular System Development and Function, Organismal Development	angiogenesis	Angiogenesis	4.93E-11	Increased	3.881		3.119	CXCL9,IQGAP1,KCNJ2,PLAU,NR4A3,PLA2G7,SPHK1,STC1,THBS1,EPHX2,NCF2,C1QA,TLR4,PDZK1,INHBA,ENPEP,MYOF,PPARGC1A,IL1RN,C5AR1,F11,SIRT6,WARS1,TLR2,CTSS,ADAM9,CD3E,IL1B,JAK2,CXCL10,TNFRSF1B,FPR2,NRG1,PRDM1,EREG,PLCD3,CXCL8,AGTRAP,MMP3,CXCR2,NRP1,IL1A,APOA1,ADM,IL10,IL4R,CSF3,HIF3A,MMP1,CYBA,GBP1,OSM,GLUL,HCK,SRGN,HPSE,PFKFB3,SULF2,MMP12,KLKB1,RNF213,ARHGEF26,S100A4,EPHB1,AQP1,CSF1R,TGFBI,ALDH1A2,STAT1,BM…	89	8.27181e-11
Hematological Disease, Immunological Disease, Organismal Injury and Abnormalities	neutrophilia	Neutrophilia	6.11E-11	Increased	2.001		1.833	JAK2,IL1B,S100A9,CSF3R,PRDM1,GNAI3,CXCL8,IL1RN,CXCR2,IL1A,APOA1,IL10,CXCL3,CSF3,TLR2	15	1.02174e-10
Infectious Diseases	infection	Parasitic Infection	7.57E-11	Decreased	-2.155		-1.642	JCHAIN,KCNJ2,PLAU,CCR1,CSF3R,FCER1G,CD274,TLR4,DPP4,C5AR1,SLC11A1,MUC5AC,TLR2,DUSP4,AQP9,MME,TNFRSF1B,GBP2,KCNE1,FCGR2A,ABO,IL31RA,PTGS2,CXCR2,IL10,IL4R,PTAFR	27	1.26167e-10
Cell-To-Cell Signaling and Interaction, Inflammatory Response	response	Response of monocytes	7.71E-11		1.414		0.997	TLR4,OSM,CD14,CCR1,CLEC5A,IL10,PTAFR,FPR1,TLR2,CLEC7A,FCGR2A	11	1.28073e-10
Organismal Injury and Abnormalities, Tissue Morphology	morphology	Morphology of lesion	8.61E-11					IQGAP1,OSM,PLAU,SULF2,MMP12,KLKB1,FCER1G,THBS1,CD274,EPHX2,C1QA,SFRP5,TLR4,IL1RN,PPARGC1A,F11,SIRT6,TLR2,MAOA,CTSS,CREG1,IL1B,TNFRSF1B,TFF1,ABCG5,ANXA5,CYP2J2,MSR1,ABCG8,IDO1,P2RX7,MMP3,NAMPT,CXCR2,PTGS2,NRP1,CTSB,IL1A,PTPRE,APOA1,IL10,IL4R,TIMP1,CXCL3,CSF3,BID,PPIF,MMP1	48	1.4255e-10
Organismal Injury and Abnormalities, Reproductive System Disease	benign pelvic disease	Benign pelvic disease	8.68E-11					CXCL9,IQGAP1,PLD3,NR4A3,CEMIP,CYP3A4,IL1R2,STC1,NR5A2,INHBA,ELL2,PTGR1,UNC5D,PCK1,TNFSF13B,CXCL10,TNFRSF1B,UGT2B7,FPR2,G0S2,CXCL8,BCL6,SOD2,MMP3,CXCR2,VCAN,IL1A,CTSC,IL10,STS,MMP1,CYBA,LYN,CCR1,PFKFB3,HPSE,DBP,GSTA2,CSF1R,TGFBI,ESRRG,IL11,SLC5A2,IL1RAP,GSTA1,CXCL5,CCL4,MAOA,S100A8,HNF4G,S100A9,PLAUR,GBP2,PRLR,PTGS2,SLC6A4,PTAFR,MTHFD2	58	1.43234e-10
Cellular Development, Cellular Growth and Proliferation, Hematological System Development and Function, Hematopoiesis, Lymphoid Tissue Structure and Development, Tissue Development	hematopoiesis	Hematopoiesis of mononuclear leukocytes	8.74E-11	Increased	3.072		2.189	RASGRP4,CSF3R,FCER1G,TNFSF13,CD274,ABL2,NBN,TLR4,LILRB4,CXCL11,LCP2,INHBA,LILRB2,IL1RN,C5AR1,TYROBP,SIRT6,NFKBIZ,TLR2,PCK1,IGKC,CD3E,TNFSF13B,MPZL2,IL1B,CXCL10,TNFRSF1B,CD14,PRDM1,CYP26B1,FCGR2A,GZMB,BCL6,IL17RA,CXCR2,CXCR1,CCR9,CLEC6A,IL1A,HNF1A,IL10,IL4R,CSF3,LYN,CLEC4E,OSM,SLAMF8,EPHB1,CSF1R,SFRP5,THEMIS2,IL11,CD209,STAT1,MZB1,CXCL5,CCL3,CD8B,CSF2RB,TNFRSF8,MSR1,IDO1,IGF2R,NFAM1,P2RX7,THEMIS,P…	67	1.4375e-10
Cell-To-Cell Signaling and Interaction	adhesion	Adhesion of myeloid cells	9.17E-11	Increased	2.444		1.749	HCK,PLAU,HPSE,CSF3R,FGR,TLR4,ADGRE2,STAT1,TLR2,S100A8,IL1B,JAK2,LILRB3,PLAUR,S100A9,FPR2,F10,CXCL8,PTGS2,CXCR2,CXCR1,IL1A,APOA1,IL10,CXCL3,LYN	26	1.50328e-10
Organismal Development	abnormal morphology	Abnormal morphology of body cavity	9.66E-11					AKAP13,NR4A3,FGF19,FCER1G,SPHK1,FAM20A,NR5A2,ARRB2,PDZK1,INHBA,LCP2,NFKBIZ,TLR2,IGKC,TNFSF13B,TNFRSF1B,MYBPC3,PRDM1,BCL6,SOD2,ETV5,CXCR2,CCR9,NRP1,CLEC6A,HNF1A,CTSC,ADM,IL10,IL4R,SCARF1,CSF3,BID,MMP1,LYN,CLEC4E,MCOLN1,CCR1,ESRRG,TGFBI,CA2,IER3,SLC5A2,MARCO,MUC5AC,SUGCT,CLEC4D,TNFRSF8,GBP2,IDO1,IGF2R,ENPP7,PTGS2,MMP10,SLC6A4,P2RY6,MTHFD2,IQGAP1,PLAU,SLC19A3,G6PC,THBS1,SUCLG1,NBN,CMKLR1,TLR4,PPARGC…	112	1.57843e-10
Metabolic Disease, Organismal Injury and Abnormalities	amyloidosis	Amyloidosis	9.85E-11		0.092		0.380	FCGR1B,PLAU,FCGR1A,PLD3,CSF3R,CYP3A4,FCGR2C,TLR4,LILRB4,CD33,QPCT,TYROBP,IGHA2,GRIN2D,CXCL16,TLR2,CTSS,IGKC,IL1B,MME,CXCL10,CD14,SLC2A2,C7,FCGR2A,CXCL8,BCL6,LYZ,SOD2,IL31RA,CXCR2,IL1A,APOA1,IL10,MAOB,MMP1,CLEC7A,HPSE,DDC,CCL3L3,AQP1,CSF1R,TGFBI,NAT8B,CCL4,DDX60L,MAOA,CCL3,ALDH1L1,S100A9,GBP2,GRIN2B,DYSF,CASP6,PTGS2,CTSB,APOA2,PTPRE,TIMP1,SLC6A4,FCGR3A/FCGR3B	61	1.60423e-10
Cellular Development, Cellular Growth and Proliferation	proliferation	Proliferation of blood cells	9.92E-11		0.723		0.158	ITPR2,AKAP13,PLAU,NR4A3,CSF3R,FCER1G,THBS1,TNFSF13,CD274,NBN,LILRB4,SLAMF7,TLR4,INHBA,LCP2,CD33,LILRB2,IL1RN,C5AR1,TYROBP,CXCL16,TLR2,CD300C,IGKC,CD3E,TNFSF13B,IL1B,JAK2,CXCL10,LILRB3,TNFRSF1B,CD14,DSG3,NRG1,PRDM1,PLAG1,FCGR2A,CXCL8,BCL6,MMP3,IL31RA,IL1A,APOA1,HNF1A,IL10,IL4R,CXCL3,CSF3,LYN,OSM,HCK,CCL3L3,EPHB1,CSF1R,DPP4,LY96,IL11,CD209,STAT1,MZB1,CCL4,SOX6,CCL3,CSF2RB,CLEC4D,PLAUR,CCL24,S100A9,…	78	1.61039e-10
Infectious Diseases	infection	Infection by cytomegalovirus	1.01E-10					CXCL9,FCGR1B,CCL3,CD209,CXCL10,FCGR1A,CSF2RB,CCL4,FCGR2C,FCGR2A,FCGR3A/FCGR3B,CXCL8	12	1.6343e-10
Cancer, Gastrointestinal Disease, Organismal Injury and Abnormalities	neoplasia	Gastrointestinal tumor	1.10E-10		0.317		0.494	PBLD,AKAP13,SLC2A7,IL1R2,SPHK1,HOTTIP,TMEM229A,PI3,LILRB4,CD33,GALNTL6,ENPEP,OSR2,ACOX2,SLC17A9,PHYHIPL,IGKC,ABCC2,LILRB3,PDZD7,F10,PRDM1,PLCD3,LYZ,SOD2,NRP1,CLEC6A,ADM,STS,PLBD1,SLC17A8,LYN,TDRD12,SULF2,DDC,DMXL2,TPM4,LILRA6,ANKRD22,DOCK4,HOXC11,EPHB1,ESRRG,CA2,THEMIS2,CD177,PARM1,TNIP3,RNF157,PIK3C2G,S100A11,HIVEP1,IDO1,SIGLEC1,CD276,PLEKHO2,ZNF710,PTGS2,PTPRE,FCGR3A/FCGR3B,IQGAP1,RMDN2,G6PC,AP…	482	1.77419e-10
Inflammatory Disease	inflammatory disorder	Severe inflammatory disorder	1.20E-10					CXCL9,FCGR1B,CLEC4E,GLUL,PDE4A,FCGR1A,CSF3R,SLCO3A1,PDE4B,FPR1,FCGR2C,ACSL1,IER3,TLR2,S100P,CD3E,JAK2,IL1B,CD14,CXCL10,CSF2RB,MYBPC3,S100A9,F10,FCGR2A,CXCL8,PRLR,IL31RA,CXCR1,PTGS2,IL10,IL4R,TIMP1,PTAFR,FCGR3A/FCGR3B	35	1.92926e-10
Inflammatory Disease, Inflammatory Response, Skeletal and Muscular Disorders	inflammation	Inflammation of muscle	1.21E-10		0.956		1.112	CXCL9,FCGR1B,FCGR1A,TPM4,FCGR2C,TGFBI,TLR4,CXCL11,SDCBP,TLR2,S100A11,PLOD2,TNFSF13B,IL1B,CXCL10,GBP2,FCGR2A,DYSF,IL17RA,PTGS2,PTPRE,IL1A,APOA1,IL10,FCGR3A/FCGR3B	25	1.9391e-10
Organismal Injury and Abnormalities, Tissue Morphology	size	Size of lesion	1.22E-10					IQGAP1,OSM,SULF2,MMP12,KLKB1,FCER1G,THBS1,CD274,EPHX2,C1QA,SFRP5,TLR4,IL1RN,PPARGC1A,F11,SIRT6,TLR2,MAOA,CTSS,CREG1,IL1B,TNFRSF1B,TFF1,ABCG5,ANXA5,CYP2J2,MSR1,ABCG8,IDO1,P2RX7,MMP3,NAMPT,PTGS2,NRP1,CTSB,IL1A,APOA1,IL10,IL4R,CSF3,TIMP1,CXCL3,BID,PPIF,MMP1	45	1.94888e-10
Cell-To-Cell Signaling and Interaction, Cellular Movement	attraction	Attraction of myeloid cells	1.28E-10	Increased	3.532	bias	2.620	CXCL9,CCL3,IL1B,CXCL10,FPR2,FPR1,CXCL8,CXCR2,VCAN,CSF3,CXCL3,CXCL5,CCL4	13	2.02532e-10
Cell-To-Cell Signaling and Interaction, Cellular Movement, Hematological System Development and Function, Immune Cell Trafficking, Inflammatory Response	chemoattraction	Chemoattraction of phagocytes	1.28E-10	Increased	3.525	bias	2.573	CXCL9,CCL3,CXCL10,FPR2,FPR1,CXCL8,TLR4,C5AR1,CXCR2,CSF3,CXCL3,CXCL5,CCL4	13	2.02532e-10
Cancer, Organismal Injury and Abnormalities	tumorigenesis	Tumorigenesis of epithelial neoplasm	1.28E-10		0.083		0.377	PBLD,AKAP13,IL1R2,SPHK1,PI3,LILRB4,CD33,GALNTL6,ENPEP,ACOX2,SLC17A9,PHYHIPL,ABCC2,LILRB3,PDZD7,F10,PRDM1,PLCD3,LYZ,SOD2,NRP1,ADM,STS,PLBD1,SLC17A8,LYN,CD300E,TDRD12,SULF2,XPNPEP2,DMXL2,TPM4,LILRA6,ANKRD22,DOCK4,EPHB1,ESRRG,CA2,THEMIS2,PARM1,TNIP3,PIK3C2G,S100A11,HIVEP1,IDO1,SIGLEC1,ZNF710,PTGS2,PTPRE,SULT2A1,IQGAP1,RMDN2,G6PC,APOBEC3A,THBS1,DHDH,ADA2,NCF2,TLR4,SI,SLC34A3,SIRT6,MS4A15,PLB1,VSIG10,…	443	2.02532e-10
Cardiovascular System Development and Function	development	Development of vasculature	1.46E-10	Increased	3.914		3.150	CXCL9,IQGAP1,KCNJ2,PLAU,NR4A3,FGF19,PLA2G7,SPHK1,STC1,THBS1,EPHX2,NCF2,ABL2,C1QA,PI3,TLR4,PDZK1,INHBA,ENPEP,MYOF,PPARGC1A,IL1RN,C5AR1,F11,SIRT6,WARS1,TLR2,CTSS,ADAM9,CD3E,IL1B,JAK2,CXCL10,TNFRSF1B,FPR2,NRG1,PRDM1,EREG,PLCD3,CXCL8,AGTRAP,MMP3,CXCR2,NRP1,IL1A,APOA1,ADM,IL10,IL4R,CSF3,HIF3A,MMP1,CYBA,GBP1,OSM,GLUL,HCK,SRGN,HPSE,PFKFB3,SULF2,MMP12,KLKB1,RNF213,ARHGEF26,S100A4,EPHB1,AQP1,CSF1R,TGFBI,A…	94	2.30284e-10
Dermatological Diseases and Conditions, Organismal Injury and Abnormalities	psoriasis	Active stage psoriasis	1.53E-10					AQP9,TNFAIP6,NAMPT,PTGS2,ANXA3,ADM,G0S2,S100P,CXCL8	9	2.39812e-10
Cell Death and Survival	cell death	Cell death of tumor cell lines	1.53E-10		0.029		0.370	PEBP1,NR4A3,FGR,FCER1G,SPHK1,PLA2G7,HOTTIP,ARRB2,TNFSF13,CD274,ABL2,PI3,PDZK1,INHBA,DRAM1,NFKBIZ,HCAR2,TLR2,TNFRSF10C,BAZ1A,TNFSF13B,MME,TNFRSF1B,DSG3,NRG1,PRDM1,BCL6,LUCAT1,SOD2,PDLIM7,CXCR1,NRP1,VCAN,IL1A,HNF1A,ADM,IL10,BID,CYBA,LYN,SRGN,MCOLN1,HPSE,SULF2,GSTA2,PDE4B,S100A4,IER3,EMILIN2,RNF157,S100A11,ATP13A2,S100A8,S100A9,TNFRSF8,CCK,GCG,IDO1,IGF2R,FCAR,SLC7A11,GUCA2B,PTGS2,PTPRE,CEACAM3,PTAFR…	125	2.39812e-10
Infectious Diseases	severe COVID-19	Severe COVID-19	1.56E-10					PLEK,CCL3,S100A8,IL1B,CXCL10,S100A9,IGLC3,SIGLEC1,DYSF,CXCL8,GZMB,ACSL1,IL1RN,SAA2,STAT1,VCAN,APOA2,APOA1,IL10,CSF3,CCL4,TNFAIP2,PLBD1,FCGR3A/FCGR3B	24	2.4375e-10
Organismal Injury and Abnormalities	shock response	Shock Response	1.62E-10		1.666		1.327	FCGR1B,HCK,FCGR1A,TRPV4,SPHK1,PDE4B,ARRB2,NSMAF,FCGR2C,TLR4,LY96,IL1RN,STAT1,DDX60L,TLR2,CD300C,AQP9,IL1B,CD14,CXCL10,NOD2,S100A9,F10,ACOT9,FCGR2A,SLC7A11,PTGS2,PTPRE,IL10,BID,PLA2R1,FCGR3A/FCGR3B	32	2.52336e-10
Cellular Function and Maintenance	ion homeostasis	Ion homeostasis of cells	1.87E-10		1.031		0.195	KCNJ2,FCGR1A,TRPV4,G6PC,FGR,STC1,FAM20A,ABL2,TLR4,LCP2,C5AR1,SLC34A3,SLC11A1,TLR2,CD3E,IL1B,ABCC2,JAK2,CXCL10,LILRB3,FPR2,C7,NRG1,FCGR2A,CXCL8,SOD2,CXCR2,CCR9,APOA1,ADM,IL10,CXCL3,MMP1,CLEC7A,LYN,HCK,CCR1,FPR1,CCL3L3,CA2,CXCL5,CCL4,ATP13A2,CCL3,CCL24,TNFRSF8,CCK,BDH2,GCG,P2RX7,GRIN2B,CCL25,NTS,PROK2,CEACAM3,KCNJ10,SLC12A1,FPR3,FCGR3A/FCGR3B	59	2.90373e-10
Cancer, Organismal Injury and Abnormalities	development	Development of malignant tumor	1.91E-10		0.408		0.694	PBLD,AKAP13,IL1R2,SPHK1,PI3,LILRB4,CD33,GALNTL6,ENPEP,ACOX2,SLC17A9,PHYHIPL,ABCC2,LILRB3,PDZD7,F10,PRDM1,PLCD3,LYZ,SOD2,NRP1,ADM,STS,PLBD1,SLC17A8,LYN,CD300E,TDRD12,SULF2,XPNPEP2,DMXL2,TPM4,LILRA6,ANKRD22,DOCK4,EPHB1,ESRRG,CA2,THEMIS2,PARM1,TNIP3,PIK3C2G,S100A11,HIVEP1,IDO1,SIGLEC1,ZNF710,PTGS2,PTPRE,SULT2A1,FCGR3A/FCGR3B,IQGAP1,RMDN2,G6PC,APOBEC3A,THBS1,DHDH,ADA2,NCF2,TLR4,SI,SLC34A3,SIRT6,MS4A1…	442	2.95666e-10
Cardiovascular Disease	disorder of blood pressure	Disorder of blood pressure	2.11E-10		1.268		1.526	TNNC2,TRPV4,SLC19A3,PLA2G7,FNDC1,THBS1,GNAI3,CPD,TAC3,CXCL11,INHBA,IL1RN,IFITM2,GRIN2D,ACOX2,CA4,AGXT2,PHYHIPL,KYNU,BAZ1A,CTSS,TNFSF13B,OLFML2B,IL1B,MME,CXCL10,CYP2J2,F10,GZMB,CXCL8,AGTRAP,ALPL,MMP3,TNFAIP6,IL1A,ADM,IL10,MMP1,CYBA,PDE4A,HPSE,PFKFB3,SULF2,XPNPEP2,DDC,DBP,PDE4B,ZNF827,CSF1R,CA2,IL11,IER3,FNDC3B,SLC5A2,CXCL5,MAOA,SOX6,LINC00937,TMEM26,PLAUR,TNFRSF8,GBP2,KCNE1,GRIN2B,SLC7A11,GUCA2B,P…	71	3.25617e-10
Cancer, Organismal Injury and Abnormalities	pelvic tumor	Pelvic tumor	2.21E-10		1.172		1.193	AKAP13,IL1R2,SPHK1,PI3,GALNTL6,ENPEP,OSR2,ACOX2,SLC17A9,PHYHIPL,IGKC,ABCC2,PDZD7,F10,PRDM1,LYZ,SOD2,NRP1,ADM,STS,SLC17A8,LYN,CD300E,TDRD12,SULF2,XPNPEP2,DDC,DMXL2,TPM4,ANKRD22,DOCK4,HOXC11,EPHB1,ESRRG,CA2,THEMIS2,TNIP3,PIK3C2G,HIVEP1,IDO1,SIGLEC1,ZNF710,PTGS2,PTPRE,SULT2A1,FCGR3A/FCGR3B,IQGAP1,RMDN2,SLC19A3,G6PC,APOBEC3A,THBS1,WDR49,DHDH,TLR4,SI,SLC34A3,SCIN,MS4A15,PLB1,CD300C,SLC2A2,FPR2,C7,GZMB…	394	3.4e-10
Cell-To-Cell Signaling and Interaction, Cellular Movement, Hematological System Development and Function, Immune Cell Trafficking	recruitment	Recruitment of mononuclear leukocytes	2.23E-10	Increased	2.928		2.135	CXCL9,OSM,HCK,CLEC4E,CCL3,IL1B,CCR1,NOD2,TNFRSF1B,CXCL10,FPR2,TNFRSF8,FGR,CXCL8,CXCL11,APOA1,IL10,CXCL16,TIMP1,CXCL3,CSF3,CCL4,TLR2	23	3.42025e-10
Cellular Movement, Hematological System Development and Function, Immune Cell Trafficking	transmigration	Transmigration of leukocytes	2.34E-10		1.772		1.169	CXCL9,CCR1,STC1,FPR1,CCL3L3,CD274,GNAI3,TLR4,CXCL11,CD209,CD177,ST3GAL4,CCL4,CXCL5,TLR2,CTSS,CCL3,IL1B,CXCL10,CCL24,MYO1F,CXCL8,CCL25,CXCR2,CXCL3	25	3.57798e-10
Organismal Injury and Abnormalities, Reproductive System Disease	endometriosis	Endometriosis	2.39E-10					CXCL9,HPSE,CCR1,PFKFB3,DBP,CYP3A4,GSTA2,CEMIP,STC1,IL1R2,CSF1R,TGFBI,INHBA,IL11,ELL2,SLC5A2,IL1RAP,CCL4,GSTA1,CXCL5,PCK1,MAOA,S100A8,TNFSF13B,CXCL10,UGT2B7,TNFRSF1B,PLAUR,S100A9,FPR2,GBP2,G0S2,CXCL8,BCL6,MMP3,CXCR2,PTGS2,IL1A,IL10,STS,SLC6A4,PTAFR,MMP1	43	3.64329e-10
Protein Synthesis	quantity	Quantity of interleukin	2.41E-10		0.034		0.083	STX11,CLEC4E,IL1B,CD14,NOD2,CLEC4D,ARRB2,SIGLEC1,TLR4,IL1RN,STAT1,C5AR1,CXCR2,VSIG4,SLC6A14,CTSC,CXCL16,IL4R,IL10,TLR2,CLEC7A,LYN	22	3.66261e-10
Cell-To-Cell Signaling and Interaction, Hematological System Development and Function, Immune Cell Trafficking, Inflammatory Response	activation	Activation of mononuclear leukocytes	2.44E-10	Increased	3.173		2.456	STX11,NR4A3,FCER1G,THBS1,ARRB2,TNFSF13,CD274,C1QA,TLR4,TLR8,LILRB2,IL1RN,TYROBP,NFKBIZ,SLC11A1,TLR2,ADAM9,CD3E,TNFSF13B,IL1B,CXCL10,TNFRSF1B,NOD2,LILRB3,CD14,CLEC5A,F10,PRDM1,FCGR2A,CXCL8,IL1A,IL10,CLEC7A,LYN,OSM,DPP4,LY96,CD209,STAT1,CCL4,CCL3,S100A9,SIGLEC1,DNASE1,CD276,IGF2R,P2RX7,CEACAM5,SUCNR1,FCGR3A/FCGR3B	50	3.69697e-10
Cancer, Organismal Injury and Abnormalities	pelvic cancer	Pelvic cancer	2.61E-10					AKAP13,IL1R2,SPHK1,PI3,ENPEP,GALNTL6,OSR2,ACOX2,SLC17A9,PHYHIPL,IGKC,ABCC2,PDZD7,F10,PRDM1,LYZ,SOD2,NRP1,ADM,STS,SLC17A8,CD300E,TDRD12,SULF2,XPNPEP2,DDC,DMXL2,ANKRD22,TPM4,HOXC11,DOCK4,EPHB1,ESRRG,CA2,THEMIS2,TNIP3,PIK3C2G,HIVEP1,IDO1,SIGLEC1,ZNF710,PTGS2,PTPRE,SULT2A1,FCGR3A/FCGR3B,IQGAP1,RMDN2,SLC19A3,G6PC,APOBEC3A,THBS1,WDR49,DHDH,TLR4,SI,SLC34A3,SCIN,MS4A15,PLB1,CD300C,SLC2A2,FPR2,C7,GZMB,C1Q…	390	3.9426e-10
Gastrointestinal Disease, Immunological Disease, Ophthalmic Disease, Organismal Injury and Abnormalities	Sjögren syndrome	Sjögren syndrome	2.76E-10					GBP1,OSM,TNFSF13B,CXCL10,GBP2,CCL3L3,TLR4,TLR8,IL11,ETV5,STAT1,IFITM2,IL1A,APOA1,IL4R,IL10,TIMP1,CXCL3,CCL4,TLR2	20	4.15663e-10
Cell-To-Cell Signaling and Interaction, Hematological System Development and Function, Immune Cell Trafficking, Inflammatory Response	adhesion	Adhesion of phagocytes	2.77E-10	Increased	2.305		1.660	HCK,S100A8,IL1B,PLAU,HPSE,LILRB3,S100A9,PLAUR,CSF3R,CXCL8,TLR4,ADGRE2,CD209,STAT1,PTGS2,CXCR1,CXCR2,IL1A,APOA1,IL10,CXCL3,MARCO,TLR2,LYN	24	4.15916e-10
Cancer, Organismal Injury and Abnormalities, Reproductive System Disease	genital tumor	Genital tumor	2.85E-10		1.009		1.038	JCHAIN,FCN1,KCNJ2,AKAP13,SDS,RASGRP4,SLC23A1,IL1R2,FNDC1,PI3,CXCL11,INHBA,LCP2,TLR8,CD33,ENPEP,GALNTL6,MYOF,OSR2,NAALADL1,ACOX2,KCNJ15,SLC17A9,DNAH17,HCAR2,PHYHIPL,DUOX2,IGKC,TNFSF13B,ABCC2,CNTNAP3,ABCG5,MYBPC3,F10,NRG1,PRDM1,LYZ,SOD2,FOXP2,RNF149,NRP1,CXCR2,HNF1A,ADM,APOA1,STS,MMP1,CYBA,SLC17A8,LYN,GNA15,CD300E,TDRD12,SULF2,HPSE,XPNPEP2,DBP,DMXL2,ANKRD22,TPM4,DOCK4,EPHB1,ESRRG,TGFBI,CA2,SIPA1L2,…	378	4.26647e-10
Cancer, Gastrointestinal Disease, Organismal Injury and Abnormalities	gastrointestinal tract cancer	Gastrointestinal tract cancer	2.87E-10		0.310		0.418	PBLD,AKAP13,SLC2A7,IL1R2,SPHK1,HOTTIP,TMEM229A,PI3,LILRB4,CD33,GALNTL6,ENPEP,OSR2,ACOX2,SLC17A9,PHYHIPL,IGKC,ABCC2,LILRB3,PDZD7,F10,PRDM1,PLCD3,LYZ,SOD2,NRP1,CLEC6A,ADM,STS,PLBD1,SLC17A8,LYN,TDRD12,SULF2,DDC,DMXL2,TPM4,LILRA6,ANKRD22,DOCK4,HOXC11,EPHB1,ESRRG,CA2,THEMIS2,CD177,PARM1,TNIP3,RNF157,PIK3C2G,S100A11,HIVEP1,IDO1,SIGLEC1,CD276,PLEKHO2,ZNF710,PTGS2,PTPRE,FCGR3A/FCGR3B,IQGAP1,RMDN2,G6PC,AP…	479	4.28358e-10
Cell-To-Cell Signaling and Interaction, Cellular Compromise, Cellular Function and Maintenance, Inflammatory Response	respiratory burst	Respiratory burst of granulocytes	2.92E-10		1.151		0.497	FCAR,HCK,LILRB3,TYROBP,IGHA2,G6PC,FGR,CXCL3,FCER1G,FPR1,LYN,CXCL8	12	4.34524e-10
Cancer, Organismal Injury and Abnormalities, Reproductive System Disease	genital tract cancer	Genital tract cancer	2.97E-10					JCHAIN,FCN1,KCNJ2,AKAP13,SDS,RASGRP4,SLC23A1,IL1R2,FNDC1,PI3,CXCL11,INHBA,LCP2,TLR8,CD33,ENPEP,GALNTL6,MYOF,OSR2,NAALADL1,ACOX2,KCNJ15,SLC17A9,DNAH17,HCAR2,PHYHIPL,DUOX2,IGKC,TNFSF13B,ABCC2,CNTNAP3,ABCG5,MYBPC3,F10,NRG1,PRDM1,LYZ,SOD2,FOXP2,RNF149,NRP1,CXCR2,HNF1A,ADM,APOA1,STS,MMP1,CYBA,SLC17A8,GNA15,CD300E,TDRD12,SULF2,HPSE,XPNPEP2,DBP,DMXL2,ANKRD22,TPM4,DOCK4,EPHB1,ESRRG,CA2,SIPA1L2,THEMIS2,SL…	374	4.40653e-10
Cellular Development, Cellular Growth and Proliferation, Embryonic Development, Hematological System Development and Function, Hematopoiesis, Lymphoid Tissue Structure and Development, Organ Development, Organismal Development, Tissue Development	lymphopoiesis	Lymphopoiesis	3.06E-10	Increased	3.028		2.140	RASGRP4,FCER1G,TNFSF13,CD274,ABL2,NBN,TLR4,LILRB4,LCP2,INHBA,LILRB2,IL1RN,C5AR1,TYROBP,SIRT6,NFKBIZ,TLR2,PCK1,IGKC,CD3E,TNFSF13B,MPZL2,IL1B,CXCL10,TNFRSF1B,CD14,PRDM1,CYP26B1,FCGR2A,GZMB,BCL6,IL17RA,CXCR2,CXCR1,CCR9,CLEC6A,IL1A,HNF1A,IL10,IL4R,CSF3,LYN,CLEC4E,OSM,SLAMF8,EPHB1,SFRP5,THEMIS2,IL11,CD209,STAT1,MZB1,CXCL5,CCL3,CD8B,TNFRSF8,MSR1,IDO1,IGF2R,NFAM1,P2RX7,THEMIS,PTGS2	63	4.52663e-10
Dermatological Diseases and Conditions, Immunological Disease, Inflammatory Disease, Inflammatory Response, Organismal Injury and Abnormalities	atopic dermatitis	Atopic dermatitis	3.08E-10					CXCL9,HCK,OSM,FGR,FCER1G,PDE4B,TNFSF13,TLR4,PPARGC1A,IL1RN,STAT1,CTSL,NFKBIZ,TLR2,S100A11,S100A8,JAK2,CSF2RB,ANXA5,S100A9,TNFRSF8,CXCL8,GZMB,IL31RA,PTGS2,IL1A,IL10,IL4R,TIMP1,SLC6A4,PTAFR,LYN	32	4.54277e-10
Dermatological Diseases and Conditions, Infectious Diseases, Organismal Injury and Abnormalities	lepromatous leprosy	Lepromatous leprosy	3.13E-10					CCL3,CCR1,LILRB3,CD14,MSR1,FCER1G,FCGR2A,CCRL2,LILRB5,MARCO,CCL4,SIGLEC7,TLR2	13	4.60294e-10
Infectious Diseases, Organismal Injury and Abnormalities	septic shock	Septic shock	3.16E-10		1.324		0.976	FCGR1B,HCK,FCGR1A,SPHK1,NSMAF,ARRB2,FCGR2C,TLR4,LY96,IL1RN,STAT1,DDX60L,TLR2,CD300C,IL1B,CD14,NOD2,S100A9,F10,FCGR2A,ACOT9,SLC7A11,PTGS2,PTPRE,IL10,BID,PLA2R1,FCGR3A/FCGR3B	28	4.63343e-10
Humoral Immune Response, Inflammatory Response	classical complement pathway	Classical complement pathway	3.22E-10					IGKC,JCHAIN,IGHV4-59,IGKV2D-28,C1QB,IGKV1D-39,IGKV3D-11,IGLV1-40,IGLC3,C1QA,C1QC,IGKV1-12,IGKV3-20,IGKV3D-20,IGLC2,IGLV1-51	16	4.7076e-10
Cell-To-Cell Signaling and Interaction, Hematological System Development and Function, Immune Cell Trafficking	adhesion	Adhesion of granulocytes	3.24E-10	Increased	2.467		1.856	HCK,S100A8,IL1B,PLAU,HPSE,LILRB3,S100A9,PLAUR,FPR2,CSF3R,FGR,F10,CXCL8,TLR4,ADGRE2,CXCR2,CXCR1,APOA1,CXCL3,TLR2,LYN	21	4.72303e-10
Connective Tissue Disorders, Immunological Disease, Inflammatory Disease, Organismal Injury and Abnormalities, Skeletal and Muscular Disorders	systemic lupus erythematosus	Systemic lupus erythematosus	3.34E-10					CXCL9,GBP1,HPSE,FGR,APOBEC3A,IL1R2,NELL2,TNFSF13,C1QA,NCF2,CXCL11,SLAMF7,TLR4,TLR8,PPARGC1A,STAT1,CXCL16,WARS1,TLR2,LINC-PINT,TNFSF13B,JAK2,IL1B,CXCL10,HCAR3,GBP2,SBNO2,SIGLEC1,ACOT9,DNASE1,FCGR2A,CASP6,GZMB,FCAR,SOD2,PROK2,PTGS2,IL10,SCARF1,SLC6A4,FCGR3A/FCGR3B,LYN	42	4.85465e-10
Cellular Movement, Hematological System Development and Function, Immune Cell Trafficking	migration	Lymphocyte migration	3.39E-10	Increased	2.994		2.180	CXCL9,OSM,PLAU,CCR1,THBS1,CCL3L3,ARRB2,S100A4,TNFSF13,CD274,GNAI3,CMKLR1,TLR4,CXCL11,DPP4,LCP2,CD209,STAT1,CXCL16,CCL4,TLR2,CTSS,CCL3,TNFSF13B,IL1B,JAK2,CXCL10,TNFRSF1B,CCL24,TNFRSF8,CYP26B1,P2RX7,CXCL8,CCL25,IL17RA,CXCR2,PTGS2,CCR9,IL10,IL4R,TIMP1,CXCL3,CSF3	43	4.91304e-10
Lipid Metabolism, Molecular Transport, Small Molecule Biochemistry	concentration	Concentration of lipid	3.62E-10		0.905		0.667	AADAC,FGF19,ASAH2,G6PC,CYP3A4,FCER1G,IL1R2,SPHK1,NR5A2,NSMAF,EPHX2,C1QA,TLR4,PDZK1,MTARC2,INHBA,PPARGC1A,IL1RN,C5AR1,SLC34A3,SIRT6,HCAR2,TLR2,PCK1,CTSS,CISD1,IL1B,ABCC2,JAK2,NOD2,CD14,ABCG5,SLC2A2,FPR2,G0S2,SLC13A1,CYP26B1,CXCL8,SOD2,IL17RA,IL1A,APOA1,HNF1A,ADM,IL10,IL4R,CSF3,STS,BID,KLKB1,ASAH1,ACSL1,GBP5,GSTA1,S100A8,AQP9,LACTB,ANXA5,S100A9,ABCG8,GCG,P2RX7,ENPP7,PRLR,AGMO,NTS,NAMPT,PTGS2,APOA2,…	75	5.23121e-10
Cardiovascular Disease, Neurological Disease, Organismal Injury and Abnormalities	cerebrovascular dysfunction	Cerebrovascular dysfunction	3.70E-10		0.168		0.236	PDE4A,DDC,RNF213,FBN2,ZFYVE16,PLA2G7,CYP2C19,PDE4B,FPR1,THBS1,ADA2,CA2,TLR4,LY96,SLC5A2,GRIN2D,CXCL16,F11,HCAR2,CA4,TLR2,S100P,HCAR3,S100A9,F10,KCNE1,GRIN2B,BCL6,MMP3,VCAN,PTGS2,NRP1,APOA1,CXCL3,SLC6A4,NPL,SLC12A1	37	5.33141e-10
Organismal Injury and Abnormalities, Reproductive System Disease	habitual abortion	Habitual abortion	4.16E-10					FCGR1B,IL1B,FCGR1A,ANXA5,CSF3R,F10,FCGR2C,FCGR2A,CXCL8,PTGS2,ADM,IL10,FCGR3A/FCGR3B	13	5.97701e-10
Hematological Disease, Immunological Disease, Organismal Injury and Abnormalities	histiocytosis	Histiocytosis	4.22E-10					CXCL9,STX11,FCGR1B,IL1B,JAK2,FCGR1A,MMP12,FGR,IL1R2,FCGR2C,CSF1R,FCGR2A,TLR4,TLR8,IL1RN,PTGS2,IL1A,CXCL3,MMP1,TNFRSF10C,FCGR3A/FCGR3B	21	6.04585e-10
Antimicrobial Response, Inflammatory Response	antibacterial response	Antibacterial response	4.51E-10					JCHAIN,HCK,S100A8,CLEC4E,NOD2,FCGR1A,ANXA3,SLAMF8,FPR2,S100A9,CLEC4D,MYO1F,FGR,FCER1G,P2RX7,TLR4,LYZ,STAT1,IGKV3-20,IGHA2,IL10,SLC11A1,TLR2	23	6.44286e-10
Carbohydrate Metabolism	interaction	Interaction of carbohydrate	4.54E-10		0.895		0.531	CXCL9,OSM,MME,CD14,CXCL10,SULF2,ANXA5,THBS1,CXCL8,TLR4,CD33,LY96,ADGRE2,CD209,TNFAIP6,APOA1,IL10,TLR2	18	6.46724e-10
Hematological System Development and Function, Immune Cell Trafficking, Inflammatory Response, Tissue Development	accumulation	Accumulation of neutrophils	4.90E-10	Increased	2.433		2.062	CCL3,S100A8,IL1B,CXCL10,S100A9,FCGR2A,CXCL8,TLR4,BCL6,IL17RA,IL1RN,C5AR1,CTSC,IL10,CXCL3,CSF3,FCGR3A/FCGR3B	17	6.96023e-10
Hematological System Development and Function, Tissue Morphology	quantity	Quantity of antigen presenting cells	5.15E-10		1.296		0.967	CLEC4E,PLAU,MMP12,KLKB1,FCER1G,LITAF,ARRB2,TNFSF13,CSF1R,EPHX2,TLR4,PI3,LILRB4,IL11,IL1RN,C5AR1,TYROBP,PILRA,TLR2,SUGCT,CTSS,CCL3,JAK2,IL1B,CXCL10,CLEC4D,FPR2,PRDM1,IDO1,BCL6,MMP3,IL1A,IL10,IL4R,CSF3,BID,SIGLEC9	37	7.29462e-10
Cell-To-Cell Signaling and Interaction	aggregation	Aggregation of cells	5.18E-10	Increased	3.279		2.679	CXCL9,DAB1,NR4A3,KLKB1,FCER1G,CYP2C19,FPR1,THBS1,EPHB1,TLR4,LCP2,CD209,F11,EMILIN2,TLR2,S100A8,PLEK,IL1B,JAK2,CXCL10,LILRB3,S100A9,TNFRSF8,NRG1,CDH3,FCGR2A,LYZ,MMP3,SLC7A11,VCAN,PTGS2,NRP1,CEACAM5,TIMP1,CSF3,SCARF1,PPIF,MMP1,LYN	39	7.31638e-10
Hematological System Development and Function, Immune Cell Trafficking, Inflammatory Response, Tissue Development	accumulation	Accumulation of granulocytes	5.56E-10	Increased	2.440		2.127	OSM,CCL3,S100A8,IL1B,CXCL10,CCL24,S100A9,FCGR2A,CXCL8,TLR4,BCL6,IL17RA,IL11,IL1RN,C5AR1,CTSC,IL10,CXCL3,CSF3,FCGR3A/FCGR3B	20	7.83099e-10
Organismal Injury and Abnormalities	benign lesion	Benign lesion	5.77E-10		0.651		1.139	TNNC2,JCHAIN,IQGAP1,PBLD,PLAU,PLD3,NR4A3,CEMIP,SLC23A1,CYP3A4,FGR,PLA2G7,FAM20A,DHRS11,NR5A2,THBS1,ABL2,NBN,INHBA,PPARGC1A,OVOL1,C5AR1,PTGR1,IGHA2,SIRT6,NFKBIZ,SLC11A1,TRPM6,UNC5D,TLR2,PCK1,TNFSF13B,TNFRSF1B,FPR2,DSG3,PLAG1,SOD2,MMP3,ETV5,VCAN,NRP1,IL1A,APOA1,HNF1A,CTSC,IL10,RNASE1,BID,MMP1,CYBA,LYN,GLUL,HCK,GNB4,HPSE,CCL3L3,S100A4,ESRRG,CSF1R,TGFBI,CA2,ALDH1A2,ACSL1,PLXNB2,SUGCT,S100A11,MAOA,S10…	90	8.09524e-10
Cellular Movement, Hematological System Development and Function, Immune Cell Trafficking	cell movement	Cell movement of PBMCs	5.78E-10		1.637		1.007	CXCL9,CCL3,CXCL10,CCR1,FPR2,PLAUR,FPR1,CXCL8,DPP4,LCP2,CCR9,APOA1,CXCL16,IL10,CCL4,TLR2	16	8.09524e-10
Cancer, Gastrointestinal Disease, Organismal Injury and Abnormalities	gastrointestinal carcinoma	Gastrointestinal carcinoma	5.92E-10		-0.314		-0.212	AKAP13,SLC2A7,IL1R2,SPHK1,HOTTIP,TMEM229A,PI3,LILRB4,CD33,GALNTL6,ENPEP,OSR2,ACOX2,SLC17A9,PHYHIPL,ABCC2,LILRB3,PDZD7,F10,PRDM1,PLCD3,LYZ,SOD2,CLEC6A,ADM,STS,PLBD1,SLC17A8,LYN,TDRD12,SULF2,DDC,DMXL2,TPM4,LILRA6,ANKRD22,DOCK4,HOXC11,EPHB1,ESRRG,CA2,THEMIS2,CD177,PARM1,TNIP3,RNF157,PIK3C2G,S100A11,HIVEP1,IDO1,SIGLEC1,CD276,PLEKHO2,ZNF710,PTGS2,PTPRE,IQGAP1,RMDN2,G6PC,APOBEC3A,THBS1,ADA2,NCF2,TLR4,S…	464	8.26816e-10
Gastrointestinal Disease, Organismal Injury and Abnormalities	chronic periodontal disease	Chronic periodontal disease	6.11E-10					CCL3,OSM,DCUN1D3,IL1B,PFKFB3,HCAR3,PLAUR,G0S2,CCL3L3,PDE4B,CXCL8,GZMB,IL1RN,IER3,PTGS2,IL1A,NFKBIZ,GPR84,MMP1	19	8.50975e-10
Cancer, Organismal Injury and Abnormalities	thoracic neoplasm	Thoracic neoplasm	6.24E-10		1.513		1.516	SDS,RASGRP4,SPHK1,CYP2C19,HOTTIP,FNDC1,ARRB2,C1QA,LILRB4,INHBA,LCP2,TLR8,ENPEP,NAALADL1,ACOX2,DNAH17,HCAR2,TNFRSF10C,KYNU,TNFSF13B,ABCC2,MME,CNTNAP3,ABCG5,PDZD7,F10,NRG1,PLCD3,BCL6,SOD2,FOXP2,CXCR2,IL1A,HNF1A,ADM,APOA1,MMP1,CYBA,SLC17A8,LYN,SULF2,XPNPEP2,DDC,LILRA6,DMXL2,ANKRD22,DOCK4,EPHB1,TGFBI,SIPA1L2,THEMIS2,PIK3C2G,S100A11,HNF4G,LIPN,CCK,GBP2,SSR4,GCG,IDO1,SIGLEC1,CD276,IGF2R,SLC7A11,PTGS2,S…	251	8.66667e-10
Cellular Movement	invasion	Invasion of cells	6.35E-10	Increased	5.052		4.179	PEBP1,IQGAP1,AKAP13,PLAU,FGF19,PIK3R5,SPHK1,HOTTIP,THBS1,CD274,GNAI3,ABL2,TLR4,CXCL11,CYTOR,INHBA,PPARGC1A,DRAM1,CYFIP1,CTSL,SDCBP,HCAR2,TLR2,S100P,CTSS,ADAM9,IL1B,JAK2,CXCL10,NOD2,CD14,CYP2J2,DSG3,NRG1,EREG,GZMB,CXCL8,BCL6,LUCAT1,SOD2,MMP3,IL17RA,ETV5,TNFAIP6,CXCR2,CCR9,VCAN,NRP1,HNF1A,ADM,IL10,CSF3,PPIF,MMP1,LYN,GBP1,HEIH,OSM,DSE,SRGN,HPSE,CCR1,MMP12,DOCK4,ARHGEF26,S100A4,TGFBI,DPP4,IL11,IER3,S…	91	8.79501e-10
Cellular Movement	cell movement	Cell movement of stem cells	6.45E-10		1.733		0.913	CXCL9,NEUROD1,CCL3,JAK2,CCR1,CXCL10,DOCK4,NRG1,CCL3L3,S100A4,AQP1,CXCL8,CXCL11,CCL25,PLXNB2,CCR9,CXCR2,IL4R,CSF3,CCL4,CXCL5,LYN	22	8.90884e-10
Cancer, Organismal Injury and Abnormalities	anogenital cancer	Anogenital cancer	6.76E-10		-0.581		-0.746	AKAP13,IL1R2,PI3,CD33,GALNTL6,ENPEP,OSR2,ACOX2,SLC17A9,PHYHIPL,IGKC,ABCC2,F10,PRDM1,LYZ,SOD2,NRP1,ADM,STS,SLC17A8,CD300E,TDRD12,SULF2,XPNPEP2,DMXL2,TPM4,ANKRD22,DOCK4,HOXC11,EPHB1,ESRRG,CA2,THEMIS2,TNIP3,RNF157,PIK3C2G,HIVEP1,IDO1,SIGLEC1,CD276,ZNF710,PTGS2,PTPRE,SULT2A1,FCGR3A/FCGR3B,IQGAP1,RMDN2,SLC19A3,G6PC,APOBEC3A,THBS1,WDR49,DHDH,ADA2,NCF2,TLR4,SI,SLC34A3,SCIN,MS4A15,PLB1,PILRA,CD300C,SLC2A…	403	9.31129e-10
Cell-To-Cell Signaling and Interaction, Cellular Growth and Proliferation	induction	Induction of cells	7.04E-10		1.982		0.913	NEUROD1,OSM,CLEC4E,IL1B,TNFRSF1B,S100A4,GCG,CD274,P2RX7,CXCL8,TLR4,INHBA,LILRB2,IL1RN,PTGS2,IL1A,APOA1,IL10,IL4R,CSF3,MMP1	21	9.67033e-10
Free Radical Scavenging, Small Molecule Biochemistry	biosynthesis	Biosynthesis of hydrogen peroxide	7.06E-10	Increased	2.569		2.145	IQGAP1,CCL3,JAK2,IL1B,STC1,MSR1,FCGR2A,ESRRG,NCF2,TLR4,SOD2,PTGS2,CCL4,MAOB,TLR2,CYBA,DUOX2,MAOA,FCGR3A/FCGR3B	19	9.67123e-10
Cancer, Organismal Injury and Abnormalities	malignant solid tumor	Advanced malignant solid tumor	7.28E-10		1.320		1.002	TNNC2,CXCL9,FCGR1B,KCNJ2,PLAU,FCGR1A,CSF3R,FGR,CEMIP,CYP3A4,THBS1,CD274,FCGR2C,ABL2,NBN,ENPEP,PPARGC1A,QPCT,IL1RN,C5AR1,IFITM2,HCAR2,TLR2,DUSP4,S100P,ADAM9,IL1B,JAK2,MME,F10,FCGR2A,CXCL8,ALPL,SOD2,MMP3,MSLN,VCAN,IL1A,APOA1,HNF1A,ADM,IL4R,CSF3,RNASE1,MMP1,LYN,GLUL,FBN2,S100A4,ESRRG,CSF1R,DPP4,ALDH1A2,STAT1,IVNS1ABP,S100A11,PLOD2,LIMK2,CSF2RB,PLAUR,TNFRSF8,IDO1,SLC7A11,PRLR,CTSB,PTGS2,CEACAM5,PTAFR…	69	9.94536e-10
Cellular Movement	extravasation	Extravasation of cells	7.32E-10	Increased	2.585		1.805	CXCL9,CCL3,IL1B,CCR1,S100A9,MYO1F,CCL3L3,CSF1R,CXCL8,LILRB4,TNFAIP6,CXCR1,IL1A,ST3GAL4,BMPER,CCL4,PTAFR,TLR2	18	9.97275e-10
Connective Tissue Disorders, Organismal Injury and Abnormalities, Skeletal and Muscular Disorders, Tissue Morphology	damage	Damage of bone	7.39E-10	Increased	2.600		2.391	FCN1,OSM,IL1B,CD14,HPSE,MTF1,CLEC5A,F10,FCER1G,SPHK1,S100A4,CD276,CMKLR1,IL17RA,IL1RN,C5AR1,PTGS2,IL1A,IL10,CXCL16,SCIN,CXCL3,CSF3,BID	24	1.00408e-09
Inflammatory Disease, Inflammatory Response, Organismal Injury and Abnormalities, Respiratory Disease	asthma	Asthma	7.76E-10		1.671		1.281	PEBP1,FCGR1B,OSM,PDE4A,FCGR1A,MMP12,RASGRP4,PLA2G7,PDE4B,CCL3L3,ARRB2,FCGR2C,CMKLR1,TLR4,PPARGC1A,IL1RN,TLR2,CTSS,IL1B,CXCL10,ANXA3,CCL24,FPR2,TNFRSF8,NRG1,FCGR2A,CXCL8,IL17RA,SLC7A11,IL31RA,PTGS2,APOA1,IL10,IL4R,FCGR3A/FCGR3B	35	1.05149e-09
Lipid Metabolism, Small Molecule Biochemistry	synthesis	Synthesis of prostaglandin	8.53E-10	Increased	2.845		2.056	OSM,RASGRP4,FCER1G,IL1R2,SPHK1,EPHX2,TLR4,IL1RN,CD209,JAK2,IL1B,CD14,NRG1,EREG,FCGR2A,P2RX7,CXCL8,PTGS2,IL1A,IL10,CSF3,PTAFR,SIGLEC7,CLEC7A,SIGLEC9,LYN	26	1.15229e-09
Protein Synthesis	production	Production of protein	8.55E-10		1.065		0.886	JCHAIN,CLEC4E,AKAP13,CCR1,FCGR1A,FCER1G,THBS1,CD274,TNFSF13,C1QA,TLR4,LILRB4,TLR8,C5AR1,TYROBP,NFKBIZ,TLR2,DUSP4,CTSS,IGKC,TNFSF13B,CXCL10,NOD2,CLEC4D,FPR2,SIGLEC1,DNASE1,CD276,BCL6,IL31RA,CXCR2,PTGS2,IL10,IL4R,SCARF1,LYN	36	1.15229e-09
Lipid Metabolism, Small Molecule Biochemistry	metabolism	Metabolism of prostaglandin	8.63E-10	Increased	2.845		2.065	OSM,RASGRP4,FCER1G,IL1R2,SPHK1,EPHX2,TLR4,IL1RN,CD209,GSTA1,JAK2,IL1B,CD14,NRG1,EREG,FCGR2A,P2RX7,CXCL8,PTGS2,IL1A,IL10,CSF3,PTAFR,SIGLEC7,CLEC7A,SIGLEC9,LYN	27	1.15995e-09
Cancer, Organismal Injury and Abnormalities	lymphohematopoietic neoplasia	Lymphohematopoietic neoplasia	8.72E-10		1.307		1.384	JCHAIN,AKAP13,RASGRP4,SLC23A1,SPHK1,CYP2C19,FNDC1,LILRB4,CXCL11,INHBA,LCP2,TLR8,CD33,ENPEP,MYOF,KCNJ15,SLC17A9,DNAH17,PHYHIPL,TNFRSF10C,IGKC,TNFSF13B,ABCC2,MME,LILRB3,ABCG5,F10,NRG1,PRDM1,BCL6,LYZ,SOD2,NRP1,HOOK1,IL1A,STS,BID,MMP1,LYN,CD300E,XPNPEP2,DDC,SLAMF8,LILRA6,ANKRD22,HOXC11,DOCK4,EPHB1,TGFBI,CA2,PARM1,NAGS,RNF157,PLOD2,HNF4G,LIPN,GBP2,HIVEP1,IDO1,IGF2R,PTGS2,PTPRE,SLC6A4,P2RY6,CHST15,FCGR…	214	1.1689e-09
Cell-To-Cell Signaling and Interaction, Cellular Compromise, Cellular Function and Maintenance, Hematological System Development and Function, Inflammatory Response	respiratory burst	Respiratory burst of neutrophils	8.85E-10		0.651		0.163	FCAR,HCK,LILRB3,TYROBP,G6PC,FGR,CXCL3,FCER1G,FPR1,LYN,CXCL8	11	1.18316e-09
Cancer, Organismal Injury and Abnormalities, Tumor Morphology	progression	Progression of tumor	8.89E-10		0.676		0.387	PLAU,HPSE,CSF3R,FGR,FCER1G,THBS1,S100A4,CD274,CSF1R,ABL2,SLAMF7,TLR4,IL11,STAT1,TLR2,LIMK2,ABCC2,JAK2,CD8B,ANXA3,CSF2RB,S100A9,PLAUR,IDO1,FCGR2A,GZMB,CXCL8,SOD2,PRLR,PTGS2,NRP1,TIMP1,MMP1,LYN,FCGR3A/FCGR3B	35	1.18533e-09
Endocrine System Development and Function, Small Molecule Biochemistry	metabolism	Metabolism of hormone	9.22E-10		-1.971		-2.455	DHRS9,G6PC,CYP3A4,CYP2C19,STC1,NR5A2,DPP4,INHBA,PPARGC1A,IL1RN,HSD3B1,MZB1,GSTA1,DUOX2,GCNT4,IL1B,CD14,CXCL10,UGT2B7,GCG,P2RX7,CXCL8,PRLR,CYB5A,CTSB,IL1A,ADM,PLA2R1	28	1.22606e-09
Cell-To-Cell Signaling and Interaction, Hematological System Development and Function	interaction	Interaction of lymphocytes	9.38E-10	Increased	3.666		2.863	CXCL9,OSM,PLAU,CCR1,THBS1,TLR4,CXCL11,LCP2,IL11,CD209,CCL4,TLR2,CD3E,CCL3,JAK2,IL1B,CXCL10,TNFRSF8,CCL25,IL17RA,CCR9,NRP1,APOA1,IL10,SIGLEC7,FCGR3A/FCGR3B	26	1.24403e-09
Cell Death and Survival, Skeletal and Muscular Disorders	necrosis	Necrosis of muscle	9.57E-10		-1.321		-0.896	NR4A3,SPHK1,ARRB2,SFRP5,TLR4,DPP4,INHBA,IL11,IL1RN,PPARGC1A,ACSL1,STAT1,GSTA1,IVNS1ABP,MAOA,CTSS,CREG1,CCL3,IL1B,JAK2,MYBPC3,CYP2J2,NRG1,GCG,CXCL8,DYSF,BCL6,SOD2,NAMPT,IL1A,APOA1,ADM,IL10,MMP10,TIMP1,CSF3,BID,PPIF,HK1	39	1.26587e-09
Cancer, Organismal Injury and Abnormalities	breast or colorectal cancer	Breast or colorectal cancer	9.72E-10		-0.319		-0.460	JCHAIN,PBLD,FCN1,KCNJ2,AKAP13,RASGRP4,SLC23A1,SH3PXD2B,IL1R2,SPHK1,CYP2C19,FNDC1,ARRB2,C1QA,PI3,LILRB4,INHBA,LCP2,TLR8,GALNTL6,MYOF,NAALADL1,ACOX2,SLC17A9,NFKBIZ,DNAH17,HCAR2,PHYHIPL,DUOX2,ABCC2,MME,CNTNAP3,LILRB3,ABCG5,C1QB,PDZD7,MYBPC3,F10,NRG1,KBTBD12,PRDM1,SLC13A1,BCL6,SOD2,FOXP2,PDLIM7,NRP1,CXCR2,IL1A,HNF1A,ADM,APOA1,SCARF1,STS,PLBD1,MMP1,CYBA,LYN,GNA15,LILRA6,DMXL2,ANKRD22,TPM4,HOXC11,DOCK4…	354	1.28232e-09
Free Radical Scavenging, Small Molecule Biochemistry	production	Production of hydrogen peroxide	1.01E-09	Increased	2.460		2.054	IQGAP1,CCL3,IL1B,JAK2,MSR1,FCGR2A,ESRRG,TLR4,SOD2,PTGS2,CCL4,MAOB,TLR2,CYBA,MAOA,FCGR3A/FCGR3B	16	1.32895e-09
Infectious Diseases, Respiratory Disease	infection	Infection of respiratory tract	1.03E-09					CXCL9,CLEC4E,GLUL,SLCO3A1,FPR1,TLR4,ACSL1,IER3,GRIN2D,CCL4,TLR2,S100P,CD3E,JAK2,IL1B,CD14,CXCL10,CSF2RB,S100A9,F10,CXCL8,GRIN2B,PRLR,CXCR1,PTGS2,IL10,TIMP1,PTAFR,FCGR3A/FCGR3B	29	1.35171e-09
Cancer, Hematological Disease, Organismal Injury and Abnormalities	hematological neoplasia	Hematopoietic neoplasm	1.04E-09		1.158		1.255	JCHAIN,AKAP13,RASGRP4,SLC23A1,SPHK1,CYP2C19,FNDC1,LILRB4,CXCL11,INHBA,LCP2,TLR8,CD33,ENPEP,MYOF,KCNJ15,SLC17A9,DNAH17,PHYHIPL,TNFRSF10C,IGKC,TNFSF13B,ABCC2,MME,LILRB3,ABCG5,F10,NRG1,PRDM1,BCL6,LYZ,SOD2,NRP1,HOOK1,IL1A,STS,BID,MMP1,LYN,CD300E,XPNPEP2,DDC,SLAMF8,LILRA6,ANKRD22,HOXC11,DOCK4,EPHB1,TGFBI,CA2,PARM1,NAGS,RNF157,PLOD2,HNF4G,LIPN,GBP2,HIVEP1,IDO1,IGF2R,PTGS2,PTPRE,SLC6A4,P2RY6,CHST15,FCGR…	213	1.36126e-09
Cardiovascular Disease	hypertension	Hypertension	1.12E-09		1.066		1.315	TNNC2,TRPV4,SLC19A3,PLA2G7,FNDC1,THBS1,GNAI3,CPD,TAC3,CXCL11,INHBA,IL1RN,IFITM2,ACOX2,CA4,AGXT2,PHYHIPL,KYNU,BAZ1A,CTSS,TNFSF13B,OLFML2B,MME,CXCL10,CYP2J2,F10,GZMB,CXCL8,AGTRAP,ALPL,MMP3,TNFAIP6,IL1A,ADM,IL10,MMP1,CYBA,PDE4A,HPSE,PFKFB3,SULF2,XPNPEP2,DBP,PDE4B,ZNF827,CSF1R,CA2,IL11,IER3,FNDC3B,SLC5A2,CXCL5,MAOA,SOX6,LINC00937,TMEM26,PLAUR,TNFRSF8,GBP2,KCNE1,SLC7A11,GUCA2B,PTGS2,MMP10,TIMP1,SLC6A4…	67	1.46214e-09
Humoral Immune Response, Protein Synthesis	quantity	Quantity of immunoglobulin	1.22E-09		0.550		0.516	JCHAIN,CLEC4E,AKAP13,CCR1,FCGR1A,FCER1G,THBS1,CD274,TNFSF13,C1QA,LILRB4,TYROBP,NFKBIZ,TLR2,DUSP4,CTSS,IGKC,TNFSF13B,NOD2,CXCL10,CLEC4D,FPR2,SIGLEC1,DNASE1,CD276,BCL6,IL31RA,PTGS2,CXCR2,IL10,IL4R,SCARF1,LYN	33	1.58854e-09
Cellular Movement	chemotaxis	Chemotaxis of tumor cell lines	1.23E-09	Increased	3.244		2.477	CXCL9,HCK,CCL3,PLAU,TFF1,CCL24,PLAUR,FPR2,TNFRSF8,NRG1,SPHK1,FPR1,ARRB2,CXCL8,CXCL11,CCL25,CCR9,CXCR1,CXCR2,NRP1,CXCL3,CCL4,WARS1	23	1.59326e-09
Cellular Development, Connective Tissue Development and Function, Skeletal and Muscular System Development and Function, Tissue Development	differentiation	Differentiation of osteoclasts	1.23E-09		1.331		1.137	CCR1,FCER1G,CCL3L3,CSF1R,CA2,LILRB4,TLR4,INHBA,IL11,C5AR1,STAT1,TYROBP,SIRT6,TLR2,CCL3,S100A8,LILRB3,SBNO2,PRDM1,HCST,CXCL8,BCL6,PTGS2,NRP1,PTPRE,IL1A,IL10	27	1.59326e-09
Infectious Diseases	infection	Infection by Herpesviridae	1.24E-09		-0.348		-0.208	CXCL9,FCGR1B,FCGR1A,CCL3L3,FCGR2C,TGFBI,IL1RN,CD209,STAT1,RPSAP58,CCL4,NFKBIZ,TLR2,CCL3,CXCL10,CSF2RB,F10,FCGR2A,IGF2R,CXCL8,IL17RA,CXCR2,ME1,IL10,SLC6A4,FCGR3A/FCGR3B	26	1.60207e-09
Cancer, Endocrine System Disorders, Organismal Injury and Abnormalities	endocrine gland tumor	Endocrine gland tumor	1.25E-09		0.638		0.792	AKAP13,SLC2A7,SPHK1,TMEM229A,LILRB4,CD33,GALNTL6,ENPEP,ACOX2,SLC17A9,PHYHIPL,ABCC2,LILRB3,PDZD7,DERL3,PLCD3,SOD2,NRP1,STS,PLBD1,SLC17A8,LYN,TDRD12,SULF2,XPNPEP2,DDC,DMXL2,TPM4,LILRA6,ANKRD22,DOCK4,HOXC11,EPHB1,ESRRG,CA2,THEMIS2,CD177,NAGS,TNIP3,RNF157,PIK3C2G,S100A11,HIVEP1,SSR4,IDO1,SIGLEC1,CD276,PLEKHO2,ZNF710,PTGS2,PTPRE,SULT2A1,FCGR3A/FCGR3B,IQGAP1,RMDN2,G6PC,APOBEC3A,TMEM170B,THBS1,DHDH,ADA2…	464	1.61082e-09
Cancer, Gastrointestinal Disease, Hepatic System Disease, Organismal Injury and Abnormalities	hepatobiliary system cancer	Hepatobiliary system cancer	1.26E-09		0.554		0.622	JCHAIN,PBLD,FCN1,AKAP13,SDS,RASGRP4,SLC2A7,IL1R2,SPHK1,FNDC1,ARRB2,CXCL11,INHBA,LCP2,MYOF,NAALADL1,ACOX2,KCNJ15,SLC17A9,DNAH17,KYNU,MME,CNTNAP3,UGT2B7,ABCG5,MYBPC3,F10,NRG1,KBTBD12,PRDM1,DERL3,SLC13A1,BCL6,SOD2,FOXP2,IL1A,HNF1A,APOA1,PLBD1,SLC17A8,GNA15,TDRD12,SULF2,HPSE,DDC,DMXL2,DOCK4,EPHB1,ESRRG,TGFBI,CA2,SIPA1L2,SFRP5,SLC5A2,SUGCT,PIK3C2G,MYO1A,HNF4G,GBP2,HIVEP1,IDO1,SIGLEC1,CD276,IGF2R,SLC7A…	275	1.61954e-09
Cardiovascular Disease, Organismal Injury and Abnormalities	peripheral arterial disease	Peripheral arterial disease	1.31E-09					HCK,PLAU,CCR1,FCGR1A,KLKB1,CEMIP,FPR1,THBS1,TNFSF13,ADA2,LILRB2,C5AR1,HCAR2,TLR2,P3H2,CTSS,HCAR3,CSF2RB,PLAUR,F10,MSR1,FCGR2A,PLEKHO2,CTSB,PTGS2,VSIG4,CTSC,APOA1,FCGR3A/FCGR3B,LYN	30	1.67949e-09
Cellular Movement, Hematological System Development and Function	mobilization	Mobilization of blood cells	1.39E-09	Increased	3.631		3.001	CCL3,IL1B,CXCL10,CCR1,CSF3R,FPR1,CCL3L3,CXCL8,DPP4,IL11,STAT1,CXCR2,CXCL3,CSF3,CCL4	15	1.77749e-09
Cancer, Cellular Development, Cellular Growth and Proliferation, Organismal Injury and Abnormalities, Tumor Morphology	proliferation	Proliferation of tumor cells	1.41E-09	Increased	2.943		2.512	OSM,PDE4A,PLAU,PFKFB3,CSF3R,FGF19,DOCK4,LITAF,SPHK1,THBS1,TNFSF13,CD274,CSF1R,TLR4,CXCL11,INHBA,CD33,IL1RN,IER3,STAT1,TIAM2,TLR2,CTSS,SOX6,TNFSF13B,CCL3,IL1B,JAK2,S100A9,PLAUR,NRG1,IDO1,CXCL8,MMP3,NTS,CXCR2,VCAN,PTGS2,NRP1,CTSB,IL1A,PTPRE,IL10,TIMP1,CXCL3,CSF3,PTAFR,SIGLEC7	48	1.79847e-09
Carbohydrate Metabolism	uptake	Uptake of carbohydrate	1.44E-09		-0.643		-1.124	PLAU,PFKFB3,NR4A3,FGF19,G6PC,SLC23A1,FPR1,KDM8,ESRRG,CMKLR1,DPP4,CD33,PPARGC1A,ACSL1,SLC5A2,SIRT6,TNFSF13B,AQP9,IL1B,ABCC2,NOD2,CD14,UGT2B17,SLC2A2,CYP2J2,PLAUR,CCK,NRG1,GCG,CXCL8,PTGS2,PTPRE,APOA1,HNF1A,ADM,CSF3	36	1.83206e-09
Cellular Movement, Hematological System Development and Function, Immune Cell Trafficking	transmigration	Transmigration of granulocytes	1.45E-09		0.963		0.574	CXCL9,CCL3,IL1B,CXCL10,CCL24,MYO1F,FPR1,GNAI3,CXCL8,TLR4,CD177,CXCR2,ST3GAL4,CXCL3,CXCL5,TLR2	16	1.8401e-09
Cell-To-Cell Signaling and Interaction, Hematological System Development and Function	aggregation	Aggregation of blood cells	1.48E-09	Increased	3.396		2.908	CXCL9,NR4A3,KLKB1,FCER1G,CYP2C19,FPR1,THBS1,EPHB1,TLR4,LCP2,CD209,F11,EMILIN2,TLR2,S100A8,PLEK,JAK2,IL1B,CXCL10,LILRB3,S100A9,TNFRSF8,FCGR2A,SLC7A11,PTGS2,NRP1,TIMP1,CSF3,PPIF,MMP1,LYN	31	1.86869e-09
Cancer, Organismal Injury and Abnormalities	intrathoracic malignant tumor	Intrathoracic malignant tumor	1.48E-09		1.250		1.228	SDS,RASGRP4,SPHK1,CYP2C19,HOTTIP,FNDC1,ARRB2,C1QA,LILRB4,INHBA,LCP2,TLR8,ENPEP,NAALADL1,ACOX2,DNAH17,HCAR2,TNFRSF10C,KYNU,TNFSF13B,ABCC2,MME,CNTNAP3,ABCG5,PDZD7,F10,NRG1,PLCD3,BCL6,SOD2,FOXP2,CXCR2,IL1A,HNF1A,ADM,APOA1,MMP1,CYBA,SLC17A8,LYN,SULF2,XPNPEP2,DDC,LILRA6,DMXL2,ANKRD22,DOCK4,EPHB1,TGFBI,SIPA1L2,THEMIS2,PIK3C2G,S100A11,HNF4G,LIPN,CCK,GBP2,SSR4,GCG,IDO1,SIGLEC1,IGF2R,SLC7A11,PTGS2,SLC6A14…	247	1.86869e-09
Antimicrobial Response, Inflammatory Response	antimicrobial response	Antimicrobial response	1.50E-09	Increased	2.952		2.320	JCHAIN,ACOD1,HCK,CLEC4E,OSM,FCGR1A,MMP12,SLAMF8,FGR,APOBEC3A,FCER1G,TLR4,PI3,TLR8,STAT1,IFITM2,IGHA2,CCL4,SLC11A1,TLR2,DUOX2,IVNS1ABP,S100A8,IL1B,CXCL10,NOD2,ANXA3,CLEC4D,S100A9,FPR2,MYO1F,MSR1,P2RX7,LYZ,IL17RA,IGKV3-20,CLEC6A,IL10	38	1.88917e-09
Free Radical Scavenging, Molecular Transport	release	Release of reactive oxygen species	1.55E-09	Increased	2.588		2.105	HCK,IL1B,CCL24,FPR2,FGR,FCER1G,FPR1,FCGR2A,CXCL8,IL10,CXCL3,CSF3,LYN	13	1.94724e-09
Cell Death and Survival, Skeletal and Muscular Disorders	cell death	Cell death of muscle cells	1.59E-09		-0.991		-0.608	NR4A3,SPHK1,ARRB2,SFRP5,TLR4,DPP4,INHBA,IL11,IL1RN,PPARGC1A,ACSL1,STAT1,GSTA1,IVNS1ABP,MAOA,CTSS,CREG1,CCL3,IL1B,JAK2,MYBPC3,CYP2J2,NRG1,GCG,CXCL8,DYSF,BCL6,SOD2,NAMPT,IL1A,APOA1,ADM,IL10,TIMP1,CSF3,BID,PPIF,HK1	38	1.99248e-09
Cancer, Organismal Injury and Abnormalities	intrathoracic organ tumor	Intrathoracic organ tumor	1.62E-09		1.513		1.516	SDS,RASGRP4,SPHK1,CYP2C19,HOTTIP,FNDC1,ARRB2,C1QA,LILRB4,INHBA,LCP2,TLR8,ENPEP,NAALADL1,ACOX2,DNAH17,HCAR2,TNFRSF10C,KYNU,TNFSF13B,ABCC2,CNTNAP3,ABCG5,PDZD7,F10,NRG1,PLCD3,BCL6,SOD2,FOXP2,CXCR2,IL1A,HNF1A,ADM,APOA1,MMP1,CYBA,SLC17A8,LYN,SULF2,XPNPEP2,DDC,LILRA6,DMXL2,ANKRD22,DOCK4,EPHB1,TGFBI,SIPA1L2,THEMIS2,PIK3C2G,S100A11,HNF4G,LIPN,CCK,GBP2,SSR4,GCG,IDO1,SIGLEC1,CD276,IGF2R,SLC7A11,PTGS2,SLC6A…	249	2.025e-09
Neurological Disease, Organismal Injury and Abnormalities, Psychological Disorders	tauopathy	Tauopathy	1.65E-09					FCGR1B,PLAU,FCGR1A,PLD3,CYP3A4,FCGR2C,TLR4,LILRB4,CD33,QPCT,TYROBP,IGHA2,GRIN2D,CXCL16,TLR2,CTSS,IGKC,IL1B,MME,CXCL10,CD14,SLC2A2,C7,FCGR2A,CXCL8,LYZ,SOD2,CXCR2,IL1A,APOA1,IL10,MAOB,MMP1,CLEC7A,HPSE,DDC,MMP12,CCL3L3,AQP1,CSF1R,NAT8B,CCL4,DDX60L,MAOA,CCL3,ALDH1L1,S100A9,GBP2,GRIN2B,DYSF,CASP6,PTGS2,CTSB,APOA2,PTPRE,TIMP1,SLC6A4,FCGR3A/FCGR3B	58	2.05736e-09
Cell-To-Cell Signaling and Interaction, Cellular Growth and Proliferation	stimulation	Stimulation of myeloid cells	1.69E-09	Increased	3.399	bias	2.429	IL1B,CCL24,CXCL8,P2RX7,TLR4,IL11,NTS,C5AR1,CEACAM5,IL4R,IL10,CXCL3,CSF3,CXCL5,TLR2	15	2.10199e-09
Cellular Movement	mobilization	Mobilization of cells	1.72E-09	Increased	3.771		3.096	CCL3,IL1B,CXCL10,CCR1,CSF3R,FPR1,CCL3L3,CXCL8,DPP4,IL11,STAT1,PROK2,CXCR2,CXCL3,CSF3,CCL4	16	2.134e-09
Cell-To-Cell Signaling and Interaction, Cellular Movement	chemoattraction	Chemoattraction	1.86E-09	Increased	3.423		2.444	CXCL9,CCL3,IL1B,CXCL10,FPR2,FPR1,S100A4,CXCL8,TLR4,CCL25,C5AR1,NRP1,CXCR2,CXCL3,CSF3,CCL4,CXCL5	17	2.30198e-09
Free Radical Scavenging	production	Production of superoxide	1.87E-09		0.919		0.722	CXCL9,HCK,IL1B,FGR,FPR1,FCGR2A,CXCL8,NCF2,AGTRAP,TLR4,SOD2,IL11,C5AR1,TYROBP,CXCR1,IL10,CSF3,TLR2,NCF1C,CYBA,FCGR3A/FCGR3B	21	2.30864e-09
Cell Signaling, Post-Translational Modification	tyrosine phosphorylation	Tyrosine phosphorylation of protein	1.95E-09	Increased	2.769		2.016	IQGAP1,HCK,OSM,CCR1,FCGR1A,FCER1G,THBS1,CSF1R,CD33,TYROBP,CCL4,CD3E,CCL3,IL1B,CD8B,LILRB3,TNFRSF8,NRG1,NFAM1,FCGR2A,ADM,MMP1,CLEC7A,CHST15,LYN	25	2.40148e-09
Cancer, Organismal Injury and Abnormalities, Respiratory Disease	lung tumor	Lung tumor	1.96E-09		1.657		1.657	SDS,RASGRP4,SPHK1,CYP2C19,HOTTIP,FNDC1,ARRB2,C1QA,LILRB4,INHBA,LCP2,TLR8,ENPEP,NAALADL1,ACOX2,DNAH17,HCAR2,TNFRSF10C,KYNU,TNFSF13B,ABCC2,CNTNAP3,ABCG5,PDZD7,F10,NRG1,PLCD3,BCL6,SOD2,FOXP2,CXCR2,IL1A,HNF1A,ADM,APOA1,MMP1,CYBA,SLC17A8,LYN,SULF2,XPNPEP2,DDC,LILRA6,DMXL2,ANKRD22,DOCK4,EPHB1,TGFBI,SIPA1L2,THEMIS2,PIK3C2G,S100A11,HNF4G,LIPN,CCK,GBP2,SSR4,GCG,IDO1,SIGLEC1,CD276,IGF2R,SLC7A11,PTGS2,SLC6A…	248	2.40786e-09
Humoral Immune Response, Protein Synthesis	production	Production of antibody	2.06E-09		0.672		0.576	JCHAIN,CLEC4E,AKAP13,CCR1,FCGR1A,FCER1G,THBS1,CD274,TNFSF13,C1QA,LILRB4,TLR8,TYROBP,NFKBIZ,TLR2,DUSP4,CTSS,IGKC,TNFSF13B,CXCL10,NOD2,CLEC4D,FPR2,SIGLEC1,DNASE1,CD276,BCL6,IL31RA,CXCR2,PTGS2,IL10,IL4R,SCARF1,LYN	34	2.52451e-09
Cell Death and Survival, Cellular Compromise	toxicity	Toxicity of cells	2.14E-09	Increased	2.017		1.416	HCK,FCGR1A,FGR,FCER1G,ARRB2,CD274,SLAMF7,LILRB2,IL1RN,STAT1,TYROBP,GSTA1,TLR2,DEGS2,TNFRSF8,HCST,FCGR2A,P2RX7,GRIN2B,GZMB,FCAR,NAMPT,CTSB,IL1A,CEACAM5,IL10,SIGLEC7,FCGR3A/FCGR3B,LYN	29	2.61614e-09
Cellular Function and Maintenance, Hematological System Development and Function	engulfment	Engulfment of granulocytes	2.18E-09	Increased	3.385		2.817	PLAU,CXCL10,NOD2,CSF2RB,PLAUR,THBS1,FCGR2A,TLR4,CLEC6A,IL1A,CEACAM3,CSF3,XKR8,FCGR3A/FCGR3B	14	2.65854e-09
Cardiovascular System Development and Function, Cellular Development, Cellular Function and Maintenance, Cellular Growth and Proliferation, Organismal Development, Tissue Development	development	Endothelial cell development	2.31E-09	Increased	2.314		1.874	KCNJ2,GBP1,IQGAP1,OSM,PLAU,PFKFB3,STC1,ARHGEF26,THBS1,EPHX2,INHBA,ALDH1A2,IL1RN,MYOF,STAT1,SIRT6,BMPER,S100A8,IL1B,CXCL10,CCL24,S100A9,PLAUR,FPR2,NRG1,CD276,CXCL8,DYSF,PROK2,CXCR2,CTSB,PTGS2,NRP1,IL1A,APOA1,ADM,IL10,IL4R,CYBA,MMP1,HTR4	41	2.8034e-09
Organismal Injury and Abnormalities, Respiratory Disease	acute lung injury	Acute lung injury	2.31E-09	Increased	2.180		2.033	CXCL9,JCHAIN,FCGR1B,CCL3,JAK2,IL1B,CD14,FCGR1A,CXCL10,HPSE,F10,CCL3L3,FCGR2C,FCGR2A,DNASE1,CXCL8,TLR4,LY96,C5AR1,NAMPT,PTGS2,IL10,FCGR3A/FCGR3B	23	2.8034e-09
Cell-To-Cell Signaling and Interaction, Cellular Compromise	respiratory burst	Respiratory burst of cells	2.51E-09		1.352		0.841	HCK,CD14,LILRB3,G6PC,FGR,FCER1G,FPR1,CXCL8,FCAR,TYROBP,IGHA2,CXCL3,LYN	13	3.03874e-09
Cellular Movement, Hematological System Development and Function, Immune Cell Trafficking	cell movement	Cell movement of lymphocytes	2.61E-09	Increased	3.094		2.362	CXCL9,OSM,PLAU,CCR1,THBS1,CCL3L3,ARRB2,S100A4,TNFSF13,CD274,GNAI3,CMKLR1,TLR4,CXCL11,DPP4,LCP2,CD209,STAT1,CXCL16,CCL4,TLR2,CTSS,TNFSF13B,CCL3,IL1B,JAK2,CXCL10,TNFRSF1B,CSF2RB,CCL24,TNFRSF8,CDH3,CYP26B1,P2RX7,CXCL8,CCL25,IL17RA,CXCR2,PTGS2,CCR9,IL10,IL4R,TIMP1,CXCL3,CSF3	45	3.15217e-09
Cancer, Organismal Injury and Abnormalities	lymphohematopoietic cancer	Lymphohematopoietic cancer	2.63E-09		0.119		0.276	JCHAIN,AKAP13,SLC23A1,SPHK1,CYP2C19,FNDC1,LILRB4,CXCL11,INHBA,LCP2,TLR8,CD33,ENPEP,MYOF,KCNJ15,SLC17A9,DNAH17,PHYHIPL,TNFRSF10C,IGKC,TNFSF13B,ABCC2,MME,LILRB3,ABCG5,F10,NRG1,PRDM1,BCL6,LYZ,SOD2,NRP1,HOOK1,STS,BID,MMP1,LYN,CD300E,XPNPEP2,DDC,SLAMF8,LILRA6,ANKRD22,HOXC11,DOCK4,EPHB1,TGFBI,CA2,PARM1,NAGS,RNF157,HNF4G,LIPN,GBP2,HIVEP1,IDO1,IGF2R,PTGS2,PTPRE,SLC6A4,P2RY6,CHST15,FCGR3A/FCGR3B,CXCL9,IQG…	210	3.16867e-09
Cell-To-Cell Signaling and Interaction, Cellular Growth and Proliferation, Hematological System Development and Function	stimulation	Stimulation of lymphocytes	2.81E-09	Increased	2.639		1.755	CD3E,CLEC4E,TNFSF13B,IL1B,NOD2,TNFRSF1B,CXCL10,S100A4,TNFSF13,CD274,TLR4,LILRB4,CXCL11,DPP4,IL11,LILRB2,IL1RN,CD209,MSLN,IL10,CSF3,LYN	22	3.3774e-09
Cancer, Gastrointestinal Disease, Hepatic System Disease, Organismal Injury and Abnormalities	cancer	Liver cancer	2.84E-09		0.117		0.198	JCHAIN,PBLD,FCN1,AKAP13,SDS,RASGRP4,SLC2A7,IL1R2,SPHK1,FNDC1,ARRB2,CXCL11,INHBA,LCP2,MYOF,NAALADL1,ACOX2,KCNJ15,SLC17A9,DNAH17,KYNU,MME,CNTNAP3,UGT2B7,ABCG5,MYBPC3,F10,NRG1,KBTBD12,PRDM1,DERL3,SLC13A1,BCL6,SOD2,FOXP2,IL1A,HNF1A,APOA1,PLBD1,SLC17A8,GNA15,TDRD12,SULF2,HPSE,DDC,DMXL2,DOCK4,ESRRG,TGFBI,CA2,SIPA1L2,SFRP5,SLC5A2,SUGCT,PIK3C2G,MYO1A,HNF4G,GBP2,HIVEP1,IDO1,SIGLEC1,CD276,IGF2R,SLC7A11,PTG…	261	3.40528e-09
Cancer, Hematological Disease, Organismal Injury and Abnormalities	hematologic cancer	Hematologic cancer	2.98E-09		-0.090		0.091	JCHAIN,AKAP13,SLC23A1,SPHK1,CYP2C19,FNDC1,LILRB4,CXCL11,INHBA,LCP2,TLR8,CD33,ENPEP,MYOF,KCNJ15,SLC17A9,DNAH17,PHYHIPL,TNFRSF10C,IGKC,TNFSF13B,ABCC2,MME,LILRB3,ABCG5,F10,NRG1,PRDM1,BCL6,LYZ,SOD2,NRP1,HOOK1,STS,BID,MMP1,LYN,CD300E,XPNPEP2,DDC,SLAMF8,LILRA6,ANKRD22,HOXC11,DOCK4,EPHB1,TGFBI,CA2,PARM1,NAGS,RNF157,HNF4G,LIPN,GBP2,HIVEP1,IDO1,IGF2R,PTGS2,PTPRE,SLC6A4,P2RY6,CHST15,FCGR3A/FCGR3B,CXCL9,IQG…	209	3.56459e-09
Cellular Movement, Hematological System Development and Function, Immune Cell Trafficking	mobilization	Mobilization of leukocytes	3.19E-09	Increased	3.221		2.516	DPP4,CCL3,IL1B,STAT1,CCR1,CXCR2,CSF3,CXCL3,CCL4,FPR1,CCL3L3,CXCL8	12	3.80048e-09
Cancer, Organismal Injury and Abnormalities, Respiratory Disease	lung cancer	Lung cancer	3.20E-09		1.207		1.172	SDS,RASGRP4,SPHK1,CYP2C19,HOTTIP,FNDC1,ARRB2,C1QA,LILRB4,INHBA,LCP2,TLR8,ENPEP,NAALADL1,ACOX2,DNAH17,HCAR2,TNFRSF10C,KYNU,TNFSF13B,ABCC2,CNTNAP3,ABCG5,PDZD7,F10,NRG1,PLCD3,BCL6,SOD2,FOXP2,CXCR2,IL1A,HNF1A,ADM,APOA1,MMP1,CYBA,SLC17A8,LYN,SULF2,XPNPEP2,DDC,LILRA6,DMXL2,ANKRD22,DOCK4,EPHB1,TGFBI,SIPA1L2,THEMIS2,PIK3C2G,S100A11,HNF4G,LIPN,CCK,GBP2,SSR4,GCG,IDO1,SIGLEC1,IGF2R,SLC7A11,PTGS2,SLC6A14,PTP…	245	3.80048e-09
Cellular Movement, Hematological System Development and Function, Immune Cell Trafficking, Inflammatory Response	chemotaxis	Chemotaxis of monocytes	3.20E-09	Increased	3.142		2.441	CXCL9,CCL3,IL1B,CXCL10,CCR1,SLAMF8,FPR2,PLAUR,PLA2G7,FPR1,CXCL8,INHBA,CXCR1,APOA1,IL10,CXCL3,CCL4,LYN	18	3.80048e-09
Cancer, Organismal Injury and Abnormalities	metastatic solid tumor	Metastatic solid tumor	3.27E-09		1.320		1.015	TNNC2,CXCL9,FCGR1B,KCNJ2,PLAU,FCGR1A,CSF3R,CEMIP,CYP3A4,FGR,THBS1,CD274,FCGR2C,ABL2,NBN,PPARGC1A,QPCT,IL1RN,C5AR1,HCAR2,TLR2,DUSP4,S100P,ADAM9,IL1B,JAK2,MME,F10,FCGR2A,CXCL8,ALPL,SOD2,MMP3,IL1A,APOA1,HNF1A,ADM,IL4R,CSF3,RNASE1,MMP1,LYN,GLUL,FBN2,S100A4,ESRRG,CSF1R,STAT1,IVNS1ABP,S100A11,PLOD2,LIMK2,CSF2RB,PLAUR,IDO1,SLC7A11,PRLR,CTSB,PTGS2,CEACAM5,FCGR3A/FCGR3B	61	3.87441e-09
Cellular Movement, Hematological System Development and Function	extravasation	Extravasation of leukocytes	3.30E-09	Increased	2.391		1.654	CXCL9,CCL3,IL1B,CCR1,MYO1F,CCL3L3,CSF1R,CXCL8,TNFAIP6,CXCR1,IL1A,ST3GAL4,BMPER,CCL4	14	3.90071e-09
Cell-To-Cell Signaling and Interaction, Cellular Movement	chemoattraction	Chemoattraction of myeloid cells	3.37E-09	Increased	3.265	bias	2.383	CXCL9,CCL3,CXCL10,CXCR2,FPR2,CSF3,CXCL3,CXCL5,CCL4,FPR1,CXCL8	11	3.97406e-09
Small Molecule Biochemistry	biosynthesis	Biosynthesis of amide	3.48E-09	Increased	2.006		1.467	DEGS2,DSE,IL1B,CD14,CXCL10,CCL24,ASAH1,ASAH2,CEMIP,NRG1,SPHK1,NSMAF,GNAI3,P2RX7,IL1RN,TNFAIP6,VCAN,ST3GAL4,IL10,CHSY1,CHPF2,HAS1,CHST15	23	4.09412e-09
Cellular Movement, Hematological System Development and Function, Immune Cell Trafficking	cellular infiltration	Cellular infiltration by inflammatory leukocytes	3.57E-09		0.180		0.075	OSM,IL1B,TNFRSF1B,NOD2,LILRB3,MMP12,CD274,CD276,TLR4,STAT1,PTGS2,APOA1,ADM,IL10,PLA2R1	15	4.19014e-09
Cancer, Gastrointestinal Disease, Hepatic System Disease, Organismal Injury and Abnormalities	liver tumor	Liver tumor	3.95E-09		0.191		0.292	JCHAIN,PBLD,FCN1,AKAP13,SDS,RASGRP4,SLC2A7,IL1R2,SPHK1,FNDC1,ARRB2,CXCL11,INHBA,LCP2,TLR8,MYOF,NAALADL1,ACOX2,KCNJ15,SLC17A9,DNAH17,KYNU,ABCC2,MME,CNTNAP3,UGT2B7,ABCG5,MYBPC3,F10,NRG1,KBTBD12,PRDM1,DERL3,SLC13A1,BCL6,SOD2,FOXP2,CXCR1,CXCR2,IL1A,HNF1A,APOA1,PLBD1,BID,SLC17A8,GNA15,TDRD12,SULF2,HPSE,DDC,DMXL2,DOCK4,ESRRG,TGFBI,CA2,SIPA1L2,SFRP5,SLC5A2,NAGS,SUGCT,PIK3C2G,MYO1A,HNF4G,GBP2,HIVEP1,IDO1…	293	4.62529e-09
Cancer, Organismal Injury and Abnormalities	genitourinary carcinoma	Genitourinary carcinoma	3.99E-09		0.104		0.010	PBLD,AKAP13,IL1R2,SPHK1,PI3,CD33,GALNTL6,ENPEP,ACOX2,SLC17A9,PHYHIPL,ABCC2,LILRB3,F10,PRDM1,LYZ,SOD2,NRP1,ADM,STS,SLC17A8,CD300E,TDRD12,SULF2,XPNPEP2,DDC,DMXL2,ANKRD22,DOCK4,HOXC11,EPHB1,ESRRG,CA2,THEMIS2,TNIP3,RNF157,PIK3C2G,S100A11,HIVEP1,IDO1,SIGLEC1,CD276,ZNF710,PTGS2,PTPRE,SULT2A1,FCGR3A/FCGR3B,IQGAP1,RMDN2,SLC19A3,G6PC,APOBEC3A,THBS1,DHDH,ADA2,NCF2,TLR4,SI,SLC34A3,SCIN,MS4A15,PLB1,PILRA,CD3…	401	4.66121e-09
Cell-To-Cell Signaling and Interaction, Cell-mediated Immune Response, Cellular Movement, Hematological System Development and Function, Immune Cell Trafficking	recruitment	Recruitment of T lymphocytes	4.00E-09	Increased	2.045		1.310	CXCL9,CCL3,OSM,IL1B,CXCL10,CCR1,TNFRSF8,CXCL8,CXCL11,CXCL16,IL10,TIMP1,CXCL3,CSF3,CCL4,TLR2	16	4.662e-09
Dermatological Diseases and Conditions, Organismal Injury and Abnormalities	abnormality of skin morphology	Abnormality of skin morphology	4.09E-09		0.695		1.068	GBP1,FCGR1B,HCK,PLAU,FCGR1A,ASAH1,CSF3R,RNF213,FGR,FPR1,FCGR2C,TLR8,STAT1,C5AR1,CTSL,HSD3B1,SLC17A9,CCL4,NFKBIZ,IL1B,PLAUR,FPR2,LIPN,DSG3,FCGR2A,CXCL8,IL17RA,SLC7A11,PTGS2,IL1A,PECR,CTSC,ME1,IL10,STS,MMP1,FPR3,FCGR3A/FCGR3B,LYN	39	4.75581e-09
Cellular Movement, Hematological System Development and Function	extravasation	Extravasation of phagocytes	4.16E-09		1.941		1.216	CXCL9,CCL3,IL1B,CCR1,TNFAIP6,CXCR1,IL1A,MYO1F,ST3GAL4,CCL4,CSF1R,CXCL8	12	4.82599e-09
Cardiovascular System Development and Function, Organismal Development	vasculogenesis	Vasculogenesis	4.35E-09	Increased	3.683		2.938	IQGAP1,KCNJ2,PLAU,NR4A3,PLA2G7,SPHK1,STC1,THBS1,EPHX2,NCF2,C1QA,TLR4,PDZK1,INHBA,MYOF,PPARGC1A,IL1RN,C5AR1,SIRT6,WARS1,TLR2,ADAM9,CD3E,IL1B,JAK2,CXCL10,TNFRSF1B,FPR2,NRG1,PRDM1,PLCD3,CXCL8,AGTRAP,MMP3,CXCR2,NRP1,IL1A,APOA1,ADM,IL10,IL4R,CSF3,HIF3A,MMP1,CYBA,GBP1,OSM,GLUL,PFKFB3,SULF2,MMP12,ARHGEF26,S100A4,CSF1R,TGFBI,ALDH1A2,STAT1,BMPER,S100A8,CSF2RB,PLAUR,CCL24,S100A9,CD276,DYSF,PROK2,CTSB,PTGS2…	72	5.03472e-09
Cancer, Organismal Injury and Abnormalities	head and neck cancer	Head and neck cancer	4.38E-09	Increased	2.207		2.200	AKAP13,SLC2A7,SPHK1,TMEM229A,LILRB4,CD33,GALNTL6,ENPEP,ACOX2,SLC17A9,PHYHIPL,ABCC2,LILRB3,PDZD7,F10,DERL3,PLCD3,SOD2,NRP1,ADM,STS,PLBD1,SLC17A8,LYN,TDRD12,SULF2,XPNPEP2,DDC,DMXL2,TPM4,LILRA6,ANKRD22,DOCK4,HOXC11,EPHB1,ESRRG,CA2,THEMIS2,CD177,PARM1,NAGS,TNIP3,RNF157,PIK3C2G,S100A11,HIVEP1,SSR4,IDO1,SIGLEC1,CD276,PLEKHO2,ZNF710,PTGS2,PTPRE,FCGR3A/FCGR3B,IQGAP1,G6PC,APOBEC3A,TMEM170B,THBS1,DHDH,ADA2…	476	5.05774e-09
Cancer, Gastrointestinal Disease, Organismal Injury and Abnormalities	gastrointestinal adenocarcinoma	Gastrointestinal adenocarcinoma	4.48E-09					AKAP13,SLC2A7,IL1R2,SPHK1,TMEM229A,PI3,LILRB4,CD33,GALNTL6,ENPEP,OSR2,ACOX2,SLC17A9,PHYHIPL,ABCC2,LILRB3,PDZD7,F10,PRDM1,PLCD3,LYZ,SOD2,CLEC6A,ADM,STS,PLBD1,SLC17A8,LYN,TDRD12,SULF2,DDC,DMXL2,TPM4,LILRA6,ANKRD22,DOCK4,HOXC11,EPHB1,ESRRG,CA2,THEMIS2,CD177,TNIP3,RNF157,PIK3C2G,S100A11,HIVEP1,IDO1,SIGLEC1,CD276,PLEKHO2,ZNF710,PTGS2,PTPRE,IQGAP1,RMDN2,G6PC,APOBEC3A,THBS1,ADA2,NCF2,TLR4,SI,OVOL1,SLC34…	443	5.16129e-09
Cellular Function and Maintenance	function	Function of lymphatic system cells	4.51E-09		-1.010		-1.138	STX11,AKAP13,FCER1G,ARRB2,NSMAF,CD274,TNFSF13,GNAI3,TLR4,TLR8,STAT1,TYROBP,TLR2,CTSS,CD3E,TNFSF13B,CD8B,IL1B,CXCL10,NOD2,LILRB3,FPR2,PRDM1,HCST,FCGR2A,CD276,CCRL2,BCL6,MMP3,CXCR2,CTSC,IL10,IL4R,GPR84	34	5.18391e-09
Neurological Disease, Organismal Injury and Abnormalities	seizure disorder	Seizure disorder	4.57E-09		0.476		1.165	TNNC2,FCGR1B,FCGR1A,NR4A3,G6PC,CEMIP,CYP3A4,CYP2C19,DNM1,FCGR2C,C1QA,TLR4,INHBA,CYTOR,ELL2,IL1RN,GRIN2D,CA4,HLF,IL1B,ABCC2,TNFRSF1B,C1QB,NRG1,SLC13A1,FCGR2A,ALPL,SOD2,IL17RA,CXCR2,ADM,SLC17A8,KCNQ3,NEUROD1,SRGN,CCR1,DBP,DMXL2,ASAH1,CA2,ST3GAL4,DENND5A,PIK3C2G,PLAUR,GRIN2B,NAMPT,PTGS2,CTSB,SLC6A4,KCNJ10,HAS1,HTR4,FCGR3A/FCGR3B	53	5.24083e-09
Infectious Diseases	infection	Infection by mycobacteria	4.87E-09		-1.131		-0.730	MMP25,CXCL9,DAB1,GBP1,JAK2,CD14,CXCL10,C1QB,GBP2,NRG1,CD274,GRIN2B,CXCL8,TLR4,CD209,STAT1,PTGS2,CXCR2,GBP5,GRIN2D,APOBR,IL10,SLC11A1,TLR2	24	5.57208e-09
Organismal Injury and Abnormalities, Reproductive System Disease	abortion	Abortion	5.09E-09					FCGR1B,IL1B,FCGR1A,ANXA5,CSF3R,F10,SLC13A1,FCGR2C,FCGR2A,CXCL8,TLR4,PTGS2,ADM,IL10,FCGR3A/FCGR3B	15	5.8105e-09
Neurological Disease, Organismal Injury and Abnormalities	seizures	Seizures	5.23E-09		-0.212		0.453	NEUROD1,FCGR1B,SRGN,CCR1,FCGR1A,NR4A3,DMXL2,ASAH1,G6PC,CEMIP,CYP3A4,CYP2C19,DNM1,FCGR2C,CA2,C1QA,TLR4,CYTOR,INHBA,ELL2,IL1RN,GRIN2D,CA4,DENND5A,PIK3C2G,IL1B,TNFRSF1B,C1QB,PLAUR,NRG1,SLC13A1,FCGR2A,GRIN2B,ALPL,SOD2,IL17RA,NAMPT,CXCR2,PTGS2,CTSB,ADM,SLC6A4,KCNJ10,HAS1,SLC17A8,KCNQ3,HTR4,FCGR3A/FCGR3B	48	5.95672e-09
Connective Tissue Disorders, Organismal Injury and Abnormalities, Skeletal and Muscular Disorders	abnormality	Abnormality of cartilage tissue	5.34E-09	Increased	2.563		2.247	FCN1,OSM,IL1B,PDE4A,NOD2,FCGR1A,SULF2,MTF1,PDE4B,FCGR2A,CXCL8,TLR4,MMP3,IL1RN,C5AR1,TNFAIP6,NAMPT,PTGS2,IL1A,CTSC,MMP10,IL10,BMPER,MMP1	24	6.06818e-09
Cellular Development, Cellular Growth and Proliferation, Hematological System Development and Function, Lymphoid Tissue Structure and Development	proliferation	Proliferation of immune cells	5.40E-09		1.339		0.826	ITPR2,AKAP13,PLAU,FCER1G,THBS1,TNFSF13,CD274,NBN,LILRB4,SLAMF7,TLR4,INHBA,LCP2,CD33,LILRB2,IL1RN,C5AR1,TYROBP,CXCL16,TLR2,CD300C,IGKC,CD3E,TNFSF13B,IL1B,JAK2,LILRB3,TNFRSF1B,CD14,DSG3,NRG1,PRDM1,FCGR2A,CXCL8,BCL6,MMP3,IL31RA,IL1A,HNF1A,IL10,IL4R,CXCL3,CSF3,LYN,OSM,HCK,EPHB1,CSF1R,DPP4,LY96,CD209,STAT1,MZB1,CCL4,CSF2RB,CLEC4D,PLAUR,S100A9,IDO1,SIGLEC1,CD276,P2RX7,THEMIS,CCL25,PTGS2,VSIG4,SUCNR1,FC…	68	6.12245e-09
Cellular Development, Cellular Growth and Proliferation, Hematological System Development and Function, Hematopoiesis	proliferation	Proliferation of hematopoietic cells	5.42E-09		-1.042		-1.498	HCK,NR4A3,CSF3R,CCL3L3,CSF1R,TLR4,LILRB4,LCP2,INHBA,IL11,STAT1,CCL4,CD3E,SOX6,CCL3,JAK2,IL1B,CXCL10,TNFRSF1B,CSF2RB,CCL24,S100A9,PRDM1,PLAG1,CXCL8,PTGS2,IL1A,HNF1A,IL10,IL4R,CXCL3,CSF3,LYN	33	6.13122e-09
Cell Death and Survival	apoptosis	Apoptosis of tumor cell lines	5.54E-09		0.601		0.902	PEBP1,NR4A3,FGR,SPHK1,PLA2G7,HOTTIP,ARRB2,TNFSF13,CD274,ABL2,PI3,INHBA,NFKBIZ,HCAR2,TLR2,TNFRSF10C,BAZ1A,TNFSF13B,MME,TNFRSF1B,NRG1,PRDM1,BCL6,LUCAT1,SOD2,PDLIM7,CXCR1,NRP1,VCAN,IL1A,HNF1A,ADM,IL10,BID,LYN,SRGN,MCOLN1,HPSE,SULF2,GSTA2,PDE4B,S100A4,IER3,EMILIN2,S100A11,S100A8,S100A9,TNFRSF8,CCK,GCG,IDO1,IGF2R,FCAR,GUCA2B,PTGS2,PTPRE,PTAFR,ITPR2,PLAU,CYP3A4,DNM1,THBS1,TLR4,MTARC2,PPARGC1A,C5AR1,SIR…	101	6.25282e-09
Hematological Disease, Hereditary Disorder, Immunological Disease, Metabolic Disease, Organismal Injury and Abnormalities	X-linked agammaglobulinemia	X-linked agammaglobulinemia	5.56E-09					TLR4,TLR8,FCGR1B,FCGR1A,TLR2,FCGR2C,FCGR2A,FCGR3A/FCGR3B	8	6.25843e-09
Organismal Injury and Abnormalities, Renal and Urological Disease	damage	Damage of kidney	5.57E-09	Increased	2.613		2.403	HCK,PDE4A,CCR1,FCGR1A,FGR,PDE4B,THBS1,C1QA,TLR4,LCP2,C5AR1,CA4,TLR2,MME,NOD2,CYP2J2,PLAUR,FCGR2A,LYZ,SLC7A11,PTGS2,ADM,IL10,CSF3,BID,SLC12A1	26	6.25843e-09
Cancer, Endocrine System Disorders, Organismal Injury and Abnormalities	endocrine carcinoma	Endocrine carcinoma	5.76E-09					AKAP13,SLC2A7,SPHK1,TMEM229A,LILRB4,CD33,GALNTL6,ENPEP,ACOX2,SLC17A9,PHYHIPL,ABCC2,LILRB3,PDZD7,DERL3,PLCD3,SOD2,NRP1,STS,PLBD1,SLC17A8,LYN,TDRD12,SULF2,XPNPEP2,DDC,DMXL2,TPM4,LILRA6,ANKRD22,DOCK4,HOXC11,EPHB1,ESRRG,CA2,THEMIS2,CD177,NAGS,TNIP3,RNF157,PIK3C2G,S100A11,HIVEP1,SSR4,IDO1,SIGLEC1,CD276,PLEKHO2,ZNF710,PTGS2,PTPRE,FCGR3A/FCGR3B,IQGAP1,G6PC,APOBEC3A,TMEM170B,THBS1,DHDH,ADA2,TLR4,SI,OVOL1…	456	6.4574e-09
Cell Death and Survival	survival	Cell survival	5.94E-09	Increased	4.107		2.608	AKAP13,FCGR1A,NR4A3,FGR,FCER1G,SPHK1,TNFSF13,ABL2,LILRB4,CXCL11,TYROBP,SLC11A1,TLR2,TNFSF13B,TNFRSF1B,NRG1,PRDM1,PLCD3,BCL6,LYZ,LUCAT1,SOD2,ETV5,NRP1,VCAN,IL1A,HNF1A,ADM,IL4R,IL10,CSF3,BID,MMP1,CYBA,LYN,SRGN,MCOLN1,HPSE,CCR1,TWISTNB,S100A4,EPHB1,NELL2,CA2,IER3,EMILIN2,ATP13A2,S100A8,S100A9,TNFRSF8,GCG,IGF2R,P2RX7,KHK,PROK2,PTGS2,PTPRE,CEACAM5,PTAFR,HK1,FCGR3A/FCGR3B,CXCL9,IQGAP1,ITPR2,PLAU,CSF3R,…	115	6.64063e-09
Protein Synthesis	quantity	Quantity of protein in blood	5.95E-09		0.196		0.311	STX11,CLEC4E,HPSE,CCR1,B4GALNT2,ARRB2,TLR4,DPP4,PPARGC1A,IL1RN,STAT1,C5AR1,CXCL16,SIRT6,SLC17A9,PILRA,MUC5AC,TLR2,IL1B,CD14,TNFRSF1B,NOD2,SLC2A2,CLEC4D,S100A9,FAM3B,SLC13A1,SIGLEC1,DYSF,ALPL,SOD2,PRLR,CXCR2,PTGS2,VSIG4,SLC6A14,APOA2,APOA1,HNF1A,CTSC,IL10,IL4R,GUCY2C,SLC12A1,CLEC7A,SUCNR1,LYN	47	6.64063e-09
Connective Tissue Disorders, Inflammatory Disease, Inflammatory Response, Organismal Injury and Abnormalities, Skeletal and Muscular Disorders	adjuvant arthritis	Adjuvant arthritis	6.17E-09		-0.577		-0.440	MMP3,NAMPT,STAT1,CCR1,TNFRSF1B,FCGR1A,APOA1,CCL4,CCL3L3,FCGR2A,CXCL8	11	6.87082e-09
Cell Death and Survival, Hematological System Development and Function	cell viability	Cell viability of myeloid cells	6.31E-09		1.804		1.238	IL1B,JAK2,FCGR1A,CSF2RB,TNFRSF8,FCER1G,MSR1,CSF1R,CXCL8,TLR4,BCL6,SOD2,ADGRE2,TYROBP,IL10,CSF3,CCL4,LYN	18	6.99557e-09
Cellular Movement, Hematological System Development and Function, Immune Cell Trafficking, Inflammatory Response	migration	Migration of macrophages	6.31E-09	Increased	3.008		2.398	CCL3,HCK,S100A8,PLAU,CXCL10,MMP12,CCL3L3,CSF1R,CXCL8,BCL6,IL1RN,PTGS2,VCAN,TYROBP,CXCL3,CCL4,P2RY6,TLR2	18	6.99557e-09
Cell Death and Survival	cell death	Cell death of antigen presenting cells	6.42E-09		1.522		1.376	GBP1,IL1B,CD14,TNFRSF1B,MEFV,NR4A3,MSR1,P2RX7,C1QA,CASP6,TLR4,BCL6,PLEKHO2,LYZ,SOD2,SLC7A11,IL11,STAT1,NAMPT,CTSB,IL10,CSF3,MUC5AC,TLR2	24	7.09713e-09
Cancer, Organismal Injury and Abnormalities	growth	Growth of malignant tumor	6.43E-09	Increased	2.451		1.918	CXCL9,OSM,PFKFB3,CSF3R,FGF19,DOCK4,LITAF,SPHK1,THBS1,ARRB2,CD274,CXCL11,INHBA,CD33,IL11,IL1RN,IER3,STAT1,CXCL5,TIAM2,MAOA,CTSS,ADAM9,TNFSF13B,CCL3,IL1B,MME,S100A9,PLAUR,NRG1,CDH3,IDO1,CXCL8,MMP3,CXCR2,PTGS2,NRP1,CTSB,IL1A,APOA1,ADM,IL10,CXCL3,CSF3,SIGLEC7,MMP1	46	7.09713e-09
Protein Synthesis	quantity	Quantity of cytokine	6.72E-09		0.154		0.154	STX11,CLEC4E,CCR1,ARRB2,TLR4,IL1RN,C5AR1,STAT1,CXCL16,MUC5AC,TLR2,IL1B,CD14,NOD2,TNFRSF1B,S100A9,CLEC4D,SIGLEC1,PRLR,PTGS2,CXCR2,VSIG4,SLC6A14,CTSC,IL4R,IL10,GUCY2C,CLEC7A,LYN	29	7.40088e-09
Cellular Movement	extravasation	Extravasation of myeloid cells	6.89E-09		1.941		1.211	CXCL9,CCL3,IL1B,CCR1,TNFAIP6,CXCR1,IL1A,MYO1F,ST3GAL4,CCL4,CSF1R,CXCL8	12	7.57143e-09
Organismal Survival	morbidity or mortality	Morbidity or mortality	7.08E-09	Decreased	-2.248		0.357	FCN1,KCNJ2,AKAP13,NR4A3,FGF19,SLC23A1,FCER1G,CYP2C19,SPHK1,FAM20A,PLA2G7,NR5A2,CD274,ABL2,C1QA,CXCL11,INHBA,LCP2,MYOF,SLC17A9,NFKBIZ,CA4,TRPM6,TLR2,DUOX2,TNFSF13B,MME,NOD2,TNFRSF1B,MYBPC3,DSG3,F10,SBNO2,PRDM1,PLCD3,OAT,BCL6,LYZ,LUCAT1,SOD2,TNFAIP6,CXCR2,NRP1,VCAN,CLEC6A,IL1A,APOA1,HNF1A,ADM,IL4R,IL10,CSF3,BID,LYN,CLEC4E,SRGN,MCOLN1,CCR1,SULF2,FBN2,PDE4B,KDM8,CCL3L3,S100A4,ESRRG,TGFBI,FNDC3B,MARCO…	159	7.76316e-09
Cancer, Organismal Injury and Abnormalities	extraadrenal retroperitoneal tumor	Extraadrenal retroperitoneal tumor	7.10E-09		1.660		1.632	PBLD,AKAP13,RASGRP4,SPHK1,HOTTIP,LILRB4,LCP2,TLR8,ENPEP,GALNTL6,MYOF,NAALADL1,ACOX2,KCNJ15,SLC17A9,NFKBIZ,DNAH17,DUOX2,MME,LILRB3,CNTNAP3,PDZD7,MYBPC3,F10,NRG1,PLCD3,LYZ,SOD2,PDLIM7,CXCR2,NRP1,HNF1A,ADM,CYBA,LYN,TDRD12,HPSE,LILRA6,DOCK4,EPHB1,RNF175,ESRRG,TGFBI,SIPA1L2,THEMIS2,SPINK4,S100A11,S100A8,PLOD2,HNF4G,CCK,GBP2,HIVEP1,GCG,IDO1,SIGLEC1,CD276,IGF2R,FCAR,SLC7A11,PTGS2,PTPRE,SLC5A4,SLC6A4,IQG…	209	7.76805e-09
Cancer, Hematological Disease, Organismal Injury and Abnormalities	neoplasia	Neoplasia of blood cells	7.19E-09		0.216		0.416	JCHAIN,AKAP13,RASGRP4,SLC23A1,SPHK1,CYP2C19,FNDC1,LILRB4,CXCL11,INHBA,LCP2,TLR8,CD33,ENPEP,MYOF,KCNJ15,SLC17A9,DNAH17,PHYHIPL,TNFRSF10C,IGKC,TNFSF13B,ABCC2,MME,LILRB3,ABCG5,F10,PRDM1,BCL6,LYZ,SOD2,NRP1,HOOK1,STS,BID,MMP1,LYN,CD300E,XPNPEP2,DDC,SLAMF8,LILRA6,ANKRD22,HOXC11,DOCK4,EPHB1,TGFBI,CA2,PARM1,NAGS,RNF157,PLOD2,HNF4G,LIPN,GBP2,HIVEP1,IDO1,IGF2R,PTGS2,PTPRE,P2RY6,CHST15,FCGR3A/FCGR3B,CXCL9,I…	205	7.83224e-09
Cell-To-Cell Signaling and Interaction, Hematological System Development and Function	interaction	Interaction of T lymphocytes	7.19E-09	Increased	3.135		2.393	CXCL9,CD3E,CCL3,IL1B,JAK2,PLAU,CCR1,CXCL10,TNFRSF8,THBS1,TLR4,CXCL11,LCP2,IL17RA,CCL25,CD209,CCR9,NRP1,APOA1,IL10,CCL4,TLR2	22	7.83224e-09
Cancer, Organismal Injury and Abnormalities	development	Development of carcinoma	7.33E-09		0.539		0.842	PBLD,AKAP13,IL1R2,SPHK1,PI3,LILRB4,CD33,GALNTL6,ENPEP,ACOX2,SLC17A9,PHYHIPL,ABCC2,LILRB3,PDZD7,F10,PRDM1,PLCD3,LYZ,SOD2,NRP1,ADM,STS,PLBD1,SLC17A8,LYN,CD300E,TDRD12,SULF2,XPNPEP2,DMXL2,TPM4,LILRA6,ANKRD22,DOCK4,EPHB1,ESRRG,CA2,THEMIS2,PARM1,TNIP3,PIK3C2G,S100A11,HIVEP1,IDO1,SIGLEC1,ZNF710,PTGS2,PTPRE,SULT2A1,IQGAP1,RMDN2,G6PC,APOBEC3A,THBS1,DHDH,ADA2,NCF2,TLR4,SI,SLC34A3,SIRT6,MS4A15,PLB1,VSIG10,…	432	7.96739e-09
Cancer, Organismal Injury and Abnormalities, Respiratory Disease	carcinoma	Lung carcinoma	7.49E-09		0.060		0.514	SDS,RASGRP4,SPHK1,CYP2C19,HOTTIP,FNDC1,ARRB2,C1QA,LILRB4,INHBA,LCP2,TLR8,ENPEP,NAALADL1,ACOX2,DNAH17,TNFRSF10C,KYNU,TNFSF13B,ABCC2,CNTNAP3,ABCG5,PDZD7,F10,NRG1,PLCD3,BCL6,SOD2,FOXP2,CXCR2,IL1A,HNF1A,APOA1,MMP1,CYBA,SLC17A8,LYN,SULF2,XPNPEP2,DDC,LILRA6,DMXL2,ANKRD22,DOCK4,EPHB1,TGFBI,SIPA1L2,THEMIS2,PIK3C2G,S100A11,HNF4G,LIPN,CCK,GBP2,SSR4,GCG,IDO1,SIGLEC1,IGF2R,SLC7A11,PTGS2,SLC6A14,PTPRE,SLC5A4,…	236	8.12364e-09
Cellular Growth and Proliferation, Lymphoid Tissue Structure and Development	proliferation	Proliferation of lymphatic system cells	7.54E-09		0.611		0.067	ITPR2,AKAP13,PLAU,NR4A3,FCER1G,THBS1,TNFSF13,CD274,CMKLR1,LILRB4,SLAMF7,TLR4,INHBA,LCP2,CD33,LILRB2,IL1RN,C5AR1,TYROBP,TLR2,CD300C,IGKC,CD3E,TNFSF13B,IL1B,JAK2,CXCL10,LILRB3,TNFRSF1B,CD14,DSG3,PRDM1,FCGR2A,CXCL8,BCL6,MMP3,IL31RA,IL1A,HNF1A,IL10,IL4R,CXCL3,CSF3,LYN,OSM,HCK,EPHB1,CSF1R,DPP4,LY96,IL11,CD209,STAT1,MZB1,CCL4,CCL3,CLEC4D,PLAUR,IDO1,SIGLEC1,CD276,P2RX7,THEMIS,CCL25,PTGS2,VSIG4,SUCNR1,FC…	68	8.16017e-09
Immunological Disease	graft-vs-host disease	Graft-vs-host disease	7.60E-09		-0.600		-0.727	FCGR1B,CREG1,JAK2,FCGR1A,CSF2RB,CSF3R,TNFRSF8,FCGR2C,FCGR2A,LILRB4,DPP4,MTARC2,IL17RA,IL1RN,C5AR1,ALDOB,STAT1,FUCA1,SCIN,FCGR3A/FCGR3B	20	8.20734e-09
Immunological Disease	hypersensitive reaction	Severe hypersensitive reaction	7.68E-09					FCGR1B,JAK2,FCGR1A,CSF2RB,IL4R,PTAFR,TLR2,FCGR2C,FCGR2A,FCGR3A/FCGR3B	10	8.27586e-09
Cellular Movement	transmigration	Transmigration of cells	7.77E-09		1.906		1.246	CXCL9,CCR1,STC1,FPR1,CCL3L3,CD274,GNAI3,TLR4,CXCL11,CD209,CD177,ST3GAL4,CCL4,CXCL5,TLR2,CTSS,CCL3,IL1B,CXCL10,CCL24,MYO1F,CXCL8,CCL25,CXCR2,CXCL3,PTAFR	26	8.35484e-09
Cell-To-Cell Signaling and Interaction, Hematological System Development and Function	binding	Binding of mononuclear leukocytes	8.43E-09	Increased	3.541		2.776	CXCL9,OSM,PLAU,CCR1,THBS1,CXCL11,TLR4,LCP2,IL11,CD209,CCL4,CD3E,CCL3,JAK2,IL1B,CXCL10,PLAUR,CXCL8,CCL25,CCR9,CXCR1,IL1A,APOA1,IL10,SIGLEC7,FCGR3A/FCGR3B	26	9.04506e-09
Cellular Function and Maintenance	receptor-mediated endocytosis	Receptor-mediated endocytosis	8.81E-09					JCHAIN,FCGR1B,IGHV4-59,IGKV2D-28,FCGR1A,DNM1,IGLC3,IGHA2,IGLC2,MARCO,IGKC,IL1B,CUBN,CD14,FPR2,IGKV1D-39,IGKV3D-11,IGLV1-40,MSR1,IGF2R,IGKV1-12,IGKV3-20,PDLIM7,IGKV3D-20,APOA1,SCARF1,IGLV1-51,PLA2R1	28	9.43255e-09
Cellular Function and Maintenance	homeostasis	Homeostasis of leukocytes	9.22E-09	Increased	2.334		1.501	RASGRP4,FCER1G,CD274,ABL2,NBN,TLR4,LILRB4,LCP2,INHBA,LILRB2,IL1RN,C5AR1,TYROBP,NFKBIZ,TLR2,PCK1,IGKC,CD3E,TNFSF13B,MPZL2,IL1B,CXCL10,TNFRSF1B,LILRB3,PRDM1,CYP26B1,FCGR2A,BCL6,IL17RA,CXCR2,CXCR1,CCR9,CLEC6A,IL1A,HNF1A,IL10,IL4R,LYN,CLEC4E,OSM,PDE4B,THEMIS2,STAT1,CXCL5,CCL3,CD8B,CSF2RB,TNFRSF8,MSR1,IDO1,IGF2R,P2RX7,THEMIS,PTGS2	54	9.85043e-09
Cancer, Organismal Injury and Abnormalities, Reproductive System Disease	breast or gynecological cancer	Breast or gynecological cancer	9.31E-09		-0.503		-0.653	FCN1,AKAP13,SDS,RASGRP4,IL1R2,CYP2C19,FNDC1,ARRB2,PI3,CXCL11,INHBA,LCP2,TLR8,ENPEP,GALNTL6,MYOF,OSR2,NAALADL1,ACOX2,KCNJ15,SLC17A9,DNAH17,HCAR2,PHYHIPL,DUOX2,ABCC2,CNTNAP3,ABCG5,MYBPC3,F10,NRG1,PRDM1,BCL6,LYZ,SOD2,FOXP2,RNF149,NRP1,CXCR2,IL1A,HNF1A,ADM,APOA1,STS,MMP1,CYBA,SLC17A8,GNA15,CD300E,TDRD12,SULF2,HPSE,XPNPEP2,DBP,DMXL2,ANKRD22,TPM4,HOXC11,DOCK4,EPHB1,ESRRG,TGFBI,CA2,SIPA1L2,SFRP5,THEMIS2…	350	9.92537e-09
Organismal Injury and Abnormalities, Renal and Urological Disease	renal impairment	Renal impairment	9.38E-09		-0.223		0.232	TNNC2,FCGR1B,CLEC4E,PDE4A,FCGR1A,CYP3A4,FCER1G,STC1,PDE4B,THBS1,CD274,FCGR2C,CA2,TLR4,DPP4,SLC5A2,CA4,TLR2,F10,KCNE1,IDO1,DNASE1,FCGR2A,CXCL8,SLC7A11,PTGS2,ADM,CSF3,SLC6A4,SLC12A1,FCGR3A/FCGR3B	31	9.97872e-09
Cell-To-Cell Signaling and Interaction, Hematological System Development and Function, Immune Cell Trafficking, Inflammatory Response	adhesion	Adhesion of neutrophils	9.45E-09	Increased	2.567		2.027	S100A8,IL1B,PLAU,HPSE,LILRB3,CSF3R,S100A9,PLAUR,CXCL8,TLR4,ADGRE2,CXCR2,CXCR1,APOA1,CXCL3,TLR2,LYN	17	1.00318e-08
Inflammatory Response	inflammatory response	Inflammatory response of cells	9.51E-09		1.593		1.324	S100A8,IL1B,CD14,S100A9,CLEC5A,LITAF,SPHK1,CXCL8,TLR4,LY96,CTSB,IL10,TLR2	13	1.00634e-08
Hematological Disease, Immunological Disease, Organismal Injury and Abnormalities	leukocytosis	Leukocytosis	9.52E-09	Increased	2.224		2.245	JAK2,IL1B,RASGRP4,S100A9,CSF3R,TNFRSF8,FCER1G,PRDM1,CSF1R,GNAI3,ABL2,CXCL8,IL1RN,CXCR2,IL1A,APOA1,IL10,CXCL3,CSF3,TLR2	20	1.00634e-08
Carbohydrate Metabolism, Molecular Transport	transport	Transport of carbohydrate	9.93E-09		-0.164		-0.624	NR4A3,FGF19,G6PC,SLC2A7,CYP3A4,SLC23A1,AQP1,PPARGC1A,SLC5A2,SIRT6,SLC5A11,AQP9,IL1B,ABCC2,CD14,CSF2RB,SLC2A2,NRG1,PTGS2,APOA1,HNF1A,SLC5A9,SLC45A4,HK1,C5AR2,LYN	26	1.04747e-08
Organismal Injury and Abnormalities, Reproductive System Disease	spontaneous abortion	Spontaneous abortion	1.05E-08					FCGR1B,IL1B,FCGR1A,ANXA5,CSF3R,F10,SLC13A1,FCGR2C,FCGR2A,CXCL8,PTGS2,ADM,IL10,FCGR3A/FCGR3B	14	1.10526e-08
Inflammatory Response	proinflammatory response	Proinflammatory response	1.08E-08	Increased	2.290		1.846	TLR4,CCL3,IL1B,CXCL10,C5AR1,IL10,CXCL3,CCL4,TLR2,CXCL8	10	1.13445e-08
Cell Death and Survival	apoptosis	Apoptosis of antigen presenting cells	1.09E-08		1.392		1.329	GBP1,IL1B,CD14,TNFRSF1B,MEFV,NR4A3,MSR1,P2RX7,CASP6,C1QA,TLR4,PLEKHO2,BCL6,SOD2,IL11,NAMPT,STAT1,IL10,CSF3,MUC5AC,TLR2	21	1.14256e-08
Cellular Development, Hematological System Development and Function, Lymphoid Tissue Structure and Development	maturation	Maturation of dendritic cells	1.10E-08		1.128		0.609	IL1B,TNFRSF1B,THBS1,PRDM1,TLR4,INHBA,TLR8,CD209,STAT1,TYROBP,NRP1,IL1A,APOA1,ADM,IL10,RNASE1,TLR2,CLEC7A,LYN	19	1.14823e-08
Cancer, Neurological Disease, Organismal Injury and Abnormalities	nervous system neoplasm	Nervous system neoplasm	1.10E-08		1.394		1.238	AKAP13,SDS,RASGRP4,SLC2A7,SLC23A1,SH3PXD2B,SPHK1,FNDC1,LILRB4,INHBA,LCP2,TLR8,ENPEP,MYOF,NAALADL1,ACOX2,KCNJ15,SLC17A9,NFKBIZ,DNAH17,HCAR2,PHYHIPL,DUOX2,KYNU,TNFSF13B,ABCC2,UGT2B7,C1QB,PDZD7,MYBPC3,F10,NRG1,KBTBD12,PRDM1,FAM3D,PLCD3,BCL6,FOXP2,RNF149,PDLIM7,NRP1,HOOK1,IL1A,CLEC6A,HNF1A,ADM,SCARF1,MMP1,CYBA,LYN,GNA15,TDRD12,DDC,LILRA6,CALHM6,DMXL2,HOXC11,DOCK4,EPHB1,ESRRG,TGFBI,CA2,SIPA1L2,SLC5A2,…	361	1.14823e-08
Cardiovascular System Development and Function	vascularization	Vascularization	1.12E-08	Increased	2.460		1.946	PLAU,HPSE,MMP12,RNF213,STC1,SPHK1,THBS1,S100A4,EPHX2,INHBA,IL1RN,C5AR1,SIRT6,WARS1,TLR2,ADAM9,CREG1,IL1B,PLAUR,PLCD3,AGTRAP,MMP3,CXCR2,PTGS2,NRP1,IL10,TIMP1,CXCL3,CSF3	29	1.16667e-08
Cancer, Hematological Disease, Organismal Injury and Abnormalities	myeloid or lymphoid neoplasm	Myeloid or lymphoid neoplasm	1.15E-08		0.008		0.220	JCHAIN,AKAP13,RASGRP4,SLC23A1,SPHK1,CYP2C19,FNDC1,LILRB4,CXCL11,INHBA,LCP2,TLR8,CD33,ENPEP,MYOF,KCNJ15,SLC17A9,DNAH17,PHYHIPL,TNFRSF10C,IGKC,TNFSF13B,ABCC2,MME,LILRB3,ABCG5,F10,NRG1,PRDM1,BCL6,LYZ,SOD2,NRP1,HOOK1,STS,BID,MMP1,LYN,CD300E,XPNPEP2,DDC,SLAMF8,LILRA6,ANKRD22,HOXC11,DOCK4,EPHB1,TGFBI,CA2,PARM1,NAGS,RNF157,PLOD2,HNF4G,LIPN,GBP2,HIVEP1,IDO1,IGF2R,PTGS2,PTPRE,P2RY6,CHST15,FCGR3A/FCGR3B,CX…	207	1.19295e-08
Cancer, Gastrointestinal Disease, Organismal Injury and Abnormalities	hepatobiliary carcinoma	Hepatobiliary carcinoma	1.15E-08		1.660		1.763	JCHAIN,PBLD,FCN1,AKAP13,SDS,RASGRP4,SLC2A7,IL1R2,SPHK1,FNDC1,ARRB2,CXCL11,INHBA,LCP2,MYOF,NAALADL1,ACOX2,KCNJ15,SLC17A9,DNAH17,KYNU,MME,CNTNAP3,UGT2B7,ABCG5,MYBPC3,F10,NRG1,KBTBD12,PRDM1,DERL3,SLC13A1,FOXP2,IL1A,HNF1A,APOA1,PLBD1,SLC17A8,GNA15,TDRD12,SULF2,HPSE,DDC,DMXL2,DOCK4,EPHB1,ESRRG,TGFBI,CA2,SIPA1L2,SFRP5,SLC5A2,SUGCT,PIK3C2G,MYO1A,HNF4G,GBP2,HIVEP1,IDO1,SIGLEC1,CD276,IGF2R,SLC7A11,PTGS2,P…	264	1.19295e-08
Cellular Function and Maintenance, Hematological System Development and Function, Inflammatory Response	engulfment	Engulfment of neutrophils	1.17E-08	Increased	3.124		2.623	PLAU,NOD2,CXCL10,CSF2RB,PLAUR,THBS1,FCGR2A,TLR4,CLEC6A,CEACAM3,CSF3,FCGR3A/FCGR3B,XKR8	13	1.21118e-08
Infectious Diseases, Respiratory Disease	viral respiratory infection	Viral respiratory infection	1.20E-08					CXCL9,CD3E,CLEC4E,GLUL,IL1B,JAK2,CD14,CXCL10,CSF2RB,S100A9,SLCO3A1,F10,FPR1,CXCL8,PRLR,ACSL1,IER3,CXCR1,IL10,TIMP1,CCL4,TLR2,S100P,FCGR3A/FCGR3B	24	1.23711e-08
Cellular Movement	migration	Migration of stem cells	1.20E-08		0.784		0.126	NEUROD1,JAK2,CCR1,DOCK4,NRG1,CCL3L3,AQP1,CXCL8,CXCL11,CCL25,PLXNB2,CCR9,CXCR2,IL4R,CSF3,CCL4,CXCL5,LYN	18	1.23711e-08
Cardiovascular Disease, Organismal Injury and Abnormalities	peripheral arterial disease	Intermediate disease stage peripheral arterial disease	1.21E-08					P3H2,CTSS,HCK,CCR1,FCGR1A,CSF2RB,PLAUR,CEMIP,FPR1,THBS1,TNFSF13,FCGR2A,ADA2,PLEKHO2,LILRB2,C5AR1,CTSB,VSIG4,CTSC,FCGR3A/FCGR3B,LYN	21	1.24486e-08
Cell-mediated Immune Response, Cellular Movement, Hematological System Development and Function, Immune Cell Trafficking	cell movement	Cell movement of T lymphocytes	1.22E-08	Increased	3.074		2.420	CXCL9,CCR1,THBS1,CCL3L3,ARRB2,S100A4,CD274,CXCL11,TLR4,DPP4,LCP2,STAT1,CXCL16,CCL4,TLR2,CTSS,CCL3,JAK2,IL1B,CXCL10,CCL24,TNFRSF8,P2RX7,CXCL8,CCL25,IL17RA,CCR9,CXCR2,PTGS2,IL10,IL4R	31	1.25257e-08
Cancer, Gastrointestinal Disease, Organismal Injury and Abnormalities	colorectal neoplasia	Colorectal tumor	1.23E-08		0.451		0.519	JCHAIN,PBLD,FCN1,KCNJ2,AKAP13,RASGRP4,SLC23A1,SH3PXD2B,SPHK1,IL1R2,FNDC1,C1QA,LILRB4,INHBA,LCP2,TLR8,GALNTL6,MYOF,NAALADL1,ACOX2,SLC17A9,NFKBIZ,DNAH17,HCAR2,DUOX2,MME,CNTNAP3,LILRB3,ABCG5,C1QB,PDZD7,MYBPC3,F10,NRG1,KBTBD12,SLC13A1,BCL6,SOD2,FOXP2,PDLIM7,NRP1,CXCR2,IL1A,HNF1A,ADM,SCARF1,STS,PLBD1,BID,LYN,HPSE,LILRA6,DMXL2,ANKRD22,TPM4,DOCK4,EPHB1,ESRRG,TGFBI,CA2,SIPA1L2,THEMIS2,SLC5A2,PIK3C2G,S100…	306	1.26025e-08
Dermatological Diseases and Conditions, Organismal Injury and Abnormalities	exanthem	Exanthem of skin	1.30E-08					CXCL9,FCGR1B,OSM,S100A8,JAK2,PDE4A,FCGR1A,CXCL10,S100A9,PDE4B,FCGR2C,FCGR2A,CXCL8,PI3,CXCL11,IL17RA,STAT1,NRP1,IL1A,CXCL5,FCGR3A/FCGR3B,GNA15	22	1.32924e-08
Lipid Metabolism, Small Molecule Biochemistry, Vitamin and Mineral Metabolism	metabolism	Steroid metabolism	1.31E-08	Decreased	-2.428		-2.893	UGT2B11,DHRS9,G6PC,CYP3A4,CYP2C19,STC1,NR5A2,INHBA,PPARGC1A,IL1RN,ASPA,MZB1,GSTA1,MAOA,IL1B,CUBN,CXCL10,UGT2B7,ABCG5,UGT2B17,ABCG8,CXCL8,PRLR,UGT2B15,APOA2,IL1A,APOA1,HNF1A,STS,SULT2A1,PLA2R1	31	1.3313e-08
Cell-To-Cell Signaling and Interaction	binding	Binding of lymphatic system cells	1.31E-08	Increased	2.953		2.213	CXCL9,CD3E,OSM,CCL3,JAK2,IL1B,PLAU,CCR1,CXCL10,CSF2RB,THBS1,TLR4,CXCL11,LCP2,CCL25,IL11,CD209,CCR9,APOA1,IL10,CCL4,SIGLEC7,FCGR3A/FCGR3B,LYN	24	1.3313e-08
Organismal Injury and Abnormalities, Renal and Urological Disease	chronic renal impairment	Chronic renal impairment	1.31E-08					TNNC2,FCGR1B,PDE4A,FCGR1A,CYP3A4,F10,STC1,PDE4B,FCGR2C,IDO1,FCGR2A,CXCL8,CA2,TLR4,DPP4,SLC7A11,SLC5A2,PTGS2,ADM,CSF3,SLC6A4,CA4,SLC12A1,FCGR3A/FCGR3B	24	1.3313e-08
Cancer, Organismal Injury and Abnormalities	head and neck carcinoma	Head and neck carcinoma	1.33E-08					AKAP13,SLC2A7,SPHK1,TMEM229A,LILRB4,CD33,GALNTL6,ENPEP,ACOX2,SLC17A9,PHYHIPL,ABCC2,LILRB3,PDZD7,DERL3,PLCD3,SOD2,NRP1,STS,PLBD1,SLC17A8,LYN,TDRD12,SULF2,XPNPEP2,DDC,DMXL2,TPM4,LILRA6,ANKRD22,DOCK4,HOXC11,EPHB1,ESRRG,CA2,THEMIS2,CD177,NAGS,TNIP3,RNF157,PIK3C2G,S100A11,HIVEP1,SSR4,IDO1,SIGLEC1,CD276,PLEKHO2,ZNF710,PTGS2,PTPRE,FCGR3A/FCGR3B,IQGAP1,APOBEC3A,TMEM170B,THBS1,DHDH,ADA2,TLR4,SI,OVOL1,SLC3…	460	1.34888e-08
Cellular Movement, Hematological System Development and Function, Immune Cell Trafficking, Inflammatory Response	cellular infiltration	Cellular infiltration by macrophages	1.37E-08		1.302		0.969	FCN1,PLAU,CCR1,STC1,SPHK1,CSF1R,DPP4,IL1RN,STAT1,C5AR1,CCL4,NFKBIZ,TLR2,IL1B,CXCL10,PRDM1,P2RX7,AGTRAP,FCAR,IL17RA,PTGS2,IL1A,APOA1,MMP10,IL10,BID	26	1.38664e-08
Cellular Movement	cell tethering or rolling	Cell tethering or rolling	1.42E-08	Increased	2.488		2.078	HCK,IL1B,CD14,FPR2,FGR,FCGR2A,CXCL8,TLR4,LCP2,CCL25,CD209,CXCR1,CXCR2,ST3GAL4,CXCL3,PTAFR,LYN	17	1.43145e-08
Cell-mediated Immune Response, Cellular Movement, Hematological System Development and Function, Immune Cell Trafficking, Inflammatory Response, Lymphoid Tissue Structure and Development	chemotaxis	Chemotaxis of T lymphocytes	1.42E-08	Increased	2.330		1.641	CXCL9,CCL3,CXCL10,CCR1,CCL24,THBS1,S100A4,CXCL8,TLR4,CXCL11,DPP4,CCL25,CCR9,CXCR2,CXCL16,IL10,CCL4	17	1.43145e-08
Cell-To-Cell Signaling and Interaction, Cellular Movement, Immune Cell Trafficking	attraction	Attraction of mononuclear leukocytes	1.43E-08	Increased	2.644		1.851	CXCL11,TLR4,CXCL9,CCL25,CCL3,IL1B,CXCL10,FPR2,CCL4,S100A4,CXCL8	11	1.43863e-08
Cell Death and Survival	cytolysis	Cytolysis	1.49E-08	Increased	2.441		2.282	STX11,FCGR1B,FCGR1A,SLCO3A1,FCER1G,ARRB2,FCGR2C,SLAMF7,TLR4,DPP4,LCP2,IL11,STAT1,CD177,TYROBP,S100A11,MME,IL1B,TNFRSF1B,ABCG8,PRDM1,HCST,FCGR2A,P2RX7,GZMB,FCAR,LYZ,CSF3,HK1,FCGR3A/FCGR3B,LYN	31	1.49598e-08
Organismal Injury and Abnormalities	abnormality	Abnormality of peritoneum	1.51E-08	Decreased	-2.611		-2.415	SPHK1,CMKLR1,TLR4,CCL25,STAT1,C5AR1,TNFAIP6,PTGS2,CCR9,IL10,C5AR2,P2RY6,TLR2,LYN	14	1.51303e-08
Inflammatory Disease, Organismal Injury and Abnormalities, Respiratory Disease	acute respiratory distress syndrome	Acute respiratory distress syndrome	1.54E-08					CXCL9,FCGR1B,CCL3,JAK2,IL1B,CXCL10,CD14,FCGR1A,F10,FCGR2C,DNASE1,FCGR2A,CXCL8,LY96,NAMPT,PTGS2,IL10,FCGR3A/FCGR3B	18	1.54e-08

## Sheet: Table S5
Upstream Regulator	Expr Log Ratio	Molecule Type	Predicted Activation State	Activation z-score	Notes	Bias Term	Bias-corrected z-score	p-value of overlap	Target molecules in dataset	Mechanistic Network	adjp
lipopolysaccharide		chemical drug	Activated	9.902		0.163	7.866	8.85e-51	ABCC2,ABCG5,ABCG8,ACOD1,ACSL1,ADGRE2,ADM,AKAP13,ANKRD22,ANXA3,ANXA5,APOA1,APOBEC3A,APOBR,AQP1,BCL6,BID,C1QA,C1QC,C5AR1,CCL24,CCL3,CCL3L3,CCL4,CCR1,CCR9,CCRL2,CD14,CD163L1,CD209,CD274,CD276,CD33,CD3E,CEMIP,CLEC4D,CLEC4E,CLEC5A,CLEC7A,CREG1,CSF1R,CSF2RB,CSF3,CSF3R,CTSB,CTSC,CTSL,CUBN,CXCL10,CXCL11,CXCL16,CXCL3,CXCL5,CXCL8,CXCL9,CXCR1,CXCR2,CYB5A,CYBA,CYP3A4,DRAM1,DUSP4,ELL2,EPHX2,EREG,ETV5,FCER1G,F…	CEBPB,IFNG,IL10,IL1B,IL6,IRF8,JUN,NFKB1,NFKBIA,NFkB (complex),RELA,STAT1,STAT3,TNF,lipopolysaccharide	2.22047e-47
IFNG	-0.756	cytokine	Activated	7.036		0.131	5.633	1.43e-39	ACOD1,ADA2,ADM,ALDH1L1,ALPL,AQP1,AQP9,BID,C1QA,C1QB,C1QC,C5AR1,CALHM6,CASP6,CCL25,CCL3,CCL3L3,CCL4,CCR1,CCRL2,CD14,CD163L1,CD209,CD274,CD276,CEACAM5,CLEC4E,CLEC5A,CLEC7A,CSF1R,CSF2RB,CSF3,CTSB,CTSC,CTSS,CXCL10,CXCL11,CXCL16,CXCL3,CXCL5,CXCL8,CXCL9,CYB5A,CYBA,CYP3A4,DBP,DDX60L,DPP4,DUOX2,DUSP4,FCER1G,FCGR1A,FCGR1B,FCGR2A,FCGR3A/FCGR3B,FCN1,FPR2,GBP1,GBP2,GBP5,GLIPR2,GLUL,GNB4,GPR85,GZMB,HCAR2,HCAR…	CEBPB,IFNG,IL10,IL1B,IL6,IRF8,JUN,NFKB1,NFKBIA,NFkB (complex),RELA,STAT1,STAT3,TNF,TP53	1.79394e-36
dexamethasone		chemical drug	Inhibited	-2.072		0.044	-2.588	6.85e-36	ABCC2,ACSL1,ADAM9,ADM,AGAP6 (includes others),AKAP13,ALDH1L1,ALDOB,ALPL,ANXA3,APOA1,APOA2,AQP1,ARRB2,ATP13A3,BCL6,C1QB,C5AR1,C9orf72,CA2,CASP6,CCK,CCL25,CCL3,CCL3L3,CCL4,CCR1,CD177,CD209,CD274,CD3E,CD8B,CEACAM5,CLEC4D,CLEC5A,CLEC7A,CMKLR1,CMTM2,CPD,CREG1,CSF1R,CTSB,CTSL,CXCL10,CXCL3,CXCL5,CXCL8,CXCR1,CYB5A,CYP2C19,CYP2J2,CYP3A4,DHRS9,DUSP4,EMILIN2,EPHB1,EREG,ETV5,FBN2,FCAR,FCER1G,FMO1,FPR2,G0S2,G…	Ap1,CEBPB,IL6,JUN,NFKB1,NFKBIA,NFkB (complex),NR3C1,NR3C2,PPARG,RELA,STAT1,STAT3,TNF,TP53,dexamethasone,troglitazone	5.72888e-33
IL10	2.589	cytokine		0.870		0.044	0.551	5.29e-35	ADM,ASAH1,CCL3,CCL3L3,CCL4,CCR1,CD14,CD163L1,CD209,CD274,CLEC7A,CSF1R,CSF2RB,CSF3,CSF3R,CTSB,CTSC,CTSS,CXCL10,CXCL11,CXCL16,CXCL3,CXCL5,CXCL8,CXCL9,FCER1G,FCGR1A,FCGR2A,FCGR3A/FCGR3B,FPR1,GZMB,HCAR3,HCK,IDO1,IL10,IL17RA,IL1A,IL1B,IL1R2,IL1RN,IL4R,INHBA,LILRB2,LILRB4,LY96,LYN,MEFV,MMP1,MSR1,MUC5AC,NOD2,NR4A3,OSM,PDE4B,PDZK1,PLEK,PRDM1,PTAFR,PTGS2,RAB20,S100A8,SLC11A1,SLC6A4,STAT1,STX11,TIMP1,TLR2,…	Ap1,CEBPB,IFNG,IL10,IL1B,IL4,Immunoglobulin,JUN,NFKB1,NFKBIA,NFkB (complex),RELA,STAT1,STAT3,STAT6,TNF	3.31815e-32
TNF	0.905	cytokine	Activated	7.469		0.116	6.175	1.06e-30	ABCC2,ACOD1,ACSL1,ADM,APOA1,AQP1,AQP9,BCL6,BID,BMPER,C5AR1,CA2,CASP6,CCK,CCL24,CCL3,CCL3L3,CCL4,CCR1,CD14,CD163L1,CD209,CD274,CD3E,CDH3,CLEC4E,CLEC5A,CMBL,CMKLR1,CSF1R,CSF2RB,CSF3,CTSB,CTSC,CTSS,CXCL10,CXCL11,CXCL16,CXCL3,CXCL5,CXCL8,CXCL9,CXCR1,CXCR2,CYBA,CYP26B1,DPP4,DUSP4,EREG,ETV5,FCAR,FCER1G,FMO1,FPR1,FPR2,G0S2,GBP1,GBP1P1,GBP2,GCG,GNA15,GNAI3,GNB4,GPR84,GSTA1,HAS1,HCAR3,HEIH,HIVEP1,IDO1,IER…	Ap1,CEBPB,IFNG,IL10,IL1B,IL6,IRF8,JUN,NFKB1,NFKBIA,NFkB (complex),RELA,STAT1,STAT3,TNF	5.31908e-28
IL1B	2.636	cytokine	Activated	7.322		0.131	6.157	1.62e-28	ABCC2,ACOD1,ADM,ALPL,ASAH2,BCL6,CCL24,CCL3,CCL3L3,CCL4,CCR1,CCRL2,CD14,CD274,CSF2RB,CSF3,CTSB,CTSS,CXCL10,CXCL11,CXCL3,CXCL5,CXCL8,CXCL9,CXCR1,CYBA,CYP2C19,CYP3A4,DBP,DPP4,FPR2,G0S2,GBP1,GBP2,GSTA1,GSTA2,HAS1,HEIH,HOTTIP,IDO1,IER3,IL10,IL11,IL1A,IL1B,IL1R2,IL1RAP,IL1RN,INHBA,LOC112268015,LUCAT1,LY96,MEFV,MMP1,MMP10,MMP12,MMP3,MUC5AC,NAMPT,NEUROD1,NFKBIZ,NR4A3,NRP1,OSGIN2,OSM,PDE4B,PI3,PLAU,PLB1,P…	Ap1,CEBPB,IFNG,IL1A,IL1B,IL6,JUN,NFKB1,NFKBIA,NFkB (complex),NR3C1,RELA,STAT1,STAT3,TNF	6.7743e-26
Immunoglobulin		complex		0.103		0.028	-0.118	3.54e-27	ACSL1,ADM,AQP9,ATP13A2,BCL6,C5AR1,C7,CAPN8,CCL3,CCL3L3,CCL4,CD14,CD274,CD3E,CSF1R,CSF2RB,CXCL10,CXCL11,CXCL16,CXCL3,CXCL5,CXCL8,CXCL9,CXCR1,CXCR2,CYTOR,DUSP4,DYSF,ETV5,FCER1G,FCGR1A,FCGR2A,FCGR3A/FCGR3B,FPR1,G6PC,GPT2,GZMB,HCK,IDO1,IER3,IL10,IL1A,IL1B,IL1R2,IL1RN,IL4R,INHBA,JCHAIN,LILRB2,LILRB3,LILRB4,MMP1,MTHFD2,MUC5AC,MZB1,NAMPT,NCF2,NRP1,OSM,PCK1,PGK2,PLAU,PLEK,PPARGC1A,PRDM1,PTGS2,S100A8,S100…	Ap1,CEBPB,IFNG,IL10,IL4,IRF8,Immunoglobulin,JUN,NFKB1,NFKBIA,NFkB (complex),RELA,STAT1,STAT3,STAT6,TNF,TP53	1.26884e-24
IL4		cytokine		1.815		0.175	0.301	8.12e-26	ACOD1,ACOT9,ACSL1,AKAP13,ALDH1A2,BCL6,C5AR1,CA2,CASP6,CCL24,CCL25,CCL3,CCL3L3,CCL4,CCR9,CD14,CD163L1,CD209,CD274,CD276,CD33,CLEC7A,CSF1R,CSF2RB,CSF3,CSF3R,CTSC,CXCL10,CXCL11,CXCL16,CXCL3,CXCL8,CXCL9,CXCR1,CYB5A,DPP4,DUOX2,FCER1G,FCGR2A,FCGR3A/FCGR3B,FPR2,GBP2,GBP5,GLIPR2,GNA15,GNB4,HCK,HSD3B1,IDO1,IER3,IGF2R,IL10,IL1A,IL1B,IL1R2,IL1RN,IL31RA,IL4R,JAK2,JCHAIN,LACTB,LCP2,LILRB4,MAOA,MARCO,MEFV,MMP1…	Ap1,BCL6,CEBPB,IFNG,IL10,IL13,IL2,IL4,IRF8,NFKB1,NFKBIA,NFkB (complex),PPARA,RELA,STAT1,STAT3,STAT5a/b,STAT6	2.54663e-23
IL13	-0.555	cytokine		1.892		0.161	0.759	1.74e-23	ACSL1,ALDH1A2,BID,CA2,CASP6,CCL24,CCL25,CCL3,CCL3L3,CCL4,CD14,CD163L1,CD209,CD3E,CLEC4E,CLEC7A,CTSB,CTSC,CTSS,CXCL10,CXCL3,CXCL5,CXCL8,CXCR2,DMXL2,FCGR1A,FCGR2A,FPR2,G0S2,HK1,HPSE,HSD3B1,IDO1,IL10,IL11,IL1B,IL1R2,IL1RN,IL31RA,KCNJ15,LILRB2,LILRB3,MAOA,MMP1,MMP10,MMP12,MMP3,MUC5AC,PLAU,PPARGC1A,PTGS2,S100A8,SPHK1,THBS1,TIMP1,TLR4,TNFRSF1B,TNFSF13B	Ap1,CEBPB,IL10,IL13,IL4,IRF8,JUN,NFKB1,NFKBIA,NFkB (complex),PPARA,RELA,STAT1,STAT3,STAT6,TNF,prostaglandin E2	4.85073e-21
5-O-mycolyl-beta-araf-(1->2)-5-O-mycolyl-alpha-araf-(1->1')-glycerol		chemical - endogenous non-mammalian	Activated	4.914	bias	0.279	3.435	5.37e-23	ACSL1,AQP9,CCL3L3,CCL4,CMKLR1,CXCL10,CXCL11,CXCL3,CXCL8,CXCL9,CXCR2,IDO1,IER3,IL1A,IL1B,KYNU,MMP1,NAMPT,NFKBIZ,NR4A3,PDE4B,PLA2G7,PTGS2,SLAMF7,SLC7A11,SOD2,SPHK1,TNIP3	5-O-mycolyl-beta-araf-(1->2)-5-O-mycolyl-alpha-araf-(1->1')-glycerol,ARRB1,Ap1,CEBPB,CXCL8,IL1B,NFKB1,NFKBIA,NFkB (complex),RELA,STAT3,TNF	1.34733e-20
resiquimod		chemical drug	Activated	4.557		0.222	3.478	2.02e-21	APOBEC3A,CCL24,CCL3,CCL3L3,CCL4,CCR1,CCRL2,CLEC4E,CLEC7A,CSF1R,CSF3,CXCL10,CXCL11,CXCL3,CXCL8,CXCL9,FCER1G,FCGR1A,FCGR1B,FCGR2A,GBP1,GPR84,HCK,IER3,IL10,IL1A,IL1B,INHBA,LYN,MMP25,NAMPT,NFKBIZ,PLAU,PRDM1,PTGS2,SIGLEC1,SOD2,STAT1,TLR2,TLR4,TLR8,TNFRSF8,TNFSF13B,TNIP3,WARS1	Ap1,CEBPB,IFNG,IL10,IRF1,IRF3,IRF8,Immunoglobulin,JUN,NFKB1,NFKBIA,NFkB (complex),RELA,STAT1,STAT3,TLR9,resiquimod	4.60744e-19
SB203580		chemical - kinase inhibitor	Inhibited	-4.847	bias	-0.273	-2.845	9.31e-21	ALPL,ANXA3,AQP1,AQP9,CCK,CCL3,CCL4,CCRL2,CD274,COBL,CXCL10,CXCL11,CXCL3,CXCL5,CXCL8,CXCL9,CYP26B1,CYP2J2,DUOX2,EREG,FPR2,G6PC,GBP1P1,GBP2,GZMB,HAS1,HCAR3,IDO1,IER3,IL10,IL11,IL1A,IL1B,IL1RN,MFSD4B,MMP1,MMP10,MMP12,MMP3,MUC5AC,NAMPT,NR4A3,PCK1,PDE4B,PLAU,PLAUR,PLB1,PPARGC1A,PTGS2,RNF149,SI,SOD2,STAT1,THBS1,TIMP1,TLR2,TNFAIP6	Ap1,CEBPB,ERK1/2,IL1B,NFKB1,NFKBIA,NFkB (complex),P38 MAPK,RELA,SB203580,STAT3,TNF	1.94657e-18
CSF2		cytokine	Activated	5.516	bias	0.264	3.845	1.14e-20	BID,C5AR1,CA4,CCL25,CCL3,CCL3L3,CCL4,CCR1,CCRL2,CD14,CD209,CD276,CD33,CLEC4E,CLEC6A,CLEC7A,CSF1R,CSF2RB,CSF3,CTSC,CXCL10,CXCL3,CXCL8,FCGR1A,FPR2,HCAR2,HCAR3,IDO1,IER3,IL10,IL1A,IL1B,IL1RN,INHBA,JAK2,LY96,MARCO,MMD,MME,MMP1,NR4A3,NRP1,OSM,PDE4B,PLAU,PLAUR,PPIF,PROK2,PTGS2,SLAMF7,SLC7A11,SOD2,SPHK1,TGFBI,THBS1,TLR2,TLR4,TNFRSF1B,TPM4,UPP1	Ap1,CEBPB,CISH,CSF2,IFNG,IL4,IL6,JUN,NFKB1,NFKBIA,NFkB (complex),RELA,STAT1,STAT3,STAT5a/b,STAT6,TNF	2.2002e-18
tretinoin		chemical - endogenous mammalian	Activated	4.169		0.109	3.094	4.31e-20	ACSL1,ADGRE2,ADM,ALDH1A2,ALPL,ANXA5,APOA2,AQP1,AQP9,BCL6,BID,C1QA,C5AR1,CA2,CASP6,CCK,CCL24,CCL3,CCL4,CCR1,CCR9,CCRL2,CD14,CD274,CD300C,CREG1,CSF1R,CSF3,CSF3R,CTSB,CTSC,CTSL,CTSS,CUBN,CXCL10,CXCL5,CXCL8,CYP26B1,DDX60L,DHRS9,DPP4,DUSP4,FBN2,FCAR,FCER1G,FGF19,FGR,G0S2,HK1,HNF1A,IER3,IL10,IL1A,IL1B,INHBA,ITPR2,JAK2,JCHAIN,KCNJ2,KIAA0513,LILRA5,LILRB2,LIPN,LRRC25,LYN,MAOB,MMP1,MMP3,MPP6,MSLN,MTHFD2,M…	Ap1,CEBPB,IFNG,JUN,MYC,NFKB1,NFKBIA,NFkB (complex),RAF1,RELA,STAT1,STAT3,TGM2,TNF,TP53,tretinoin	7.72414e-18
TCL1A		transcription regulator	Activated	2.236	bias	0.251	1.675	6.03e-20	ACOD1,C1QA,C1QB,C1QC,CCR1,CLEC4D,CLEC4E,CLEC6A,CSF3R,CTSB,CTSC,CTSS,CXCL3,CXCR2,FCER1G,FPR1,IL17RA,IL1B,IL1R2,MARCO,MMP12,MSR1,S100A8,S100A9,SLC11A1,TNFAIP2	CEBPB,IFNG,NFkB (complex),RELA,STAT1,STAT3,TCL1A	1.00862e-17
CEBPB	1.663	transcription regulator		1.720		0.23	0.017	8.71e-20	ADM,ALDH1A2,C1QA,C1QC,CCL3,CCL3L3,CCL4,CCR1,CCRL2,CD14,CD274,CDH3,CLEC4E,CSF1R,CSF3,CSF3R,CTSC,CXCL10,CXCL16,CXCL3,CXCL5,CXCL8,CYB5A,CYP3A4,FCAR,FCER1G,FCGR1A,FCGR3A/FCGR3B,G6PC,GLIPR2,GSTA1,H4C6,IER3,IGKC,IL10,IL1A,IL1B,IL1RN,LCP2,LY96,LYN,MMP1,MMP10,MMP3,MSR1,NBN,NFKBIZ,NRP1,PCK1,PI3,PLAUR,PPARGC1A,PRDM1,PRLR,PTGS2,SAA2,STAT1,SULT2A1,TLR4,TLR8,TNFAIP6,UPP1,VCAN	Ap1,CEBPA,CEBPB,Creb,EP300,HNF4A,IL10,IL6,IRF8,JUN,NFKB1,NFKBIA,NFkB (complex),PPARG,PTGS2,RELA,SMAD3,SPI1,STAT1,STAT3	1.36584e-17
filgrastim		biologic drug		-0.371		-0.08	0.207	1.47e-19	ACSL1,AGAP6 (includes others),ALPL,ANXA3,ATP13A3,CCL3,CCL3L3,CCL4,CD177,CLEC4D,CLEC5A,CLEC7A,CPD,CSF1R,CXCL10,CXCL8,DHRS9,EMILIN2,EPHB1,FCAR,FCER1G,G0S2,GBP1,GBP5,GPR84,GZMB,IGKC,IL10,IL1R2,IL1RAP,IL31RA,IL4R,JAK2,LILRA5,MME,MMP12,NR4A3,PDE4B,PECR,PFKFB3,PILRA,PLAG1,PLAUR,PLB1,PROK2,PTGS2,S100A4,SIGLEC9,STAT1,SULF2,TLR4,TLR8,TNFAIP2		2.16955e-17
IL33	-0.538	cytokine	Activated	4.923		0.241	3.514	1.9e-19	CCL3,CCL3L3,CCL4,CCR1,CLEC4E,CSF3R,CXCL10,CXCL16,CXCL3,CXCL8,CXCR2,EPHX2,FGR,FPR1,FPR2,G0S2,HCAR2,HCK,IL10,IL1A,IL1B,IL1RN,JAK2,MCEMP1,MMP12,MSR1,NFKBIZ,PIK3R5,PILRA,S100A8,S100A9,SIGLEC1,SLC11A1,SLC7A11,SOD2,STX11,SUCNR1,THEMIS2,TIMP1,TLR2,TNFAIP2,TNFRSF1B,TYROBP	CEBPB,IFNG,IL10,IL33,IRF8,Ige,MYD88,NFATC2,NFKB1,NFKBIA,NFkB (complex),RELA,STAT1,STAT3,STAT5a/b,TNFSF11	2.64839e-17
STAT3	0.695	transcription regulator	Activated	4.013		0.167	2.887	7.94e-19	ADM,BCL6,C5AR1,CALHM6,CCL3L3,CCL4,CCR1,CCRL2,CD209,CD274,CSF3,CTSB,CTSL,CXCL10,CXCL3,CXCL8,CXCL9,CXCR1,CXCR2,DPP4,FCER1G,FCGR1A,G6PC,GBP2,GBP5,GZMB,IFITM2,IL10,IL11,IL1A,IL1B,IL1RN,IL4R,JAK2,LILRB2,LILRB4,LYZ,MMP1,MMP10,MMP12,MMP3,NAMPT,NFKBIZ,NRP1,PCK1,PLAU,PLAUR,PPARGC1A,PRDM1,PROK2,PTAFR,PTGS2,RRAS2,S100A9,SBNO2,SOD2,SOX6,STAT1,THBS1,TIMP1,TNFRSF1B,VCAN,WARS1	CEBPA,CEBPB,IFNG,IL1B,IL6,JUN,NFKB1,NFKBIA,NFkB (complex),PPARG,RELA,SMAD3,STAT1,STAT3,TNF,TP53	1.0485e-16
IL1A	2.425	cytokine	Activated	5.470		0.235	4.064	1.22e-18	ABCC2,CA2,CCL3,CCL4,CD274,CSF3,CXCL10,CXCL3,CXCL5,CXCL8,CYP3A4,DPP4,GBP1,GNB4,HSD3B1,IER3,IL10,IL11,IL1A,IL1B,IL1R2,IL1RN,INHBA,MMP1,MMP10,MMP12,MMP3,NFKBIZ,P2RY6,PI3,PLAU,PTGS2,S100A8,S100A9,SAA2,SOD2,TIMP1,TLR2,UGT2B17	Ap1,CEBPB,IFNG,IL1A,JUN,NFKB1,NFKBIA,NFkB (complex),NR3C1,P38 MAPK,RELA,STAT1,STAT3,TNF,prostaglandin E2	1.53049e-16
IL6	2.326	cytokine	Activated	5.228		0.173	3.974	1.75e-18	ABCC2,ADM,APOA1,BCL6,C5AR1,CCK,CCL24,CCL3L3,CCL4,CCR1,CD14,CD163L1,CD209,CD274,CLEC4E,CSF1R,CSF2RB,CSF3R,CTSC,CXCL10,CXCL3,CXCL5,CXCL8,CYP3A4,EREG,FCGR1A,FPR2,G6PC,GBP2,GCG,GSTA1,GZMB,IDO1,IL10,IL11,IL1B,IL1RN,IL4R,JAK2,JCHAIN,LY96,LYZ,MMD,MMP1,MMP10,MMP12,MMP3,MSR1,NAMPT,NCF2,PLAU,PLEK,PRDM1,PROK2,PTGS2,S100A9,SAA2,SBNO2,SLC2A2,SLC5A2,SOD2,STAT1,STS,THBS1,TIMP1,TLR2,TLR4,TLR8,TNFRSF1B,WARS1,XPNP…	CEBPB,IFNG,IL10,IL1B,IL6,IRF8,JUN,NFKB1,NFKBIA,NFkB (complex),RELA,STAT1,STAT3,TNF,TP53	2.09083e-16
IL1		group	Activated	4.842		0.214	3.509	8.52e-18	CCL3,CCL4,CLEC7A,CSF1R,CSF2RB,CSF3,CTSB,CTSC,CTSL,CXCL10,CXCL11,CXCL3,CXCL5,CXCL8,CXCL9,DDC,FPR1,IDO1,IL10,IL11,IL1B,IL1R2,IL1RN,IL4R,INHBA,KYNU,LYZ,MMP1,MMP10,MMP3,NRG1,PPARGC1A,PTGS2,S100A9,SAA2,SOD2,SPHK1,SULT2A1,TIMP1,TLR2,TLR4,TNFAIP6,TNFRSF1B,UGT2B17,VCAN	APP,Ap1,CEBPB,IKBKB,IL1,IL6,JUN,NFKB1,NFKBIA,NFkB (complex),RELA,STAT3,TNF,TP53	9.71667e-16
TGFB1	0.874	growth factor	Activated	3.986		0.106	2.984	2.69e-17	ABCC2,ADM,ALDOB,AQP1,AQP9,ATP13A3,BCL6,C1QA,C1QB,C1QC,C4BPB,C5AR1,CCL3,CCL3L3,CCL4,CCR1,CCRL2,CD14,CD274,CDHR1,CEACAM5,CEMIP,CSF1R,CTSB,CTSC,CTSS,CXCL10,CXCL3,CXCL8,CXCR1,CXCR2,CYBA,DBP,DOCK4,DUSP4,EREG,FCAR,FCER1G,FCGR1A,FCGR3A/FCGR3B,FNDC3B,FPR2,G6PC,GBP1,GBP2,GNB4,GPR85,GRIN2B,GUCY2C,GZMB,HAS1,HCAR2,HCST,HK1,HNF1A,HOOK1,IER3,IL10,IL11,IL1A,IL1B,IL1RN,IL4R,INHBA,ITPR2,KCNJ3,KCNQ3,LIMK2,LITAF,MA…	CEBPB,IFNG,IL1B,IL6,JUN,NFKB1,NFKBIA,NFkB (complex),RELA,STAT1,STAT3,TGFB1,TNF,TP53	2.93444e-15
tetradecanoylphorbol acetate		chemical drug	Activated	6.825		0.173	5.294	9.71e-17	ADAM9,ADM,APOBEC3A,ASAH2,C5AR1,CA2,CCL3,CCL3L3,CCL4,CD14,CD209,CD276,CEMIP,CSF1R,CSF3,CSF3R,CTSB,CXCL10,CXCL3,CXCL8,CXCR1,CXCR2,CYBA,DBP,DSG3,FCER1G,FCGR1A,GSTA1,GZMB,HAS1,HNF1A,HPSE,HSD3B1,IER3,IL10,IL11,IL1A,IL1B,IL1RN,IL31RA,INHBA,KCNJ10,LYZ,MAOB,MEFV,MME,MMP1,MMP10,MMP12,MMP3,MSR1,MUC5AC,NRP1,NTS,OSM,OSR2,PCK1,PDLIM7,PI3,PLAU,PLAUR,PTAFR,PTGS2,PTPRE,S100A8,S100A9,SLC11A1,SLC23A1,SLC2A2,SLC7A1…	Ap1,CEBPB,IL1B,JUN,NFE2L2,NFKB1,NFKBIA,NFkB (complex),RELA,STAT3,TGFB1,TP53,Tgf beta,hydrogen peroxide,tetradecanoylphorbol acetate	1.0151e-14
laminaran		chemical drug	Activated	4.111	bias	0.318	2.803	1.86e-16	ACOD1,CCL4,CLEC4E,CXCL10,CXCL5,CXCL8,EREG,G0S2,GPR84,HCAR3,IDO1,IL1A,IL1B,INHBA,PTGS2,TNFAIP6,TNIP3	Ap1,CLEC7A,IRF1,IRF3,ITGAM,ITGB2,NFKBIA,NFkB (complex),RELA,RELB,STAT1,STAT3,laminaran	1.8667e-14
STAT1	1.771	transcription regulator	Activated	4.665		0.227	3.327	2.03e-16	ACOD1,BCL6,CALHM6,CASP6,CCL3,CCL3L3,CCL4,CCRL2,CD14,CD274,CSF3R,CTSS,CXCL10,CXCL11,CXCL3,CXCL8,CXCL9,DPP4,DUOX2,FCER1G,FCGR1A,GBP1,GBP1P1,GBP2,GBP5,IDO1,IFITM2,IL10,IL1B,IL31RA,JAK2,LY96,NEUROD1,PTGS2,RNF213,SAA2,SLAMF8,SLC2A2,STAT1,TFF1,TLR4,TLR8,TNFSF13B,WARS1	CEBPB,IFNG,IL10,IL1B,IL6,IRF8,JUN,NFKB1,NFKBIA,NFkB (complex),RELA,STAT1,STAT3,TP53	1.95895e-14
MYD88	0.735	other	Activated	5.879	bias	0.299	4.122	2.83e-16	ACOD1,ACSL1,ALDH1A2,CCL3L3,CCL4,CCRL2,CD14,CD274,CSF3,CXCL10,CXCL3,CXCL8,FCER1G,FPR1,FPR2,GZMB,HCK,IL10,IL1A,IL1B,IL1RN,INHBA,ITPR2,MARCO,MEFV,MMP10,MSR1,MUC5AC,NFKBIZ,NOD2,PDE4B,PILRA,PTGS2,S100A8,SLCO3A1,TIMP1,TLR2,TNFSF13B	CEBPB,IFNG,IL10,IL1B,IRF8,MYD88,NFATC2,NFKB1,NFKBIA,NFkB (complex),RELA,STAT1,STAT3,TLR4,TNF	2.58069e-14
peptidoglycan		chemical - endogenous non-mammalian	Activated	4.222	bias	0.266	2.938	2.88e-16	AQP1,CCL3,CCL3L3,CCL4,CD274,CSF3,CXCL10,CXCL16,CXCL3,CXCL5,CXCL8,FPR2,IL10,IL1A,IL1B,IL1RN,MMP1,MMP3,MUC5AC,PTGS2,S100A8,S100A9,SOD2,TLR2,TLR4	Ap1,CDKN2A,CEBPB,IL17A,IL1B,NFKB1,NFKBIA,NFkB (complex),RELA,STAT3,TLR2,peptidoglycan	2.58069e-14
CISH	-0.059	other	Inhibited	-3.450		-0.142	-2.804	4.44e-16	CA4,CCL3L3,CCL4,CCRL2,CD14,CLEC4E,CLEC6A,CSF3R,CXCL10,CXCL3,HCAR2,IL1A,IL1B,NR4A3,OSM,PLAUR,PRDM1,PTGS2,SLC7A11,SPHK1,TGFBI	Ap1,CEBPB,CISH,CXCL3,IL1B,IL4,IRF8,NFKB1,NFKBIA,NFkB (complex),RELA,STAT1,STAT2,STAT3,STAT6	3.84137e-14
Pam3-Cys-Ser-Lys4		chemical reagent	Activated	3.337		0.227	2.255	6.93e-16	AKAP13,ALDH1A2,CCL3L3,CCL4,CCR1,CD14,CD274,CSF1R,CSF3,CXCL10,CXCL3,CXCL8,CXCR1,CXCR2,FCGR2A,IDO1,IER3,IL10,IL1A,IL1B,MMP1,MMP3,NAMPT,NFKBIZ,PTGS2,STAT1,TLR2,TLR4,TNFSF13B	Ap1,CEBPB,IL10,IL1B,IRF8,NFKB1,NFKBIA,NFkB (complex),Pam3-Cys-Ser-Lys4,RELA,STAT1,STAT3,TLR2	5.67946e-14
E. coli B4 lipopolysaccharide		chemical toxicant	Activated	5.121		0.217	3.848	7.35e-16	ABCG5,ABCG8,ACOD1,AQP1,BAZ1A,BID,C1QB,CASP6,CCL3L3,CCL4,CD274,CLEC5A,CSF3,CXCL10,CXCL3,CXCL8,CXCL9,FCER1G,FCGR1A,FPR1,FPR2,GBP2,IL10,IL1A,IL1B,IL1RN,LCP2,LILRB3,LILRB4,PLAUR,PLEK,PTGS2,RAB20,SOD2,TLR2,TLR4,TNFRSF1B,TNFRSF8	Ap1,CEBPB,E. coli B4 lipopolysaccharide,IFNG,IL10,IRF8,MYD88,NFATC2,NFKB1,NFKBIA,NFkB (complex),RELA,STAT1,STAT3,TLR4	5.67946e-14
TGM2	0.865	enzyme	Activated	5.368		0.148	4.527	7.36e-16	ADGRE2,ALPL,AQP9,BCL6,C5AR1,CA2,CCL24,CCL3,CCRL2,CD300C,CSF3,CXCL10,CXCL8,DDX60L,FCER1G,IL1B,KIAA0513,LILRA5,LILRB2,LRRC25,MPP6,NCF2,PLEKHO2,RNF213,S100A8,SDCBP,SIGLEC12,SLAMF7,SLC25A15,STAT1,THBS1,TNFAIP2,TYROBP,VSIG4	ACTN4,Ap1,CEBPB,CREB1,FN1,HMGB1,JUN,NFKB1,NFKBIA,NFkB (complex),PRKCA,RELA,S100A4,SP1,STAT3,TGM2,TP53,histamine	5.67946e-14
ATP-gamma-S		chemical reagent		-0.557		-0.067	-0.386	7.47e-16	ASAH2,CCL24,CCL3,CCL4,CCR1,CD300E,CD33,CSF1R,CXCL8,EREG,IDO1,IL10,IL1A,IL1R2,NCF2,NRP1,PTGS2,SOD2,THBS1,WARS1	ATP-gamma-S,Ap1,BCL6,CEBPB,IL12 (complex),IL1B,IL2,JUN,NFKB1,NFKBIA,NFkB (complex),RELA,STAT1,STAT3,STAT5a/b,STAT6,TNF,TP53	5.67946e-14
E. coli B5 lipopolysaccharide		chemical - endogenous non-mammalian	Activated	5.306		0.162	4.36	1.47e-15	APOA1,BCL6,CCL24,CCL25,CCL3L3,CCL4,CCR1,CCR9,CD274,CSF3,CSF3R,CXCL10,CXCL3,CXCL8,CXCR2,FMO1,G6PC,GBP2,IDO1,IL10,IL11,IL17RA,IL1A,IL1B,IL1R2,IL1RAP,NCF2,NOD2,PDE4B,PPARGC1A,PRDM1,PTGS2,SOD2,THBS1,TLR2,TLR4	CDKN2A,CEBPB,E. coli B5 lipopolysaccharide,IL1B,IL6,JUN,NFKB1,NFKBIA,NFkB (complex),RELA,STAT3,TNF,TP53	1.08477e-13
Salmonella enterica serotype abortus equi lipopolysaccharide		chemical toxicant	Activated	5.336	bias	0.334	3.551	2.64e-15	ABL2,CCL3,CCL3L3,CCL4,CCRL2,CD274,CSF3,CXCL3,CXCL5,EREG,G0S2,GBP1,HAS1,IDO1,IL10,IL1A,IL1B,INHBA,KCNJ2,MMP1,MMP10,NFKBIZ,PLAU,PTGS2,SFMBT2,SLAMF7,THBS1,TNIP3,TWISTNB	Ap1,CEBPA,CEBPB,EP300,FOS,HIF1A,IL32,IL6,JUN,JUND,NFKB1,NFKBIA,NFkB (complex),P38 MAPK,RELA,SP1,STAT3,Salmonella enterica serotype abortus equi lipopolysaccharide,TNF	1.8925e-13
TNFSF11	-1.311	cytokine	Activated	4.536	bias	0.265	3.064	4.32e-15	ACOD1,AKAP13,AQP9,CA2,CCL3L3,CCL4,CCR1,CD14,CLEC4E,CSF1R,CSF3,CXCL3,CXCL8,FGR,FPR1,HCK,IER3,IL10,IL11,IL1A,IL1B,IL1RN,KDM8,MMP1,NFKBIZ,PLAUR,PRDM1,PTGS2,PTPRE,RGL1,SAA2,SOD2,STAT1,TLR2,TLR4,TNFRSF1B	Ap1,CDKN2A,CEBPA,CEBPB,IFNG,IKBKB,JUN,NFKB1,NFKBIA,NFkB (complex),PPARG,RELA,STAT1,STAT3,TNF,TNFSF11,TP53	3.0108e-13
methylprednisolone		chemical drug		-1.283		0.008	-1.336	5.28e-15	ABCC2,ACSL1,ALDOB,ANXA3,ASAH1,ASPA,C1QB,CCL3,CCL4,CDH3,CREG1,CTSC,CTSS,CXCL3,DHRS9,DSG3,EPHX2,FCGR2A,FGR,G0S2,G6PC,GBP2,GSTA1,IGF2R,IGHA2,IGHV3-15,IGHV3-21,IGHV4-59,IGKC,IGKV1-12,IGKV3-20,IGLC2,IGLC3,IGLV1-40,IGLV1-51,IL10,IL1A,IL1B,IL1RN,IVNS1ABP,JAK2,KLKB1,LYN,MAOB,ME1,MMP1,PLAU,PLAUR,PRDM1,SDS,SLC2A2,STAT1,SULT2A1,TLR2,TLR4,TNIP3,UGT2B17	Ap1,CEBPB,ERK1/2,ESR1,IL10,IL17A,IL6,IRF8,JUN,NFATC2,NFKB1,NFKBIA,NFkB (complex),Nfat (family),RELA,STAT1,STAT3,methylprednisolone	3.58041e-13
prostaglandin E2		chemical - endogenous mammalian	Activated	2.364		0.115	1.778	6.32e-15	C5AR1,CASP6,CCL3,CCL3L3,CCL4,CCR1,CD14,CD274,CD300E,CSF3,CXCL10,CXCL3,CXCL5,CXCL8,EREG,IDO1,IER3,IL10,IL1A,IL1B,IL1R2,IL1RN,MMP1,MMP3,MUC5AC,NR5A2,NRP1,OSM,PDE4A,PDE4B,PLAU,PRDM1,PTGS2,S100A8,SLC12A1,SPHK1,ST3GAL4,THBS1,TNFAIP6	ATP,Ap1,CEBPB,CSF2,HMGB1,IL1B,JUN,NFKB1,NFKBIA,NFkB (complex),RELA,STAT3,TNF,TP53,Tgf beta,prostaglandin E2	4.17286e-13
trinitrobenzenesulfonic acid		chemical reagent	Activated	4.484	bias	0.272	3.264	7.54e-15	ABCC2,CCL24,CCL3L3,CCL4,CCR1,CLEC4D,CLEC4E,CSF3,CXCL10,CXCL3,IDO1,IL10,IL1A,IL1B,IL1R2,MMP10,MMP12,MMP3,PTGS2,S100A8,S100A9,TIMP1	Ap1,CEBPB,IFNG,NFKB1,NFKBIA,NFkB (complex),NOS2,NR3C1,RELA,STAT1,STAT3,TP53,trinitrobenzenesulfonic acid	4.85073e-13
beta-estradiol		chemical - endogenous mammalian		1.115		0.138	-0.285	7.94e-15	ACOX2,ACSL1,ADAMTSL4,ADM,ALDH1A2,ANXA3,APOA1,AQP1,ARRB2,ASAH1,BAZ1A,BCL6,BID,CA2,CAPN13,CCL25,CCL3L3,CCL4,CCR1,CD14,CD274,CD276,CLCN1,CLEC4D,CSF2RB,CSF3R,CTSB,CTSL,CUBN,CXCL10,CXCL11,CXCL16,CXCL3,CXCL5,CXCL8,CYB5A,CYP26B1,CYP3A4,DDC,DHRS9,DRAM1,DUOX2,DUSP4,EREG,FAM3D,FCGR2A,FMO1,FUCA1,G6PC,GBP2,GCNT4,GIPC2,GLUL,GPT2,GSTA1,GSTA2,HAPLN2,HCST,HPSE,HTR4,IDO1,IER3,IGF2R,IL10,IL11,IL1A,IL1B,IL1R2,IL4R,…	Ap1,CEBPB,ESR1,ESR2,FOS,HIF1A,IL6,JUN,NFKB1,NFKBIA,NFkB (complex),NR3C1,NR3C2,RELA,SP1,STAT3,TNF,TP53,TP73,beta-estradiol	4.98037e-13
NFkB (complex)		complex	Activated	5.269	bias	0.285	3.381	1.1e-14	ADM,AQP1,BID,CCK,CCL3,CCL3L3,CCL4,CD274,CGREF1,CLEC4E,CSF3,CXCL10,CXCL11,CXCL3,CXCL5,CXCL8,CXCL9,CYP3A4,DBP,ELL2,FCGR1A,FPR2,FUCA1,G0S2,GBP2,HIF3A,HIVEP1,IDO1,IER3,IGKC,IL10,IL1A,IL1B,IL1RN,KYNU,LITAF,MMP1,MMP3,MUC5AC,NAMPT,NCF2,NFKBIZ,PLAU,PLAUR,PPIF,PRDM1,PTAFR,PTGS2,RRAS2,SLC2A2,SOD2,TIMP1,TLR2,TLR4,TNFAIP2,TNFAIP6,TNFRSF10C	Ap1,CDKN2A,CEBPB,IL1B,NFKB1,NFKBIA,NFkB (complex),NR3C1,RELA,STAT1,STAT3,TNF,TP53	6.73146e-13
poly rI:rC-RNA		biologic drug	Activated	6.448		0.226	4.814	1.19e-14	ACOD1,CCL3,CCL3L3,CCL4,CD14,CD209,CD274,CD33,CLEC4E,CLEC7A,CSF3,CXCL10,CXCL11,CXCL3,CXCL8,CXCL9,DDX60L,EREG,FCGR1A,FCN1,FPR1,GBP1,GBP2,GPR84,HAS1,IDO1,IL10,IL11,IL1A,IL1B,IL4R,INHBA,JAK2,KYNU,LYN,LYZ,MARCO,MMP1,MMP3,MSR1,NAMPT,NFKBIZ,NR4A3,PLAU,PLAUR,PTGS2,SLC2A2,SOD2,SRGN,STAT1,THBS1,TIAM2,TLR2,TLR4,TNFAIP2,TNFAIP6,TNFSF13,TNFSF13B,TNIP3	Ap1,CEBPB,IFNG,IL1B,LDL,NFKB1,NFKBIA,NFkB (complex),RELA,STAT1,STAT3,TNF,poly rI:rC-RNA	7.10883e-13
IL10RA	1.461	transmembrane receptor	Inhibited	-4.229		0.011	-4.296	1.45e-14	AADAC,ACOD1,ACSL1,ALDOB,CA2,CALHM6,CLEC4E,CLEC5A,CSF3R,DRAM1,F10,GBP2,GBP5,HCAR2,HPSE,HTR4,IL1A,IL1B,IL1RN,INHBA,MAOB,MMP25,NAMPT,NPL,NR5A2,P3H2,PCK1,PPARGC1A,RNF213,SCARF1,SCIN,SLAMF8,SLC7A11,STARD8,STAT1,TLR2,UPP1,VSIG2	CEBPB,IL10RA,IRF8,JUN,NFKB1,NFkB (complex),STAT1,STAT2,STAT3,STAT6,TP53	8.46058e-13
IL17A		cytokine	Activated	4.507		0.227	3.21	2.77e-14	CCK,CCL4,CD14,CD274,CSF3,CXCL10,CXCL3,CXCL5,CXCL8,DUOX2,EREG,FMO1,GBP2,IL10,IL17RA,IL1A,IL1B,IL1RN,ITPR2,MMP1,MMP3,MUC5AC,NFKBIZ,NRP1,PI3,PLAU,PLXNB2,PRDM1,PTGS2,S100A8,S100A9,TIMP1,TLR2,TLR4,TNFRSF1B	Ap1,CDKN2A,CEBPB,IL17A,IL1B,JUN,NFKB1,NFKBIA,NFkB (complex),RELA,STAT3,TNF,prostaglandin E2	1.57953e-12
fluticasone propionate		chemical drug		0.305		0.012	0.245	3.71e-14	ADAM9,ADM,AQP9,C1QB,CXCL10,CXCL5,CXCL8,CXCL9,FCN1,GBP5,IL10,IL1A,IL1B,IL1R2,IL1RN,MUC5AC,NAMPT,OLFML2B,PLAU,PPARGC1A,RNASE1,S100A8,STAT1,THBS1,TIMP1,TNFSF13B,VSIG4,WARS1	Ap1,CEBPA,CEBPB,IL4,JUN,NFkB (complex),NR3C1,NR3C2,PPARG,RELA,STAT1,STAT3,STAT6,TP53,fluticasone propionate	2.06853e-12
FAS	0.477	transmembrane receptor	Activated	2.195		-0.026	2.293	6.3e-14	ARRB2,BID,CCL3,CCL3L3,CCL4,CCR1,CCRL2,CD300C,CTSL,CXCL10,CXCL11,CXCL3,CXCL8,CXCL9,CXCR2,DNAH17,FCAR,FPR1,GBP1,GBP2,HCAR3,IER3,IL10,IL17RA,IL1A,IL1B,IL1RAP,LILRB2,LILRB4,MME,MMP1,OSM,PDLIM7,PLAU,SIGLEC7,SOD2,TLR2,TLR8,TNFAIP6,TNFRSF1B,TPM4	Ap1,CDKN2A,CEBPB,FAS,IL10,IL1B,IRF8,NFKB1,NFKBIA,NFkB (complex),RELA,STAT1,STAT3	3.38448e-12
IL2		cytokine	Activated	4.964		0.202	3.658	6.34e-14	BCL6,CCL3,CCL3L3,CCL4,CCR1,CCR9,CD274,CMKLR1,CPD,CSF1R,CSF2RB,CSF3,CTSC,CXCL10,CXCL3,CXCL8,CXCR1,DPP4,DUSP4,FCER1G,FCGR3A/FCGR3B,FPR2,GZMB,HCK,HCST,IDO1,IER3,IL10,IL1A,IL1B,IL1R2,IL4R,JAK2,LCP2,LILRB4,MMD,MME,MMP25,NRP1,OSM,PDE4A,PDE4B,PPP2R2B,PRDM1,PROK2,PTGS2,RRAS2,S100A4,S100A8,TIMP1,TLR2,TNFRSF10C,TNFRSF1B,TNFRSF8,UPP1	Ap1,CEBPB,CSF2,IL10,IL2,IL4,IRF8,Ige,Immunoglobulin,JUN,NFATC2,NFKB1,NFKBIA,NFkB (complex),RELA,STAT1,STAT3,STAT5a/b,STAT6,TP53	3.38448e-12
Interferon alpha		group	Activated	3.988		0.21	2.71	1.56e-13	ADA2,ANXA5,APOBEC3A,BCL6,CCL3,CCR1,CD209,CD274,CSF2RB,CXCL10,CXCL11,CXCL3,CXCL5,CXCL8,CXCL9,CYP3A4,FCGR1A,GBP1,GBP2,GBP5,GNA15,GZMB,IDO1,IFITM2,IL10,IL11,IL17RA,IL1B,IL1RN,IL4R,LILRB4,MEFV,MMP3,PTGS2,RNF213,S100A9,SIGLEC1,SLAMF7,SLC6A4,STAT1,TLR2,TLR4,TLR8,TNFSF13B,WARS1	CEBPB,IFNB1,IFNG,IL10,IRF1,IRF8,Interferon alpha,JUN,NFKB1,NFkB (complex),RELA,STAT1,STAT2,STAT3,STAT6,TP53	8.15425e-12
E. coli serotype 0127B8 lipopolysaccharide		chemical - endogenous non-mammalian	Activated	2.750		0.108	2.186	1.82e-13	ALDH1L1,AQP1,AQP9,CASP6,CCRL2,CD14,CXCL10,CXCL16,FPR2,GLUL,GNB4,GPR85,HCAR2,IL10,IL11,IL1B,JAK2,MEFV,MMP3,P2RY6,PCK1,PTGS2,SLC7A11,SOD2,STAT1,TLR2,TLR4,TNFSF13B	CEBPB,CREBBP,CSF2,CTNNB1,Creb,E. coli serotype 0127B8 lipopolysaccharide,EP300,IFNG,IRF1,IRF8,NCOA2,NFKB1,NFKBIA,NFkB (complex),RELA,STAT1,STAT3,TNF,TP53	9.31914e-12
salmonella minnesota R595 lipopolysaccharides		chemical - endogenous non-mammalian	Activated	4.721	bias	0.334	3.142	2.15e-13	ACOD1,ACSL1,ADAM9,CCL3L3,CCL4,CCRL2,CXCL10,CXCL3,CXCL5,CXCL8,CXCL9,FPR1,FPR2,IL10,IL1A,IL1B,ITPR2,MEFV,NFKBIZ,PDE4B,PILRA,PTGS2,TLR2	Ap1,CEBPB,ERK1/2,HIF1A,HMGB1,IRF3,NFATC2,NFKB1,NFKBIA,NFkB (complex),RELA,STAT3,TLR4,TNF,salmonella minnesota R595 lipopolysaccharides	1.07887e-11
STAT6	0.328	transcription regulator		0.739		0.047	0.457	2.59e-13	ACSL1,AKAP13,BCL6,CA2,CASP6,CCL24,CCL3L3,CTSB,CTSS,CXCL10,CXCL3,DUOX2,FCER1G,FCGR1A,FCGR2A,FCGR3A/FCGR3B,GBP2,GBP5,GNA15,GNB4,HCK,HSD3B1,IDO1,IGF2R,IL10,IL1A,IL1B,IL1RN,IL31RA,IL4R,JAK2,LACTB,LCP2,LILRB4,MMP12,MUC5AC,PLBD1,PPARGC1A,PTGS2,RNF213,SPHK1,TIMP1,TNFRSF8	Ap1,BCL6,CEBPB,FOS,IL13,IL2,IL4,IRF8,JUN,NFKB1,NFKBIA,NFkB (complex),SPI1,STAT1,STAT2,STAT3,STAT5a/b,STAT6,TP53	1.27418e-11
NR1H3	0.360	ligand-dependent nuclear receptor		-1.825		0.034	-1.935	3.36e-13	ABCG5,ABCG8,APOA1,C1QA,CCL24,CCL3L3,CCL4,CCR1,CD274,CD300E,CLEC4E,CSF3,CTSC,CXCL10,CXCL16,DHRS9,FCGR1A,FPR1,FPR2,G6PC,HK1,IL10,IL1B,IL1RN,LCP2,LYZ,NR5A2,PLAU,PPARGC1A,PTGS2,VCAN	AKT1,APOE,CEBPB,CREBBP,CTNNB1,IFNG,NFE2L2,NFKB1,NFKBIA,NFkB (complex),NR1H3,NR3C1,Nr1h,PPARGC1A,RELA,SP1,STAT1,STAT3,TNF,TP53,cholesterol	1.6212e-11
CAMP		other	Activated	3.685		0.191	2.902	3.79e-13	C5AR1,CCL3,CCL4,CSF3R,CXCL10,CXCL3,CXCL5,CXCL8,CXCR2,FPR2,IL10,IL1A,IL1B,IL1R2,IL1RAP,IL1RN,PTGS2,TLR2,TLR4,TNFAIP2,TNFSF13B	Ap1,CAMP,CEBPB,CREB1,HMGB1,IL10,IL1B,IRF8,JUN,NFKB1,NFKBIA,NFkB (complex),RELA,STAT1,STAT3,histamine,lipopolysaccharide,prostaglandin E2	1.79417e-11
CEBPA	-0.339	transcription regulator	Activated	2.912		0.11	2.241	5.09e-13	ACOD1,ACSL1,CA2,CCL3,CCL4,CCR1,CD14,CREG1,CSF1R,CSF3,CSF3R,CXCL8,CYP3A4,FCAR,FCGR1A,G0S2,G6PC,GBP1,GPR84,HCAR3,HNF1A,IER3,IL10,IL1RN,LITAF,NR5A2,NRP1,OVOL1,PCK1,PLOD2,PPARGC1A,PRDM1,PRLR,PTAFR,PTGS2,PTPRE,RGL1,S100A8,S100A9,SOD2,SULT2A1,THBS1,TNFAIP6,VCAN	Ap1,CEBPA,CEBPB,CREB1,CTNNB1,HDAC1,HMGB1,Histone h3,IRF8,JUN,NFKB1,NFKBIA,NFkB (complex),NfkB1-RelA,PPARA,PPARG,RELA,RNA polymerase II,SP1,SPI1,STAT3,TP53	2.36496e-11
CARD9	0.207	other	Activated	3.264		0.242	2.409	5.76e-13	C5AR1,CCR1,CLEC4E,CLEC6A,CLEC7A,CSF3,CXCL10,CXCL3,FCGR1A,IL10,IL1A,IL1B,TLR2	Ap1,CARD9,CDKN2A,CEBPB,IL10,IL6,IRF8,JUN,NFKB1,NFKBIA,NFkB (complex),RELA,STAT1,STAT3,TP53	2.62761e-11
S100A8	3.153	other	Activated	2.464		0.086	2.059	8.04e-13	ALPL,C1QB,CD274,CDH3,CSF2RB,CXCL10,CXCL3,CXCL8,CXCL9,DDC,ETV5,FCGR2A,GZMB,HTR4,IDO1,IL10,IL1A,IL1B,MMP1,MMP3,MRO,NR4A3,NRG1,PLAU,RAB20,S100A8,VCAN	Ap1,CDKN2A,ERK1/2,IL22,NFKB1,NFKBIA,NFkB (complex),NR3C1,P38 MAPK,RELA,S100A8,STAT1,STAT3	3.59623e-11
PD98059		chemical - kinase inhibitor	Inhibited	-4.627		-0.211	-3.186	8.17e-13	ABCC2,APOA1,BCL6,CA2,CCK,CCL3,CCL3L3,CCL4,CCR1,CD14,CDH3,CTSB,CTSL,CXCL10,CXCL3,CXCL5,CXCL8,DUSP4,EREG,FAM3B,FPR2,HAS1,IER3,IL10,IL1A,IL1B,IL1RN,MMD,MMP1,MMP10,MMP12,MMP3,MSR1,MUC5AC,OSM,PCK1,PLAU,PLAUR,PTAFR,PTGS2,RAB20,S100A4,S100A8,SI,ST3GAL4,STC1,THBS1,TIMP1,TLR2,VCAN	Ap1,CEBPB,ERK,ERK1/2,ESR1,JUN,NFATC2,NFKB1,NFKBIA,NFkB (complex),Nfat (family),PD98059,RELA,SP1,STAT3,TNF,prostaglandin E2	3.59623e-11
LDL		complex	Activated	3.338		0.196	2.433	9.06e-13	CASP6,CCL3,CCL4,CXCL10,CXCL11,CXCL3,CXCL8,CYP2J2,FCGR1A,G0S2,IDO1,IL17RA,IL1A,IL1B,IL1RN,ITPR2,JAK2,MMP1,MMP12,MMP3,MSR1,NAMPT,NR4A3,PLAU,PTAFR,PTGS2,S100A8,SIGLEC1,SOD2,SPHK1,TLR2,TLR4,TNFAIP6	Ap1,CEBPB,IFNG,JUN,LDL,NFKB1,NFKBIA,NFkB (complex),RELA,SMAD3,STAT1,STAT3,hyaluronic acid,prostaglandin E2	3.91923e-11
TLR9		transmembrane receptor	Activated	4.628	bias	0.275	3.188	1.47e-12	ACOD1,CCL3,CCL3L3,CCL4,CD274,CD300E,CSF3,CXCL10,CXCL3,CXCL8,CXCL9,IDO1,IER3,IL10,IL1A,IL1B,LILRB4,NAMPT,NFKBIZ,NSMAF,NTS,PFKFB3,PRDM1,PTGS2,S100A8,SPHK1,STAT1,TIMP1,TLR4,TNFRSF1B,TNFSF13B	CpG ODN 1668,IFNB1,IL10,IL1B,IRF1,IRF8,Immunoglobulin,JUN,NFKB1,NFKBIA,NFkB (complex),RELA,STAT1,STAT3,TLR9	6.25124e-11
JUN	-0.268	transcription regulator	Activated	2.518		0.187	1.538	2.52e-12	C1QB,C5AR1,CD14,CD274,CSF1R,CSF3,CTSL,CXCL10,CXCL16,CXCL3,CXCL5,CXCL8,CXCR1,CYP2J2,EPHX2,EREG,HK1,IGF2R,IL10,IL1A,IL1B,MAOB,MMP1,MMP10,MMP12,MMP3,MSR1,NAMPT,NCF2,NFKBIZ,NR5A2,NTS,OSM,PLAU,PLAUR,PTGS2,SOD2,SPHK1,STAT1,SULF2,SULT2A1,TFF1,THBS1,TIMP1,UGT2B15	Ap1,CEBPB,EGR1,ESR1,ESR2,FOS,FOSL2,HIF1A,JUN,JUNB,JUND,NFKB1,NFKBIA,NFkB (complex),RELA,SMAD3,SMAD4,SP1,STAT3,TGFB1,TNF	1.05378e-10
NFKBIA	0.919	transcription regulator		1.698		0.095	1.192	2.9e-12	ACOD1,APOA1,BID,CCL3L3,CCR1,CDH3,CSF3,CTSB,CXCL10,CXCL11,CXCL3,CXCL8,CYBA,EREG,GBP2,GZMB,HAS1,HPSE,IER3,IGF2R,IL10,IL11,IL1A,IL1B,IL1RN,LITAF,MMP1,MMP3,MUC5AC,NOD2,PLAU,PLD3,PTGS2,S100A8,S100A9,SOD2,TFCP2L1,TIMP1,TLR2,TLR4,TNFAIP2,TNFRSF1B	Ap1,CEBPB,CHUK,IKBKB,IL1B,IRF3,JUN,NFKB1,NFKBIA,NFkB (complex),RELA,SMAD3,STAT1,STAT3,TNF	1.1928e-10
CpG oligonucleotide		chemical drug	Activated	4.277		0.232	3.167	3.48e-12	C5AR1,CCL3L3,CCL4,CCR1,CD14,CD274,CLEC4D,CLEC4E,CXCL10,CXCL8,GPR84,IDO1,IL10,IL1B,LYN,MARCO,MSR1,NFKBIZ,PTGS2,SLC6A4,SOD2,THBS1,TLR2,TNFSF13,TNFSF13B	CEBPB,CpG oligonucleotide,IFNB1,IFNG,IL6,IRF1,JUN,MYD88,NFKB1,NFKBIA,NFkB (complex),RELA,STAT1,STAT3,TNF	1.40828e-10
IKBKB	0.201	kinase	Activated	4.429		0.205	3.33	5.39e-12	ACOD1,CCL25,CCL3,CCL3L3,CCL4,CCR1,CSF1R,CTSB,CXCL10,CXCL16,CXCL3,CXCL5,CXCL8,CYBA,EREG,GBP2,HAS1,IL10,IL11,IL1A,IL1B,IL1RN,MMP1,MMP3,MUC5AC,PLAU,PLD3,PTGS2,S100A4,SOD2,TNFAIP2,TNFRSF1B,VCAN	Ap1,CDKN2A,CHUK,ERK1/2,IKBKB,IKBKG,IL1B,NCOR2,NFKB1,NFKBIA,NFkB (complex),RELA,SMAD3,STAT3	2.14659e-10
ZFP36	0.646	transcription regulator	Inhibited	-3.271	bias	-0.307	-2.142	5.71e-12	CCL3L3,CTSS,CXCL3,IER3,IL10,IL1A,IL1B,MEFV,MMP1,OSM,PLAU,PLAUR,PRDM1,PTGS2,S100A8,S100A9,SOX6,TFF1,TLR4	Ap1,CEBPB,CSF2,CTNNB1,IL10,IRF8,NFKB1,NFKBIA,NFkB (complex),PLAU,RELA,SP1,STAT1,STAT3,TNF,TP53,ZFP36	2.2385e-10
DUSP1	0.308	phosphatase	Inhibited	-2.856		-0.021	-2.768	6.43e-12	CCL3L3,CCL4,CXCL10,CXCL3,CXCL8,IER3,IL10,IL1A,IL1B,IL1RN,MEFV,MMP1,MUC5AC,NRP1,OSM,PLAUR,PRDM1,PTGS2,S100A9,SOD2,TLR2	Ap1,CEBPB,DUSP1,HDAC1,IL1B,NFKB1,NFKBIA,NFkB (complex),P38 MAPK,RELA,STAT3,TNF,ZFP36	2.48198e-10
lipid A		chemical toxicant	Activated	3.554	bias	0.318	2.422	8.99e-12	ACOD1,CCL3L3,CD14,CSF3,CXCL10,CXCL3,CXCL8,FCGR1A,IL10,IL1B,LYN,MARCO,MSR1,THBS1	CD14,CREB1,Ccl2,IFNB1,IL10,IRF1,IRF8,NFATC2,NFKB1,NFKBIA,NFkB (complex),Nfat (family),RELA,STAT1,STAT3,TLR4,lipid A	3.41756e-10
TLR3	-1.313	transmembrane receptor	Activated	4.244	bias	0.291	2.826	1.06e-11	ACOD1,CCL3,CCL3L3,CCL4,CD274,CD300E,CSF3,CXCL10,CXCL11,CXCL3,CXCL8,GBP2,IER3,IL10,IL1A,IL1B,IL1R2,IL1RN,LILRB4,MMP1,N4BP1,NFKBIZ,NTS,PFKFB3,PTGS2,S100A8,STAT1,TIMP1,TLR4,TNFRSF1B,TNFSF13B	Ap1,CDKN2A,IL10,IL1B,IRF8,MYD88,NFKB1,NFKBIA,NFkB (complex),RELA,STAT1,STAT3,TLR3	3.96946e-10
SAA1		transporter	Activated	3.068		0.194	2.386	1.27e-11	ALPL,CCL3,CCL3L3,CCL4,CSF3,CXCL10,CXCL8,IL10,IL1B,IL1RN,MMP3,S100A8,S100A9	Ap1,CDKN2A,CEBPB,ERK1/2,IFNG,IL18,IL1B,NFKB1,NFKBIA,NFkB (complex),RELA,SAA1,STAT1,STAT3	4.68593e-10
KRT17	1.558	other	Activated	2.887		0.14	2.401	1.43e-11	CCL24,CCL3L3,CCL4,CCR1,CLEC7A,CSF3,CXCL10,CXCL3,CXCR2,IL10,IL1B,MMP3		5.19981e-10
NOD2	2.224	other	Activated	3.603	bias	0.285	2.481	1.53e-11	ACOD1,ACSL1,ALDH1A2,CCL3,CLEC4E,CLEC5A,CXCL10,CXCL3,CXCL8,GPR84,IER3,IL10,IL1A,IL1B,MEFV,PDE4B,SOD2	Ap1,CEBPB,CTNNB1,JUN,Jnk,N-acetylmuramyl-L-alanyl-D-isoglutamine,NFKB1,NFKBIA,NFkB (complex),NOD2,NR3C1,PYCARD,RELA,RIPK2,STAT3,TNF	5.48396e-10
cholesterol		chemical - endogenous mammalian		1.599		0.111	1.043	1.61e-11	ABCG5,ABCG8,ACSL1,AQP9,C1QC,CCL4,CD14,CLEC5A,CXCL10,CXCL3,CXCL8,DDC,IL10,IL1A,IL1B,IL1RN,INHBA,LYZ,ME1,MME,MMP1,NCF2,NR4A3,PPARGC1A,PTGS2,S100A8,THBS1,TIMP1,TLR4	APOE,ATP,Ap1,CCL2,CTNNB1,HMGB1,IRF3,JUN,NFKB1,NFKBIA,NFkB (complex),P38 MAPK,RELA,SMAD3,SP1,STAT3,cholesterol,hyaluronic acid	5.68942e-10
IL18	0.165	cytokine	Activated	3.951		0.224	2.847	1.8e-11	ADA2,BCL6,CCL3,CCL3L3,CCL4,CCRL2,CXCL10,CXCL11,CXCL16,CXCL3,CXCL8,CXCL9,FCGR3A/FCGR3B,GNA15,GRIN2B,GZMB,IDO1,IL10,IL1A,IL1B,MMP1,MMP3,NFKBIZ,PTGS2,TIMP1,TLR4	Ap1,CEBPB,ERK1/2,ESR1,IFNG,IL18,IL4,JUN,NFATC2,NFKB1,NFKBIA,NFkB (complex),Nfat (family),RELA,STAT1,STAT3,STAT6	6.2725e-10
P38 MAPK		group	Activated	4.022	bias	0.269	2.507	2.32e-11	ANXA5,CCK,CCL3L3,CSF3,CXCL10,CXCL11,CXCL3,CXCL8,CXCL9,DDC,DUOX2,GBP1,GCG,IER3,IL10,IL11,IL1A,IL1B,IL1RN,INHBA,MMP1,MMP12,MMP3,MUC5AC,NR4A3,PCK1,PLA2G7,PLAU,PLAUR,PPARGC1A,PRDM1,PTGS2,STAT1,THBS1,TIMP1,TLR2,TNNC2	Ap1,CEBPB,ERK1/2,IL1B,JUN,NFKB1,NFKBIA,NFkB (complex),NR3C1,P38 MAPK,RELA,STAT3,TP53,Tgf beta	7.97381e-10
IL5		cytokine	Activated	4.216	bias	0.318	2.493	2.57e-11	BCL6,CA4,CCL3,CCR1,CCR9,CCRL2,CISD1,CSF2RB,CSF3R,CTSC,CXCL8,CXCR2,ELL2,GBP2,GLIPR2,HCAR3,IER3,IL10,IL1R2,IL4R,JCHAIN,LCP2,LIMK2,MMD,PDE4B,PPIF,PRDM1,RRAS2,S100A4,TNFRSF8,TPM4,UPP1	CEBPB,CSF2,IL10,IL5,IRF8,JUN,NFKB1,NFKBIA,NFkB (complex),RELA,STAT1,STAT3,STAT5a/b,TNF,TP53	8.71369e-10
C5	-0.640	cytokine	Activated	3.139		0.167	2.439	2.84e-11	BCL6,C5AR1,C5AR2,CCL3,CCL3L3,CCL4,CSF3,CXCL10,CXCL3,CXCL8,CYP3A4,FCGR1A,FCGR2A,HIVEP1,IL10,IL1A,IL1B,MMP1,MMP3,SLC25A15,TNFAIP2	Ap1,C3,C5,C5AR1,CEBPB,CEBPD,IRF3,ITGAM,JUN,NFKB1,NFKBIA,NFkB (complex),NfkB1-RelA,RELA,STAT1,STAT3,prostaglandin E2	9.50075e-10
IL17RA	1.041	transmembrane receptor	Activated	2.698	bias	0.251	1.867	3.42e-11	CCR1,CSF3,CSF3R,CXCL3,CXCL8,CXCR2,IL1A,IL1B,MMP3,S100A8,S100A9,TIMP1	Ap1,CCL2,CEBPB,IL17A,IL17RA,IL1B,IRF3,JUN,NFKB1,NFKBIA,NFkB (complex),RELA,SMAD3,STAT3,TP53,TRAF3IP2	1.12905e-09
hyaluronic acid		chemical - endogenous mammalian		1.884		0.151	1.248	3.72e-11	CCL3L3,CCL4,CSF1R,CXCL10,CXCL3,CXCL8,CXCR1,IL10,IL1B,LY96,MMP1,MMP12,MMP3,NCF2,PLAU,PTGS2,SPHK1,TIMP1,TLR2,TLR4	Ap1,CEBPB,ERK1/2,ESR1,IL6,JUN,NFATC2,NFKB1,NFKBIA,NFkB (complex),Nfat (family),RELA,STAT3,TLR2,TNF,hyaluronic acid	1.21214e-09
IFNAR1	0.441	transmembrane receptor	Activated	2.233		0.227	1.605	3.93e-11	ACOD1,CCL24,CCL3L3,CCL4,CD274,CLEC4D,CLEC4E,CXCL10,CXCL11,CXCL3,F10,IDO1,IL10,IL1A,IL1B,PLA2G7,PTGS2,SOD2,STAT1,THBS1,TLR2,TNFAIP2,TNFSF13B	Ap1,CEBPB,IFNAR1,IFNB1,IFNG,IL1B,IRF1,IRF8,NFKB1,NFKBIA,NFkB (complex),RELA,STAT1,STAT3	1.26415e-09
TREM1	4.320	transmembrane receptor	Activated	2.493		0.174	1.633	4.1e-11	ABL2,CCL3,CCRL2,CD14,CD274,CXCL10,CXCL3,CXCL5,CXCL8,DUSP4,HAS1,IDO1,IL10,IL1B,INHBA,KCNJ2,MMP1,MMP10,NOD2,PTGS2,SFMBT2,SLAMF7,THBS1,TLR2,TLR4,TNIP3	ATF2,Ap1,CCL2,CEBPB,HIF1A,IL1B,IL6,IRF3,JUN,MAPK3,NFKB1,NFKBIA,NFkB (complex),RELA,SMAD3,STAT3,TNF,TP53,TREM1	1.30214e-09
S100A9	3.050	other	Activated	2.702		0.106	2.217	4.98e-11	ALPL,C1QB,CD274,CDH3,CSF2RB,CXCL10,CXCL3,CXCL8,DDC,ETV5,FCGR2A,GZMB,HTR4,IL1B,MMP1,MMP3,MRO,NR4A3,NRG1,PLAU,RAB20,S100A8,S100A9,VCAN	APP,Ap1,ERK1/2,IL22,IRF3,JUN,NFKB1,NFKBIA,NFkB (complex),P38 MAPK,RELA,S100A8,S100A9,STAT1,STAT3,TP53	1.56185e-09
NR3C1	-0.002	ligand-dependent nuclear receptor	Inhibited	-2.611		0.037	-2.822	5.17e-11	ADM,APOA2,AQP1,ARRB2,BCL6,CASP6,CCL3L3,CCL4,CXCL10,CXCL3,CXCL8,CYP2C19,CYP3A4,DDC,DUSP4,FCER1G,G6PC,GBP2,GLUL,GRIN2B,GSTA1,HCAR2,IER3,IL10,IL11,IL1A,IL1B,IL1RAP,INHBA,KCNJ10,MAOA,MMP1,MZB1,NAMPT,NOD2,NSMAF,OAT,PCK1,PDE4B,PFKFB3,PRLR,PTGR1,PTGS2,S100P,SDS,THBS1,TIMP1,TLR2,TNFAIP2,TNFAIP6,TNFRSF1B,TNFRSF8,ZNF704	Ap1,CEBPB,Creb,ESR1,ESR2,FOXO1,HIF1A,JUN,NFKB1,NFKBIA,NFkB (complex),NR3C1,PPARG,PTGS2,RELA,SMAD3,STAT3,TP53,TP73,beta-estradiol,dexamethasone	1.60142e-09
OSM	2.928	cytokine	Activated	4.334		0.122	3.537	5.49e-11	AADAC,ANXA3,AQP9,ASAH1,ATP13A3,CCL24,CDH3,CSF3,CTSL,CXCL10,CXCL3,CXCL5,CXCL8,DENND5A,DNAH17,DSG3,GBP1,GBP2,GLUL,IER3,IL10,IL1B,IL1R2,IL4R,LITAF,MAOA,MMP1,MMP10,MMP3,MPZL2,NAMPT,NELL2,OSM,PFKFB3,PI3,PLAU,PRDM1,S100A8,S100A9,S100P,SBNO2,STAT1,STX11,TIMP1,TLR2,TNFAIP2	Ap1,CEBPB,ESR2,FOS,IL6R,JUN,JUND,NFKB1,NFKBIA,NFkB (complex),OSM,P38 MAPK,RELA,SP1,STAT3,TP53	1.67981e-09
CG		complex		1.664		0.201	0.541	6.21e-11	ACSL1,ADM,CXCL10,CXCL3,CXCL8,EREG,FAM3D,G0S2,G6PC,HPSE,HSD3B1,IER3,IL10,IL11,IL1B,IL1R2,IL4R,INHBA,KCNJ3,KHK,MMP1,NR5A2,NRP1,NTS,PFKFB3,PLAU,PLAUR,PRLR,PTGS2,RNF130,STC1,SULT2A1,TIMP1,TNFAIP6,UPP1,VCAN,XKR8	Ap1,CEBPB,CG,EGR1,ERK1/2,ESR1,ESR2,FOS,JUN,JUND,NFKB1,NFKBIA,NFkB (complex),NR3C1,RELA,SMAD3,SMAD4,SP1,STAT3,TP53,beta-estradiol,prostaglandin E2	1.87722e-09
TLR4	1.801	transmembrane receptor	Activated	4.390	bias	0.252	3.059	6.68e-11	ADM,CCL3,CCL3L3,CCL4,CD14,CD274,CSF3,CXCL10,CXCL3,CXCL8,CXCR2,DUOX2,EREG,GBP2,HPSE,IL10,IL1A,IL1B,INHBA,LILRB4,MARCO,MMP1,MUC5AC,NFKBIZ,NOD2,NR4A3,NSMAF,PLEK,PRDM1,PTGS2,SLC7A11,SLCO3A1,SOD2,SPHK1,STAT1,TLR2,TLR4	Ap1,IL10,IL1B,IRF8,Immunoglobulin,JUN,MYD88,NFKB1,NFKBIA,NFkB (complex),RELA,STAT1,STAT3,TLR4	1.99525e-09
TNFSF12	0.318	cytokine	Activated	4.171		0.101	3.75	9.25e-11	CCL24,CCL3,CCL3L3,CCR1,CLEC4D,CLEC4E,CXCL10,CXCL3,CXCL8,IL1B,IL1R2,MMP1,MMP10,MMP12,MMP3,PPARGC1A,S100A8,S100A9,TIMP1	Ap1,CDKN2A,CEBPB,ERK1/2,IL6,JUN,NFKB1,NFKBIA,NFkB (complex),RELA,STAT3,TNF,TNFRSF12A,TNFSF12	2.73038e-09
APP	0.559	other	Activated	4.764		0.123	3.949	1.16e-10	ANXA5,CCL3,CCL3L3,CCL4,CDH3,CPNE6,CSF1R,CSF2RB,CSF3,CTSB,CXCL10,CXCL3,CXCL5,CXCL8,CXCR2,CYFIP1,CYP26B1,DNM1,FCGR1A,FCGR2A,GBP2,GPR85,GRIN2B,HCAR2,HK1,IDO1,IGF2R,IL10,IL1A,IL1B,INHBA,KYNU,MME,MMP1,MMP10,MMP12,MMP3,MSR1,NAMPT,NEUROD1,NRG1,NRP1,OSM,PDE4B,PEBP1,PFKFB3,PGK2,PLAU,PRLR,PTGS2,RNF213,RNF24,S100A8,SIRT6,SLAMF8,SLC7A11,SOD2,SUCLG1,TLR2,TLR4,TLR8,TNFAIP2,VCAN	APP,Ap1,CEBPB,ERK1/2,IKBKB,IL1B,LDL,NFKB1,NFKBIA,NFkB (complex),RELA,STAT3,TNF	3.38423e-09
RNF31	0.386	enzyme	Inhibited	-2.685		-0.122	-2.216	1.3e-10	APOA1,CCL3L3,CCL4,CXCL10,CXCL16,CXCL3,CXCL8,IL1A,IL1B,IL1R2,IL1RN,IL31RA,IL4R,NR5A2,PDZK1,TFF1	Ap1,CDKN2A,CEBPB,HIF1A,IKBKG,IRF3,JUN,NCOR2,NFKB1,NFKBIA,NFkB (complex),NR3C1,RELA,RIPK1,RNF31,STAT3,TNF,TP53,TP73	3.74908e-09
hemozoin		chemical - endogenous non-mammalian	Activated	3.224	bias	0.334	2.146	1.34e-10	CCL3,CCL3L3,CCL4,CCR1,CXCL3,CXCR2,IL10,IL1A,IL1B,S100A8,S100A9	Ap1,CEBPB,ERK1/2,IL10,IL1B,IRF8,NFKB1,NFKBIA,NFkB (complex),RELA,STAT1,STAT3,TNF,hemozoin	3.82052e-09
cisplatin		chemical drug	Activated	4.398		0.126	3.553	1.37e-10	ABCC2,AGXT2,ANXA5,APOA2,AQP1,CASP6,CCR1,CD14,CMBL,CTSB,CXCL10,CXCL3,CXCL5,CXCL8,CXCL9,CYP3A4,DMXL2,DRAM1,FCGR2A,FNDC3B,G0S2,G6PC,GRIN2B,GSTA1,HK1,IER3,IL1A,IL1B,IL4R,LILRB4,LYZ,MAOA,NCF2,OAT,PDE4A,PEBP1,PLEKHM1,PLXNB2,PPARGC1A,PRTFDC1,PTGR1,PTGS2,RGL1,S100A11,SLC6A4,SULF2,SULT2A1,SUSD2,THBS1,TIMP1,TLR4,TNFRSF10C,TNFRSF1B,TRPM6,UPP1,ZNF488	Ap1,CEBPB,FOS,HIF1A,IL6,JUN,MYC,NFKBIA,NFkB (complex),NR3C1,NR3C2,NR5A2,PPARG,PPARGC1A,RELA,SREBF1,STAT3,TP53,TP73,USF1,cisplatin	3.86217e-09
rosiglitazone		chemical drug		-0.012		0.106	-0.646	1.39e-10	ACSL1,APOA2,ASAH1,C1QA,C1QB,C1QC,CCL3L3,CCRL2,CLEC7A,CXCL10,CXCL11,CXCL8,CXCL9,CYP3A4,EPHX2,GBP1,GBP2,GSTA1,HAS1,HCAR2,HCAR3,IL10,IL1A,IL1B,IL1RN,INHBA,MSR1,PCK1,PECR,PPARGC1A,PRLR,PTGS2,S100A8,S100A9,SLC12A1,SLC2A2,SOD2,STAT1,THBS1,TIMP1,TLR4	Ap1,CEBPB,IFNG,IL1B,NFE2L2,NFKB1,NFKBIA,NFkB (complex),Nr1h,P38 MAPK,RELA,SP1,STAT1,STAT3,TNF,cholesterol,rosiglitazone	3.87501e-09
NFKB1	1.143	transcription regulator	Activated	4.239	bias	0.252	3.1	1.41e-10	CCL3L3,CCL4,CSF3,CTSB,CXCL10,CXCL11,CXCL3,CXCL8,CXCL9,CXCR1,GBP1,GNAI3,IER3,IGKC,IL10,IL1B,IL1RN,MMP10,MMP3,MSR1,MUC5AC,NAMPT,NOD2,NR4A3,PI3,PLAU,PTAFR,PTGS2,SOD2,STAT1,TLR2	Ap1,CDKN2A,CEBPB,JUN,NFKB1,NFKBIA,NFkB (complex),NR3C1,RELA,STAT3,TNF,TP53	3.88757e-09
FOS	0.122	transcription regulator	Activated	3.146		0.107	2.563	1.47e-10	ABCG5,ABCG8,CA2,CD14,CSF3,CTSB,CXCL10,CXCL16,CXCL3,CXCL8,CXCR1,CYP2J2,DSG3,EPHX2,EREG,G6PC,HAS1,HOOK1,HSD3B1,IL10,IL11,IL1A,IL1B,MAOA,MMP1,MMP10,MMP3,MPZL2,MSLN,NAMPT,NCF2,NR5A2,NTS,PLAU,PLAUR,PRDM1,PTGS2,S100A8,S100A9,SIRT6,SPHK1,STX11,SULF2,TFF1,TGFBI,TIMP1	Ap1,EGR1,ESR1,ESR2,FOS,FOSL2,HIF1A,JUN,JUNB,JUND,NFE2L2,NFkB (complex),Nr1h,RELA,SMAD3,SMAD4,SP1,STAT3,cholesterol	4.00895e-09
MIF		cytokine	Activated	3.720		0.206	2.86	1.55e-10	CCL3L3,CCL4,CCR1,CXCL16,CXCL3,CXCL8,CXCR1,GRIN2B,GZMB,IL10,IL11,IL17RA,IL1B,IL4R,MMP1,MMP3,PTGS2,SOX6,TIMP1,TLR4	Ap1,CEBPB,CTNNB1,ERK1/2,ESR1,IL6,JUN,Jnk,MIF,NFATC2,NFKB1,NFKBIA,NFkB (complex),Nfat (family),RELA,STAT3,TP53	4.18167e-09
IFNLR1	-0.308	transmembrane receptor						1.95e-10	CCL3L3,CCL4,CLEC4D,CLEC4E,CXCL10,CXCL3,IL1A,IL1B,PTGS2,SOD2,THBS1,TLR2,TNFAIP2	CEBPB,IFNLR1,IRF8,JUN,NFKB1,NFkB (complex),STAT1,STAT2,STAT3,STAT5a/b,STAT6,TP53	5.20484e-09
CHUK	0.345	kinase	Activated	4.485	bias	0.271	3.27	2.11e-10	ACOD1,CCL3L3,CCL4,CCR1,CTSB,CXCL10,CXCL3,CXCL8,CYBA,EREG,GBP2,GRIN2B,IL10,IL11,IL1A,IL1B,IL1RN,MMP10,MMP3,OVOL1,PLAU,PLD3,PTGS2,TNFAIP2,TNFRSF1B,TNFSF13B	Ap1,CDKN2A,CEBPB,CHUK,IKBKB,IKBKG,NCOR2,NFKB1,NFKBIA,NFkB (complex),RELA,STAT3,TNF	5.57262e-09
LEP		growth factor	Activated	2.551		0.137	1.856	2.17e-10	ABCG5,ABCG8,ALDOB,APOA1,APOA2,AQP9,ASAH1,BID,CASP6,CCK,CCL3L3,CD14,CSF3,CTSL,CXCL10,CXCL8,CYB5A,CYBA,EPHX2,G6PC,GCG,IL10,IL1B,IL1R2,IL1RN,JAK2,MMP1,MMP12,MMP3,MUC5AC,NAMPT,NCF2,NTS,PCK1,PPARGC1A,PTGS2,SLC2A2,SOD2,TFF1,THBS1,TIMP1	ADIPOQ,Ap1,FOS,HIF1A,JUN,JUND,LEP,LEPR,NFE2L2,NFKB1,NFKBIA,NFkB (complex),P38 MAPK,PPARA,RELA,SP1,SREBF1,STAT3,STAT6,palmitic acid	5.67139e-09
Ige		complex	Activated	4.425		0.248	3.163	2.39e-10	ADAMTSL4,BCL6,CCL24,CCL3,CCL3L3,CCL4,CLEC4E,CLEC7A,CSF3,CXCL16,CXCL3,CXCL8,DUSP4,ETV5,FCER1G,FCGR1A,IER3,IL10,IL1A,IL1B,JAK2,LCP2,MMD,NRP1,OSM,PEBP1,PILRA,PPIF,PTGS2,SLC11A1,SPHK1,TLR2,TNFRSF1B	Ap1,BCL6,CEBPB,CSF2,IL2,IL4,Ige,NFKB1,NFKBIA,NFkB (complex),RELA,STAT1,STAT3,STAT5a/b,STAT6,TNF,TP53	6.18197e-09
FCGR2A	2.565	transmembrane receptor	Activated	2.918	bias	0.299	1.9	3.24e-10	ACOD1,CCL3,CCL4,CLEC4E,CXCL10,CXCL3,CXCL8,FCGR3A/FCGR3B,GPR84,IL10,IL1B,PTGS2	Ap1,CEBPB,CREB1,ERK1/2,FCGR2A,HMGB1,IRF3,IgG,NFKB1,NFKBIA,NFkB (complex),PI3K (complex),RELA,RIPK2,STAT1,STAT3	8.21127e-09
JAG2	-1.048	growth factor	Inhibited	-2.354		-0.18	-1.734	3.24e-10	BCL6,CCL24,CCR1,CXCL3,CXCL5,CXCL9,CXCR1,IL1A,IL1B,IL1RN,MMP1,MMP12		8.21127e-09
TICAM1	0.184	other	Activated	4.220	bias	0.315	2.872	4.37e-10	ACOD1,ACSL1,CCL3L3,CCL4,CCRL2,CXCL10,CXCL11,CXCL3,CXCL8,FPR1,FPR2,IL10,IL1A,IL1B,ITPR2,MEFV,NFKBIZ,PDE4B,PILRA,PTGS2,TLR2	Ap1,CEBPB,IL18,IL1B,IRF5,MYD88,NFKB1,NFKBIA,NFkB (complex),RELA,STAT1,STAT3,TBK1,TICAM1,TNF	1.09643e-08
ATP		chemical - endogenous mammalian	Activated	2.260		0.184	1.546	4.56e-10	CCL4,CD14,CXCL10,CXCL3,CXCL8,HK1,IL10,IL1B,IL1RN,MMP1,MMP3,MUC5AC,NRP1,P2RX7,PTGS2,SPHK1,THBS1,TLR4,TNFRSF1B	ATP,Ap1,CEBPB,HIF1A,HMGB1,IL1,IRF3,NFE2L2,NFKB1,NFKBIA,NFkB (complex),Nr1h,PI3K (complex),RELA,SP1,STAT1,STAT3,TIRAP,cholesterol	1.13278e-08
palmitic acid		chemical - endogenous mammalian	Activated	3.056		0.129	2.4	6.06e-10	ACSL1,CCL3L3,CCL4,CTSB,CXCL10,CXCL3,CXCL8,CYBA,EPHX2,G6PC,GCG,HNF1A,IDO1,IL10,IL1B,IL1RN,INHBA,NCF2,NR4A3,PCK1,PPARGC1A,PPP2R2B,PTGS2,SLC2A2,SPHK1,TLR2,TLR4	ADIPOQ,ATF2,Ap1,CTNNB1,D-glucose,HMGB1,IL1,MYC,NFE2L2,NFKB1,NFKBIA,NFkB (complex),Nr1h,P38 MAPK,RELA,SP1,STAT3,TP53,cholesterol,palmitic acid	1.49064e-08
U0126		chemical - kinase inhibitor	Inhibited	-4.934		-0.217	-3.703	7.06e-10	ALDH1L1,ALPL,APOBEC3A,AQP1,CCL3,CCL3L3,CCL4,CD274,CSF1R,CSF3,CXCL10,CXCL11,CXCL3,CXCL5,CXCL8,CXCL9,DBP,DUSP4,EREG,ETV5,G0S2,IER3,IL10,IL1A,IL1B,IL1R2,IL1RAP,INHBA,ME1,MMP1,MMP12,MMP3,MUC5AC,NR4A3,PLAU,PLAUR,PTGS2,S100A9,SOD2,STAT1,STC1,THBS1,TLR2	Ap1,EGF,ERK1/2,IL1B,JUN,MYC,NFKB1,NFKBIA,NFkB (complex),P38 MAPK,RELA,SP1,STAT3,TP53,U0126	1.71976e-08
SPI1	1.445	transcription regulator	Activated	3.629		0.144	2.93	9.95e-10	BCL6,C1QC,CCL3,CCL4,CD14,CD209,CD3E,CSF1R,CSF2RB,CSF3R,CTSS,CXCL10,CXCR1,FCER1G,GPR84,IL10,IL1B,IL1R2,IL1RN,LILRB3,LYZ,MME,MMP1,MUC5AC,NCF2,PRDM1,PTGS2,TLR2,TLR4	Ap1,CEBPB,IL10,IL13,IL4,IL6,IRF8,JUN,NFKB1,NFKBIA,NFkB (complex),RELA,SPI1,STAT1,STAT3,STAT6,TNF	2.40044e-08
SMPD1	0.604	enzyme		1.511		0.19	0.858	1.04e-09	CCL25,CCL3,CCL4,CCRL2,CSF3,CTSB,CXCL11,CXCL8,CXCL9,JAK2,MMP1,SLC2A2,TLR2	Ap1,BCL6,FAS,HMGB1,IL1B,IL2,NFKB1,NFKBIA,NFkB (complex),P38 MAPK,RELA,SMPD1,STAT3,STAT5a/b,STAT6	2.4851e-08
RXRB	0.144	ligand-dependent nuclear receptor						1.06e-09	ACSL1,C1QA,CTSB,CTSS,CXCL10,IL10,IL1A,IL1B,LYZ,MARCO,MMP12,S100A4,S100A8,TFF1,VCAN	Ap1,CEBPA,CEBPB,CREB1,CTNNB1,IRF3,IgG,MYC,NFkB (complex),NR1H4,PPARGC1A,RARA,RXRB,Rxr,STAT1,STAT3,VDR,tretinoin	2.509e-08
erlotinib		chemical drug	Activated	3.349		0.18	2.657	1.12e-09	CD14,CSF3,CXCL3,CXCL5,CXCL8,IL11,IL1A,IL1B,MME,MMP1,MMP10,MMP3,PLAU,PLAUR,TLR2,TLR4,TNFRSF1B	Ap1,CEBPB,ERBB2,ESR2,FOS,IL1A,IL6,JUN,NFKB1,NFKBIA,NFkB (complex),RELA,STAT3,TNF,TP53,erlotinib	2.62624e-08
IL22		cytokine	Activated	2.415		0.188	1.647	1.27e-09	CCL3L3,CCL4,CD274,CXCL10,CXCL3,CXCL5,CXCL8,CYBA,HNF1A,IL10,IL1A,IL1B,MMP1,MMP3,MUC5AC,PI3,PTGS2,S100A8,S100A9,SOD2	Ap1,CEBPB,CTNNB1,ERK1/2,IL17A,IL22,JUN,Jnk,NFKB1,NFKBIA,NFkB (complex),NR3C1,RELA,STAT3,TP53	2.9504e-08
LDLR	1.297	transporter		-0.038		-0.032	0.025	1.5e-09	C1QA,CCL3L3,CCL4,CCR1,CD274,CD300E,CLEC4E,CTSC,DHRS9,FCGR1A,FPR1,FPR2,G6PC,IER3,IL10,IL1A,IL1B,IL1RN,LCP2,LYZ,MSR1,PCK1,PLAU,PPARGC1A,SIGLEC9,VCAN	APOE,Ap1,CEBPB,CTNNB1,IRF3,JUN,LDLR,MAPKAPK2,NFKB1,NFKBIA,NFkB (complex),P38 MAPK,RELA,SP1,SPP1,STAT3,TNF,TP53,ZFP36	3.45275e-08
platelet activating factor		chemical - endogenous mammalian	Activated	3.226		0.232	2.427	1.73e-09	CEACAM5,IDO1,IL10,IL1A,MMP1,MUC5AC,PLA2G7,PLAU,PLAUR,PTAFR,PTGS2,THBS1,TIMP1	Ap1,CTNNB1,ERK,ERK1/2,JUN,Jnk,NFKB1,NFKBIA,NFkB (complex),P38 MAPK,RELA,SP1,STAT3,platelet activating factor	3.94597e-08
CD40LG	-0.829	cytokine	Activated	3.825	bias	0.276	2.519	1.8e-09	AKAP13,BCL6,CA2,CCL3,CCL4,CCR1,CTSC,CXCL10,CXCL5,CXCL8,DUSP4,G0S2,GZMB,IDO1,IL10,IL1A,IL1B,IL1RAP,IL4R,INHBA,JAK2,MMP10,NAMPT,NR4A3,PLAU,PLAUR,PLEK,PRDM1,PTGS2,SLC23A1,SOD2,STAT1,TNFAIP2,TNFAIP6,TNFSF13B	Ap1,CD40,CD40LG,CEBPB,IFNG,IL1B,IL6,JUN,NFKB1,NFKBIA,NFkB (complex),RELA,STAT1,STAT3,TNF	4.06865e-08
FOXL2		transcription regulator		1.394		0.186	0.704	1.98e-09	BID,CCL3,CCL3L3,CXCL3,CYP26B1,IER3,IL11,INHBA,NR4A3,NR5A2,OSR2,PPARGC1A,PTGS2,SOD2	Ap1,EP300,FOXL2,SMAD3,SMAD4,SP1,STAT3	4.43555e-08
NOS2	0.837	enzyme	Activated	2.115		0.044	1.914	2.24e-09	CCL3L3,CCL4,CD14,CD3E,CLEC4D,CSF3R,CTSC,CXCL3,CXCL8,G6PC,IL10,IL1B,IL1RN,LILRB4,MUC5AC,NRTN,PPARGC1A,PTGS2,S100A8,TIMP1,TLR4,TNFSF13B,TYROBP	Ap1,CEBPB,Ccl2,ESR1,IL10,IL6,IRF3,IRF8,JUN,NFATC2,NFKB1,NFKBIA,NFkB (complex),NOS2,Nfat (family),RELA,STAT1,STAT3,TLR3	4.92996e-08
ADIPOQ		other		1.236		0.02	1.144	2.24e-09	ACSL1,CASP6,CMKLR1,CXCL10,CXCL11,CXCL3,CXCL8,CXCL9,CYBA,G6PC,IL10,IL1B,IL4R,MMP1,MMP3,MSR1,NCF2,PCK1,PPARGC1A,PTGS2,SOD2,TIMP1,TNIP3	ADIPOQ,ATF2,Ap1,CEBPB,Creb,FOS,JUN,LEP,MAPK14,NFE2L2,NFKB1,NFKBIA,NFkB (complex),P38 MAPK,PPARA,PPARG,RELA,SP1,SREBF1,STAT3,TNF,palmitic acid	4.92996e-08
FOSL1	0.555	transcription regulator		0.359		0.01	0.321	2.32e-09	ADM,CCL3L3,CCL4,CSF3,CXCL8,CYP2J2,IL10,IL1B,MMP1,MMP10,MMP3,NTS,PLAU,PLAUR,PRDM1	Ap1,BACH1,ESR1,ESR2,FOS,FOSL1,FOSL2,HIF1A,JUN,JUNB,JUND,NFATC2,NFE2L2,NFKB1,NFKBIA,NFkB (complex),Nfat (family),RELA,SMAD3,SP1,STAT3	5.06163e-08
CCL5	-0.948	cytokine	Activated	3.343	bias	0.307	2.25	2.8e-09	C5AR1,CCL3,CCL3L3,CCL4,CCR1,CCRL2,CXCL3,CXCL8,IL1B,NAMPT,PLAUR,PPIF,STAT1,THBS1,TLR4	CCL3,CCL5,CEBPB,GNAI3,IFNG,IRF3,ITGAM,JUN,NFKB1,NFKBIA,NFkB (complex),RELA,STAT1,STAT3,TP53	6.05621e-08
N-acetyl-L-cysteine		chemical drug	Inhibited	-2.761		-0.2	-1.77	2.84e-09	ADM,AQP1,CD274,CXCL10,CXCL3,CXCL8,CYBA,FAM3B,GZMB,IL10,IL1A,IL1B,LY96,MSR1,MUC5AC,NCF2,NFKBIZ,PLAU,PLAUR,PPARGC1A,PTGS2,SLC12A1,SLC2A2,SOD2,TLR4,TNFRSF8	Ap1,CEBPB,ESR1,IL1B,JUN,N-acetyl-L-cysteine,NFATC2,NFE2L2,NFKB1,NFKBIA,NFkB (complex),Nfat (family),RELA,STAT3,TNF,hydrogen peroxide	6.09022e-08
APOE	-0.865	transporter	Inhibited	-2.399		-0.205	-1.57	2.87e-09	ABCG8,ACSL1,APOA1,C1QA,C1QB,C1QC,C5AR1,C5AR2,CCL3L3,CCL4,CTSB,CTSS,CXCL3,FCGR1A,GLUL,GRIN2B,IL10,IL1A,IL1B,IL1RN,KCNJ10,MMP3,MSR1,NCF2,NELL2,PLAU,PTGS2,S100A8,S100A9,SOD2,TIMP1	APOE,CEBPB,IFNG,IL6,JUN,NFE2L2,NFKB1,NFKBIA,NFkB (complex),Nr1h,RELA,SP1,STAT1,STAT3,TP53,cholesterol	6.1024e-08
Ap1		complex	Activated	4.103	bias	0.303	2.859	2.99e-09	CCL3,CCL3L3,CCL4,CXCL8,GZMB,IL10,IL1A,IL1B,MMP1,MMP12,MMP3,MSR1,MUC5AC,PCK1,PLAU,PLAUR,PRDM1,PTGS2,S100A4,TIMP1,TLR4,TNFRSF8	Ap1,BCL6,CEBPB,ESR1,FOS,HIF1A,HMGB1,IGF1,IL2,JUN,JUND,NFKB1,NFKBIA,NFkB (complex),RELA,SP1,STAT3,STAT5a/b,STAT6,cytokine	6.30413e-08
Tlr		group	Activated	2.910	bias	0.296	1.797	3.22e-09	BCL6,C5AR2,CCL3,CCL4,CXCL10,CXCL3,CXCL8,CXCR2,FPR2,GNAI3,IDO1,IL10,IL1B,PTGS2,SPHK1,STAT1,TNFSF13,TNFSF13B	Ap1,IFNB1,IL12 (complex),IL18,IRF1,IRF3,IRF8,NFKB1,NFKBIA,NFkB (complex),RELA,STAT1,STAT2,STAT3,STAT6,TIRAP,Tlr	6.73248e-08
HNF1A	-0.880	transcription regulator		-1.537	bias	0.306	-2.93	3.35e-09	AADAC,ABCC2,ALDOB,APOA2,AQP9,ASAH2,BCL6,CYB5A,DDC,DPP4,ENPEP,ETV5,F11,FMO1,G0S2,G6PC,GLUL,GOLT1A,GSTA1,HCAR2,HNF1A,HNF4G,KCNJ13,LINC01559,LINC02754,MIR503HG,MRO,NR5A2,PCK1,PRLR,SI,SLC2A2,SLCO3A1,UGT2A3,UGT2B11,UGT2B15,UGT2B17,UGT2B7,VNN3	CEBPA,CREB1,CREBBP,EGR1,FOS,FOXA2,FOXO1,HNF1A,HNF1B,HNF4A,INS,Insulin,NR0B2,NR1H4,NR3C1,PPARA,PPARG,PPARGC1A,RXRA,SREBF1,TCF7L2	6.9306e-08
PLX5622		chemical drug	Activated	3.207	bias	0.308	2.053	3.37e-09	CCL24,CCL3L3,CCL4,CCR1,CSF3,CXCL10,IL11,IL1A,IL1B,IL1RN,NAMPT,OSM,TLR4,TNFSF13,TNFSF13B		6.9306e-08
NCOR2	0.729	transcription regulator						3.55e-09	C1QA,CTSB,CTSS,CXCL8,CYP3A4,IL1A,IL1B,MMP12,OSM,PTGS2,TFF1,UGT2B15,UGT2B17	Ap1,CEBPB,Creb,EP300,ESR1,ESR2,JUN,NCOA2,NCOR2,NFATC2,NFkB (complex),NR1H4,Nfat (family),PPARA,PPARG,PPARGC1A,RARA,RNA polymerase II,RXRA,SP1,SP3,VDR	7.20326e-08
CSF1	0.259	cytokine	Activated	3.759		0.223	2.694	3.56e-09	C5AR1,CCL3,CCR1,CD163L1,CD209,CLEC7A,CSF1R,CXCL3,DUSP4,FCER1G,FCGR2A,FCGR3A/FCGR3B,IL10,IL1A,IL1B,MARCO,MMP12,MSR1,NBN,NCF2,PFKFB3,PLAU,SIGLEC1,STAT1,THBS1,TLR2,TNFRSF1B	CEBPB,CSF1,CSF2,FOS,HIF1A,IFNG,IL10,IL6,IRF8,JUN,JUND,NFKB1,NFKBIA,NFkB (complex),RELA,SP1,STAT1,STAT3,TP53	7.20326e-08
CSF3	2.474	cytokine	Activated	3.305		0.095	2.89	4.12e-09	CCL3,CCL3L3,CD14,CD177,CSF3R,CXCL3,CXCL5,CXCL8,CXCR2,FCGR1A,FPR1,GZMB,IL10,IL1RN,LY96,LYZ,PROK2,S100P,TLR2,TLR4,TLR8,TNFRSF1B	CEBPA,CEBPB,CSF3,IL6,IRF8,JUN,NFKB1,NFKBIA,NFkB (complex),PPARG,RELA,STAT1,STAT2,STAT3,STAT6,TNF,TP53	8.26966e-08
CpG ODN 1668		chemical reagent	Activated	2.978	bias	0.274	2.011	4.46e-09	CCL3L3,CCL4,CSF3,CXCL10,CXCL3,CXCL8,IL10,IL1A,IL1B,PRDM1,PTGS2,STAT1,TLR4	Ap1,CpG ODN 1668,IL10,IL18,IRF1,IRF3,IRF8,NFKB1,NFKBIA,NFkB (complex),P38 MAPK,RELA,STAT1,STAT3,TLR9	8.88106e-08
glucocorticoid		chemical drug		-1.751		-0.019	-1.665	4.88e-09	CCL3,CEP170B,CSF1R,CSF3,CXCL8,CYP3A4,DBP,G6PC,GBP1,GLUL,GSTA1,GUCY2C,GZMB,IL10,IL11,IL1A,IL1B,IL1R2,IL1RN,MAOA,MMP3,NCF2,NOD2,PCK1,PPARGC1A,PTGS2,STC1,STX11,TLR2	Ap1,CEBPB,IFNG,IL1A,JUN,NFKB1,NFKBIA,NFkB (complex),NR3C1,NR3C2,RELA,STAT1,STAT3,TP53,Tgf beta,glucocorticoid	9.64088e-08
RXRA	0.693	ligand-dependent nuclear receptor	Inhibited	-3.455		0.066	-3.748	5.27e-09	ABCC2,ACSL1,ALDH1A2,APOA1,APOA2,C1QA,CCR9,CEACAM5,CTSB,CTSS,CXCL10,CYP3A4,FGF19,HCK,IER3,IL10,IL1A,IL1B,LYZ,MAOB,MARCO,MMP12,NR5A2,PCK1,S100A4,S100A8,SLC2A2,SULT2A1,VCAN	Ap1,CEBPA,CEBPB,CREBBP,CTNNB1,Creb,EP300,ESR1,FOS,HNF4A,JUN,NCOA2,NCOR2,NFKBIA,NR0B2,NR1H3,NR1H4,NfkB1-RelA,PPARA,PPARG,RARA,RXRA,SREBF1,VDR	1.033e-07
GW3965		chemical reagent	Inhibited	-3.160		-0.036	-3.015	5.58e-09	ABCG5,ABCG8,APOA1,CCL4,CLEC4E,CSF3,CXCL10,CXCL8,DHRS9,HCAR2,HCAR3,IER3,IL1B,IL1RN,NR5A2,PTGS2,SIGLEC9,SLC2A2	Ap1,Creb,FOXO1,GW3965,HNF4A,NFkB (complex),NR1H2,NR1H3,NR1H4,NR5A2,Nr1h,PPARA,PPARG,PPARGC1A,RELB,RXRA,Rxr,SREBF1,STAT1,STAT3,SYK,chenodeoxycholic acid	1.08529e-07
IDR-1002		chemical reagent		-1.897		-0.173	-1.35	5.92e-09	CCL3L3,CCL4,CSF3R,CXCL3,CXCL8,CXCR1,CXCR2,PTAFR,SLC11A1,TLR4		1.13855e-07
LAMA5	0.356	other	Activated	2.795	bias	0.334	1.86	5.99e-09	CCL3L3,CCL4,CCR1,CSF3,CXCL10,CXCL3,STAT1,TNFRSF1B		1.13855e-07
LBP		transporter		0.128		0.048	0.012	5.99e-09	CD14,CXCL10,CXCL3,CXCL8,CXCR2,IL1B,IL1RN,TLR2	Ap1,CD14,CREB1,LBP,LDL,NFATC2,NFKB1,NFKBIA,NFkB (complex),Nfat (family),P38 MAPK,RELA,STAT3,TLR4,lipoteichoic acid	1.13855e-07
lipoteichoic acid		chemical - endogenous non-mammalian	Activated	3.253	bias	0.282	2.217	6.73e-09	CCR1,CD14,CSF3,CXCL10,CXCL8,IL10,IL1B,IL1RN,NOD2,NR4A3,PTAFR,PTGS2,TLR2,TLR4	Ap1,CDKN2A,CEBPB,IL10,IRF8,NFATC2,NFKB1,NFKBIA,NFkB (complex),RELA,STAT1,STAT3,TLR2,TLR4,lipoteichoic acid	1.26012e-07
RIPK2	1.324	kinase	Activated	2.891		0.21	2.122	6.73e-09	ABCG5,ACOD1,ACSL1,CLEC4E,CLEC5A,CXCL10,CXCL3,GPR84,IL1B,MEFV,MUC5AC,PDE4B,PPARGC1A,SOD2	Ap1,CARD9,CEBPB,CTNNB1,IL1B,IRF3,NFKB1,NFKBIA,NFkB (complex),NOD2,NR3C1,RELA,RIPK2,STAT3,TNF	1.26012e-07
IL37		cytokine	Inhibited	-2.907	bias	-0.251	-2.178	7.51e-09	CCL4,CSF3,CXCL10,CXCL3,CXCL8,IL1A,IL1B,IL1RN,TIMP1	Ap1,CEBPB,IL17A,IL18,IL1A,IL37,NFKB1,NFKBIA,NFkB (complex),P38 MAPK,RELA,STAT3	1.39575e-07
butyric acid		chemical - endogenous mammalian		0.620		0.031	0.45	8.45e-09	ABCC2,ANXA5,AQP1,C7,CCK,CCR1,CD300C,CEACAM5,CXCL8,DNM1,F10,G0S2,G6PC,GBP2,GCG,HK1,IFITM2,IL10,IL11,IL1B,IQGAP1,ITPR2,JCHAIN,MMP12,NAMPT,NRP1,PCK1,PLAU,PRDM1,PRLR,PTAFR,PTGS2,S100P,TGFBI,TIMP1,TNFAIP2	ATF2,Ap1,CEBPB,IL6,JUN,MAPK14,NFKB1,NFKBIA,NFkB (complex),NR3C1,NR3C2,P38 MAPK,RELA,SP1,STAT3,TGFB1,TP53,butyric acid	1.5589e-07
ethanol		chemical - endogenous mammalian	Activated	2.481		0.101	1.937	8.79e-09	ADM,APOA1,ARRB2,C5AR1,CD14,CXCL3,CXCL8,CYP3A4,G6PC,GRIN2B,GZMB,HSD3B1,IL10,IL1B,IL1R2,IL1RN,JAK2,MCOLN1,MME,MMP12,MMP3,NCF2,PCK1,PPARGC1A,PTGS2,SLC2A2,SLC7A11,SOD2,STAT1,TIMP1,TLR2,TLR4,TLR8,TNFAIP6	CEBPB,Creb,FOS,IFNG,IL1B,IL6,JUN,LEP,NFE2L2,NFKB1,NFKBIA,NFkB (complex),PPARA,PPARG,RELA,SREBF1,STAT1,STAT3,ethanol,palmitic acid	1.60979e-07
cytokine		group	Activated	4.141	bias	0.265	3.045	8.88e-09	C5AR1,CD209,CXCL3,CXCL8,IDO1,MMP1,MMP12,MMP3,PLAU,PLAUR,PTGS2,S100A4,SAA2,SOD2,TIMP1,TLR2,TLR4,TNFAIP6,TNFRSF1B,UPP1	Ap1,CTNNB1,ESR1,HMGB1,IL1,JUN,Jnk,NFATC2,NFKB1,NFKBIA,NFkB (complex),Nfat (family),RELA,SMAD3,STAT3,cytokine,hyaluronic acid	1.61449e-07
HMGB1	-0.120	transcription regulator	Activated	3.398	bias	0.273	2.37	9.65e-09	CCL3,CCL4,CD274,CXCL3,CXCL5,CXCL8,GLUL,IL10,IL1A,IL1B,MMP1,MMP3,PTGS2,TLR2,TLR4	Ap1,E. coli lipopolysaccharide,HMGB1,IL18,IL1A,JUN,NFE2L2,NFKB1,NFKBIA,NFkB (complex),RELA,STAT1,STAT3,TP53,Tgf beta	1.74186e-07
deoxycholate		chemical - endogenous mammalian		1.835		-0.027	1.926	9.75e-09	ABCG5,ABCG8,CXCL8,CYP2C19,CYP3A4,FGF19,GLUL,KCNJ10,KCNJ3,PLAU,PLAUR,PTGS2	Ap1,CREBBP,CTNNB1,ESR1,ESR2,FOS,HNF4A,JUN,JUND,Jnk,NFATC2,NFkB (complex),NR0B2,NR1H4,Nfat (family),PPARG,RXRA,SP1,STAT3,TCF7L2,TP53,deoxycholate	1.74734e-07
JUNB	0.401	transcription regulator	Activated	3.049		0.245	2.182	9.94e-09	C1QB,C5AR1,CCL3L3,CD274,CSF3,CXCL16,CXCL3,CXCR1,IL10,IL1B,INHBA,MMP1,MMP10,MMP3,NAMPT,NCF2,PLAU,PLAUR,TIMP1,TNFRSF8	Ap1,CEBPB,ESR1,FOS,FOSL2,HIF1A,JUN,JUNB,JUND,NFATC2,NFKB1,NFKBIA,NFkB (complex),Nfat (family),RELA,SP1,STAT3,TNF	1.76876e-07
CD36	0.564	transmembrane receptor	Activated	3.356	bias	0.265	2.347	1.16e-08	APOA1,CSF3,CXCL3,CXCL5,CXCL8,IL10,IL11,IL1A,IL1B,MMP1,MMP10,MMP3,PLAU,PLAUR,PPARGC1A,TNFRSF10C	ATF2,Ap1,CD36,CTNNB1,ERK1/2,FOS,HIF1A,JUN,JUND,Jnk,MAPK8,NFKB1,NFkB (complex),P38 MAPK,RELA,SP1,STAT3,TP53	2.03527e-07
KRAS	0.327	enzyme		1.381		0.011	1.335	1.16e-08	CD274,CD33,CDH3,CHSY1,CLEC5A,CSF2RB,CSF3,CSF3R,CXCL10,CXCL8,CYP2J2,DSE,DUSP4,EREG,ETV5,FCGR2A,GLUL,IDO1,IER3,IFITM2,IL1A,IL1B,IVNS1ABP,LYZ,MCOLN1,MMD,MME,MMP10,MMP3,MSLN,MSR1,MUC5AC,NCF2,NR5A2,PDE4B,PECR,PLEKHO2,PTGS2,RAB20,S100A4,SLAMF8,SLC5A11,SLC6A14,SLC7A11,ST3GAL4,STAT1,THBS1,TLR2,TNFAIP2,UPP1,VCAN	ATF2,Akt,Ap1,Creb,EGFR,ERBB2,ERK,ESR1,ESR2,FOS,FOXO1,HIF1A,IRF1,JUN,KRAS,MYC,Mek,NFKBIA,NFkB (complex),NR3C1,RELA,SP1,STAT3,TP53	2.03527e-07
actinomycin D		biologic drug	Inhibited	-2.202		-0.166	-1.415	1.17e-08	ABCC2,ADM,APOA1,ARHGEF26,CCK,CPD,CXCL8,DUSP4,FPR1,GSTA1,HK1,IL1R2,ITPR2,MAOA,MMP12,MMP3,OSM,PFKFB3,PLAU,PLAUR,PTGS2,SPHK1,TLR2,TNFAIP2,TNFRSF1B	ATF2,Ap1,CEBPB,ERK1/2,IL6,JUN,MAPK8,NFKB1,NFKBIA,NFkB (complex),RELA,STAT3,TGFB1,TNF,TP53,actinomycin D	2.03856e-07
SELP	-0.199	transmembrane receptor		1.997		0.233	1.261	1.18e-08	CCL3,CCL3L3,CCL4,CXCL8,HCAR3,HCK,IL1B,IL1R2,IL4R,PLAUR	Ap1,BCL6,CEBPB,IFNG,IL2,IL4,JUN,NFKB1,NFkB (complex),RELA,SELP,STAT1,STAT3,STAT5a/b,STAT6,TGFB1,lipopolysaccharide	2.04181e-07
Nr1h		group	Inhibited	-2.284		-0.101	-1.847	1.24e-08	ABCG5,ABCG8,ALDH1A2,CCL3,CCL3L3,CLEC4E,CSF3,CXCL10,CXCL8,G6PC,HCK,IL10,IL1B,NFKBIZ,NR5A2,PPARGC1A,PTGS2,SBNO2,THBS1,TLR4	Ap1,CSF2,ESR1,JUN,NFATC2,NFE2L2,NFKB1,NFKBIA,NFkB (complex),Nfat (family),Nr1h,PPARA,RELA,SP1,SREBF1,STAT3,TP53,cholesterol,palmitic acid	2.13093e-07
RELA	0.425	transcription regulator	Activated	3.982		0.231	2.706	1.28e-08	CCL3,CD14,CD274,CTSB,CXCL10,CXCL11,CXCL3,CXCL5,CXCL8,CXCL9,CYP3A4,GBP1,GSTA1,GSTA2,IER3,IGKC,IL10,IL1A,IL1B,IL1RN,LYN,MMP1,MMP3,MUC5AC,NAMPT,NOD2,NR4A3,PCK1,PDE4B,PI3,PLAU,PRDM1,PTGS2,SAA2,SOD2,TLR2,TNFAIP2	Ap1,CDKN2A,CEBPB,IL1B,JUN,NFKB1,NFKBIA,NFkB (complex),RELA,STAT1,STAT3,TNF,TP53	2.18471e-07
cardiotoxin		chemical - other	Activated	4.025	bias	0.334	2.529	1.42e-08	C5AR1,CCL3L3,CCL4,CCR1,CSF1R,CSF2RB,CSF3R,CXCR2,FPR1,GNAI3,IL1B,IL1RN,IL4R,MMP12,MMP3,MS4A8,S100A8,S100A9,TIMP1,TNFRSF1B,TNFRSF8		2.39113e-07
zymosan		chemical - endogenous non-mammalian	Activated	3.116		0.159	2.557	1.42e-08	CCL24,CCL3L3,CCL4,CSF3,CXCL3,CXCL8,FPR2,IL10,IL1A,IL1B,IL4R,PPARGC1A,PTGS2,TLR2	Ap1,C3,CEBPB,CLEC7A,IRF1,JUN,NFE2L2,NFKB1,NFKBIA,NFkB (complex),P38 MAPK,RELA,RELB,STAT3,TLR2,hydrogen peroxide,zymosan	2.39113e-07
CCR2	1.163	g-protein coupled receptor	Activated	2.159		0.209	1.399	1.43e-08	C1QA,C1QB,C1QC,CCL24,CCL3L3,CCL4,CCR1,CSF3,CXCL10,CXCL3,IL10,IL1A,IL1B,TGFBI,THBS1,TIMP1,VCAN	Ap1,CCL2,CCR2,CEBPB,Ccl2,ERK1/2,IRF3,JUN,NFKB1,NFkB (complex),RELA,SMAD3,STAT3,TGFB1,TP53	2.39191e-07
H89		chemical - kinase inhibitor		-1.569		-0.232	-0.553	1.54e-08	ALPL,CCL3,CD14,CXCL8,EREG,FAM3B,IL10,IL11,IL1B,ITPR2,MMP1,MUC5AC,NTS,PLAU,PPARGC1A,PTGS2,S100A8,SOD2,SULT2A1,TNFAIP6	ATF2,Ap1,CEBPB,CREB1,CREBBP,CTNNB1,Creb,EP300,ERK1/2,FOS,H89,JUN,Jnk,NCOA2,NFKB1,NFkB (complex),RELA,STAT3,TP53	2.55788e-07
salicylic acid		chemical drug	Inhibited	-2.092		-0.167	-1.545	1.56e-08	APOA1,CCL3,CCL4,CSF3,CXCL10,CXCL8,GCG,GRIN2B,IL1A,IL1B,PTGS2,TLR4	Ap1,CEBPB,Creb,ESR1,HMGB1,JUN,NFATC2,NFKB1,NFKBIA,NFkB (complex),Nfat (family),PI3K (complex),PPARG,PTGS2,RELA,STAT3,TNFRSF1A,salicylic acid	2.55788e-07
SELPLG	1.109	other	Activated	3.317	bias	0.272	2.414	1.57e-08	CCL3,CCL4,CXCL8,HCAR3,HCK,IDO1,IL10,IL1B,IL1R2,IL4R,PLAUR	ATF2,Ap1,CEBPB,Creb,FOXO1,HIF1A,IFNG,IL4,IL6,JUN,MAPK3,NFKBIA,NFkB (complex),RELA,RELB,SELPLG,STAT1,STAT3,STAT6,SYK,TP53	2.55788e-07
ELANE		peptidase	Activated	2.132		0.124	1.748	1.57e-08	C5AR1,CCL3L3,CD14,CSF3R,CTSB,CXCL5,CXCL8,IL1B,MUC5AC,OSM,TLR4	Ap1,CAMP,CEBPB,CREB1,Creb,ELANE,ERK1/2,IL1B,IL6,IRF3,JUN,MAPK1,NFKB1,NFKBIA,NFkB (complex),RELA,STAT1,STAT3	2.55788e-07
mir-223		microrna	Activated	2.206		0.058	1.963	1.6e-08	C5AR1,C7,CA4,CD274,CLEC4E,CYB5A,GRIN2B,IL1A,IL1B,IL1RN,LY96,MMP25,MYOF,RASGRP4,S100A9,SLC2A2,SOX6,TGFBI,TLR4	CEBPB,JUN,NFKB1,NFkB (complex),STAT3,TP53,mir-223	2.58994e-07
HMGB2	-0.207	transcription regulator						1.71e-08	CSF3,CXCL5,CXCL8,IL1B,INHBA,MMP1,MMP10,MMP3,NRG1	Ap1,ESR1,ESR2,FOS,HMGB2,JUN,SP1	2.75025e-07
IL27	2.026	cytokine	Activated	3.867		0.171	3.206	2.02e-08	CCL3,CCL4,CD14,CD274,CXCL10,CXCL11,CXCL8,CXCL9,GBP2,GZMB,IL10,IL1A,IL1B,IL1RN,PRDM1,PTGS2,STAT1,TNFSF13,TNFSF13B	Ap1,CEBPB,IFNG,IL10,IL1B,IL27,IRF8,NFKB1,NFKBIA,NFkB (complex),NR3C1,RELA,STAT1,STAT2,STAT3,STAT6	3.22814e-07
Collagen type II		complex		1.667		0.026	1.589	2.04e-08	CCL24,CCL3L3,CXCL3,CXCL5,CXCR2,IL1A,IL1B,IL1RN,JAK2,SIGLEC1,TLR8	ARRB1,Ap1,CEBPB,CXCL8,Collagen type II,ERK1/2,IL1B,IL1RN,JUN,NFKB1,NFKBIA,NFkB (complex),RELA,STAT3,TNF	3.23947e-07
IL36A		cytokine	Activated	3.113	bias	0.334	2.072	2.22e-08	CSF3,CXCL10,CXCL3,CXCL8,IL1A,IL1B,MMP3,NFKBIZ,S100A8,S100A9	Ap1,ERK1/2,HSPB1,IL1RL2,IL36A,JUN,NFKB1,NFKBIA,NFkB (complex),P38 MAPK,RELA,STAT3	3.48124e-07
ITGAM	1.229	transmembrane receptor	Activated	2.395	bias	0.283	1.717	2.22e-08	C5AR1,CCL3,CCL3L3,CCL4,CXCL10,CXCL8,IL10,IL1B,PTGS2,TIMP1	Ap1,C3,CCN1,CDKN2A,ERK1/2,IFNB1,IRF1,IRF3,ITGAM,JUN,NFKB1,NFKBIA,NFkB (complex),RELA,STAT1,STAT3,TIRAP	3.48124e-07
RAS		group		1.940		0.214	1.214	2.27e-08	CCK,CD274,CSF3R,CXCL10,CXCL8,GBP2,IL11,IL1A,IL1B,MAOB,MMP1,PLAU,PLAUR,PRDM1,PTGS2,SOD2,STAT1,UPP1	ATF2,Ap1,CEBPB,IL6,JUN,MAPK14,NFKB1,NFKBIA,NFkB (complex),P38 MAPK,RAS,RELA,SP1,STAT3,TP53	3.53753e-07
D-glucose		chemical - endogenous mammalian		1.322		0.103	0.715	2.39e-08	ACSL1,ALDOB,ANXA3,AQP1,CPD,CSF1R,CTSB,CTSC,CXCL8,CYBA,FAM3B,G6PC,GCG,GCNT4,GLUL,HK1,IL10,IL1B,INHBA,ITPR2,LY96,MMP1,MSR1,NAMPT,NR4A3,NTS,OAT,PCK1,PLAU,PLAUR,PPARGC1A,PPP2R2B,PTGS2,S100A4,S100A8,SIRT6,SLC2A2,SOD2,SPHK1,SUSD2,THBS1,TIMP1,TLR2,TLR4,TRPV4,VCAN,WARS1	ARRB1,ATF2,Ap1,Creb,D-glucose,FOS,FOSL1,JUN,MAPK8,NFE2L2,NFKB1,NFkB (complex),PDGF BB,PPARA,PPARG,SREBF1,STAT3,TP53,oleic acid,palmitic acid	3.70155e-07
progesterone		chemical - endogenous mammalian		0.867		0.084	0.342	2.74e-08	ACOD1,ACSL1,ADM,ALDH1A2,ALPL,AQP1,BCL6,C5AR1,C9orf72,CA2,CCL25,CSF3R,CXCL10,CXCL11,CXCL8,CYP3A4,DBP,DPP4,ELL2,ENPEP,IL10,IL1A,INHBA,LITAF,MAOA,ME1,MME,MMP1,MMP3,NPL,NRP1,PARM1,PCK1,PFKFB3,PLA2G7,PRLR,PTGS2,S100A4,S100P,SOD2,SPHK1,ST3GAL4,STAT1,TGFBI,THBS1,TIMP1	Ap1,CCL2,CTNNB1,IRF3,NFE2L2,NFKB1,NFkB (complex),NR3C1,NR3C2,Nr1h,P38 MAPK,PGR,RELA,RNA polymerase II,SMAD3,SP1,STAT1,STAT2,STAT3,TP53,cholesterol,progesterone	4.21758e-07
rifampin		chemical drug		-1.013		0.242	-1.754	2.82e-08	ABCC2,C9orf72,CD14,CEACAM5,CXCL10,CYP2C19,CYP3A4,DSE,GBP2,GSTA2,IL1B,MAOB,MATN2,ME1,MME,NEUROD1,SIRT6,TLR2,TRIM31	Ap1,CREBBP,NFkB (complex),NR1H4,NR3C1,NR3C2,PPARA,PPARGC1A,RARA,RELA,RXRA,Rxr,TP53,VDR,rifampin	4.31426e-07
ERK1/2		group	Activated	4.179		0.202	3.158	3.18e-08	ALPL,ASAH1,CCK,CCL3,CCL3L3,CCL4,CTSB,CXCL10,CXCL3,CXCL5,CXCL8,DUSP4,IL10,IL11,IL1A,IL1B,MMP1,MMP12,MMP3,MUC5AC,NAMPT,NR4A3,PLAU,PLAUR,PTGS2,PTPRE,TIMP1,VCAN	Ap1,CTNNB1,ERK,ERK1/2,ESR1,IL1B,JUN,Jnk,NFATC2,NFKB1,NFKBIA,NFkB (complex),Nfat (family),RELA,SP1,STAT3	4.83553e-07
mifepristone		chemical drug		-1.349		-0.071	-1	3.35e-08	ABCC2,ACOD1,ADM,ALPL,AQP1,C1QB,CA2,CD14,CYBA,CYP2C19,CYP3A4,IL10,IL1B,IL4R,IQGAP1,MME,MMP1,MMP3,NPL,NRTN,P2RX7,PFKFB3,PTGS2,SULT2A1,TAC3,TFF1,TIMP1,TNFAIP6,VCAN	ADIPOQ,Ap1,CDKN2A,FOXO1,JUN,NFKB1,NFKBIA,NFkB (complex),NPPA,NR3C1,NR3C2,PGR,PPARG,RELA,SMAD3,SP1,STAT3,TP53,dexamethasone,mifepristone,progesterone	5.04787e-07
genistein		chemical drug		0.931		0.091	0.446	3.37e-08	ADM,APOA1,ASAH1,CTSB,CTSL,CXCL10,CXCL3,CXCL8,CXCR1,CXCR2,EREG,FUCA1,HAS1,HCST,IGF2R,IL10,IL1B,KCNJ2,LCP2,MAOA,MCOLN1,MMP1,MMP3,PLA2G7,PRLR,PTAFR,PTGS2,SLC11A1,SLC6A14,SOD2,SPHK1,TFF1,UGT2B15	ARRB1,Ap1,CDKN2A,CXCL8,EGR1,ESR1,ESR2,FOS,HDAC1,Histone h4,JUN,JUND,NFKB1,NFKBIA,NFkB (complex),RELA,SMAD3,SMAD4,SP1,STAT3,genistein	5.04787e-07
Pam3-Cys		chemical toxicant	Activated	2.781	bias	0.258	1.949	3.38e-08	CD14,CXCL10,CXCL3,CXCL8,FPR1,IL10,IL1B,IL1RN,SOD2,TLR2,TLR4	Ap1,CDKN2A,CEBPB,IL10,IL6,IRF8,JUN,NFKB1,NFKBIA,NFkB (complex),NR3C1,Pam3-Cys,RELA,STAT1,STAT3,TLR2	5.04787e-07
MALP-2s		chemical reagent	Activated	2.941	bias	0.334	1.957	3.6e-08	CCL3L3,CCL4,CXCL3,IL10,IL1A,IL1B,PTGS2,TLR2,TLR4	Ap1,CDKN2A,Ccl2,ERK1/2,MALP-2s,NFKB1,NFKBIA,NFkB (complex),RELA,STAT3,TLR2	5.34462e-07
cyclosporin A		biologic drug	Inhibited	-2.239		-0.1	-1.667	3.87e-08	ABCC2,CCL4,CCR9,CD14,CD8B,CLCN1,CXCL8,CXCL9,CYBA,CYP3A4,ELL2,FCGR2A,GZMB,IER3,IL10,IL1A,IL1B,IL31RA,ITPR2,LYN,MMP1,MMP3,MYO1A,PRLR,PRTFDC1,PTGS2,S100A11,S100A9,SDCBP,SLC12A1,SPHK1,SPINK4,SSR4,TIMP1,UPP1	Ap1,CEBPB,CTNNB1,Creb,ESR1,HIF1A,IGF1,IL17A,JUN,Jnk,NFATC2,NFKBIA,NFkB (complex),Nfat (family),RELA,SP1,STAT3,cyclosporin A,doxorubicin	5.71166e-07
forskolin		chemical toxicant		1.193		0.15	0.289	4.43e-08	ADM,AKAP13,ALPL,APOA1,CCK,CD14,CGREF1,CXCL10,CXCL3,CXCL5,DUOX2,ELL2,EREG,G6PC,GBP1,GCG,HSD3B1,IER3,IL10,IL11,IL1B,INHBA,ITPR2,KCNJ13,LITAF,MMD,MMP3,NAMPT,NR4A3,PCK1,PDE4A,PDE4B,PLAU,PPARGC1A,PTGS2,PTPRE,RAB20,S100A8,SLC7A11,SOD2,STAT1,STC1,TFF1,THBS1,TIMP1,TNFAIP6,UPP1,VCAN	Ap1,CEBPB,CG,CREB1,CREBBP,CTNNB1,Creb,EP300,ERK1/2,FOS,NCOA2,NFKB1,NFkB (complex),P38 MAPK,RELA,SP1,SP3,STAT3,TP53,forskolin	6.49131e-07
dextran sulfate		chemical drug	Activated	3.085		0.205	2.264	4.45e-08	CCL3L3,CCL4,CD14,CD177,CD209,CSF3,CXCL10,CXCL3,CXCL8,CXCR2,IDO1,IL10,IL1B,LY96,MMP3,MSR1,NLRP6,NRP1,PTAFR,PTGS2,S100A8,S100A9,SPHK1,THBS1,TLR4,TNFRSF1B	CEBPB,CSF2,IL10,IL17A,IL6,IRF8,JUN,NFKB1,NFKBIA,NFkB (complex),RELA,STAT1,STAT3,TNF,TP53,dextran sulfate	6.49131e-07
IgG		complex		-0.392		-0.116	0.119	4.53e-08	ADM,ASAH1,CCL3,CCL4,CD209,CLEC5A,CTSC,CXCL10,CXCL8,DSG3,FCGR1A,FCGR2A,IL10,IL1B,IL1RN,INHBA,MMP12,PLAUR,PPIF,PTGS2,SLAMF7,THBS1,TLR4	Ap1,CD14,CEBPB,CREB1,CTNNB1,HMGB1,IFNG,IgG,JUN,Jnk,NFKB1,NFKBIA,NFkB (complex),Nfat (family),RELA,STAT1,STAT3,histamine	6.56981e-07
CCL11	-0.970	cytokine	Activated	2.397	bias	0.311	1.41	4.6e-08	CCL3L3,CCL4,CXCL11,CXCL3,CXCL5,CXCL8,CXCL9,CXCR1,DPP4,HCAR3,IL1B,MMP3	ACTN4,Ap1,CCL11,CEBPB,ERK1/2,FN1,ICAM1,IL4,NFKB1,NFKBIA,NFkB (complex),RELA,SP1,STAT1,STAT3,STAT6	6.63299e-07
CpG ODN 1826		chemical reagent	Activated	3.524		0.161	2.958	4.66e-08	CCL3L3,CCL4,CD14,CD274,CXCL10,CXCL3,CXCL8,CYBA,IL10,IL1A,IL1B,LY96,NCF2,TLR4	Ap1,CEBPB,Ccl2,CpG ODN 1826,IFNG,IL18,IL1B,IL6,JUN,NFKB1,NFKBIA,NFkB (complex),RELA,STAT1,STAT3	6.68111e-07
etoposide		chemical drug		1.267		0.162	0.597	5.09e-08	CA2,CCL3,CD274,CREG1,CXCL10,CXCL3,CXCL8,CYP3A4,DUSP4,GZMB,HK1,IER3,IL10,IL11,IL1A,IL1B,JAK2,MME,MMP1,PEBP1,SOD2,SPHK1	Ap1,CDKN2A,CTNNB1,EGFR,ERK1/2,ESR1,JUN,Jnk,NFKB1,NFKBIA,NFkB (complex),NR3C1,RELA,STAT3,etoposide	7.25614e-07
interferon beta-1a		biologic drug						5.13e-08	CSF1R,FCER1G,FCGR1A,FPR1,GBP5,GNB4,GZMB,IL1RN,JAK2,LILRB3,NCF2,PLAUR,S100A9,STAT1,TNFAIP6,TNFRSF1B,TNFSF13B	IRF8,NFkB (complex),STAT1,STAT2,STAT3,STAT6,interferon beta-1a	7.27185e-07
camptothecin		chemical drug		1.591		0.103	1.182	5.19e-08	ABCC2,ARRB2,BID,CCL3,CCR1,CCRL2,CD300C,CTSL,CXCL3,CXCL8,CXCR2,CYP2C19,DNAH17,FCAR,FNDC3B,FPR1,GBP2,HCAR3,IL17RA,IL1A,IL1B,IL1RAP,LILRB2,LILRB4,LITAF,MMP1,NRP1,OSM,OSR2,PDLIM7,PI3,PPIF,PTGS2,SIGLEC7,SIPA1L1,SOD2,STX11,TGFBI,TLR2,TNFAIP6,TNFRSF1B,TPM4	Ap1,CDKN2A,CEBPB,HIF1A,IKBKG,JUN,NCOR2,NFKB1,NFKBIA,NFkB (complex),RELA,SP1,STAT3,TP53,camptothecin	7.31557e-07
CERK	-0.304	kinase						5.3e-08	CCL25,CCL3,CCL4,CCRL2,CSF3,CXCL11,CXCL8,CXCL9,JAK2,TLR2	CEBPB,CERK,JUN,NFKB1,NFKBIA,NFkB (complex),RELA,TNF,prostaglandin E2	7.42888e-07
lysophosphatidylinositol		chemical - endogenous mammalian	Activated	3.317	bias	0.334	2.207	5.44e-08	CD274,CSF3,CXCL3,CXCL5,CXCL8,FPR1,GLUL,IL1A,IL1B,SOD2,STC1	ATF2,Akt,Ap1,ERK1/2,FOXO1,HIF1A,NFKB1,NFkB (complex),P38 MAPK,RELA,STAT3,lysophosphatidylinositol	7.58276e-07
MAP2K3	0.822	kinase		1.791	bias	0.295	0.838	5.93e-08	CXCL10,CXCL8,CXCL9,IL10,IL1B,MAOB,MMP1,MMP3,MUC5AC,PLAU,PPARGC1A,PTGS2,STAT1	ATF2,Ap1,ERK1/2,ESR1,JUN,MAP2K3,MAPK14,MAPK8,NFATC2,NFKB1,NFkB (complex),Nfat (family),P38 MAPK,RELA,SP1,STAT3,TP53	8.22009e-07
Ifn gamma		complex	Activated	3.405		0.194	2.744	6.13e-08	CXCL10,CXCL16,CXCL8,CXCL9,GBP1,IL10,IL17RA,IL1B,JAK2,LY96,NR4A3,PCK1,STAT1,TLR4,VSIG4	Ap1,CEBPB,IFNG,IRF1,IRF8,Ifn gamma,NFKB1,NFKBIA,NFkB (complex),NR3C1,P38 MAPK,RELA,STAT1,STAT2,STAT3,STAT6	8.45064e-07
IFN Beta		group	Activated	2.469		0.21	1.583	6.49e-08	ACOD1,CCL3,CD274,CXCL10,CXCL11,CXCL8,CYP3A4,DPP4,ENPEP,EREG,IDO1,IL10,IL11,IL1B,IL1RN,N4BP1,SPHK1,STAT1,THBS1,TLR4	Ap1,IFN Beta,IFNAR1,IL12 (complex),IL1B,IRF1,IRF3,IRF8,NFKB1,NFKBIA,NFkB (complex),RELA,STAT1,STAT2,STAT3,STAT6	8.89804e-07
CD3		complex	Activated	4.358		0.246	2.941	6.85e-08	BCL6,CASP6,CCL3,CCL3L3,CCL4,CCR1,CCR9,CD274,CD3E,CD8B,CLCN1,CXCL10,CXCL8,CYBA,DPP4,EPHB1,FCER1G,GBP1,GZMB,IL10,IL1A,IL1B,IL1RAP,IL4R,JAK2,LYN,MSLN,MSR1,MTHFD2,NAMPT,PDE4A,PDE4B,PLA2R1,PLEK,PTGS2,S100A11,SEC14L1,SPINK4,SRGN,STAT1,THBS1,TLR2,TNFRSF8	Ap1,BCL6,CD3,CEBPB,IL10,IL2,IRF8,JUN,MYC,NFKB1,NFkB (complex),RELA,SMAD3,STAT1,STAT2,STAT3,STAT5a/b,STAT6,TP53	9.34057e-07
SFTPD		other		1.000		-0.1	1.277	6.98e-08	CD14,CD209,CXCL3,IL10,IL1B,MMP1,MMP12,MMP3	Ap1,CEBPB,IFNG,IL6,JUN,LDL,NFKB1,NFKBIA,NFkB (complex),RELA,SFTPD,STAT1,STAT3,TNF,lipopolysaccharide	9.41549e-07
CD200	0.511	other		-0.768		-0.048	-0.644	6.98e-08	CCL3L3,CLEC7A,IDO1,IL10,IL1B,IL4R,TLR2,TLR4	Ap1,CD200,CDKN2A,CEBPB,IL13,IL6,IRF1,IRF3,IRF4,Interferon alpha,JUN,NFKB1,NFKBIA,NFkB (complex),RELA,STAT1,STAT3,STAT6	9.41549e-07
CLEC7A	1.859	transmembrane receptor	Activated	2.401	bias	0.311	1.495	7.09e-08	CCL3L3,CCL4,CSF3,CXCL8,IL10,IL1B,MUC5AC,PTGS2,TLR4	Ap1,CDKN2A,CLEC7A,ESR1,IL10,IL18,IRF8,JUN,NFATC2,NFKB1,NFKBIA,NFkB (complex),Nfat (family),RELA,STAT1,STAT3	9.51273e-07
EGR1	-0.012	transcription regulator	Activated	2.225		0.248	1.146	7.33e-08	APOA1,CASP6,CCL3L3,CCL4,CCR1,CXCL3,CXCL8,DUSP4,ENPEP,EREG,HPSE,IL1B,LYZ,MAOB,ME1,PLAU,PTGS2,SOD2,THBS1,TIMP1,TLR4	ATF2,Ap1,Creb,EGR1,ERK,ERK1/2,ESR1,JUN,MAPK14,NFKB1,NFKBIA,NFkB (complex),RELA,SMAD3,SMAD4,SP1,STAT3,TP53,VEGFA	9.78243e-07
methotrexate		chemical drug		-1.116		0.048	-1.328	7.46e-08	C1QB,C7,CCL25,CCL3,CCL4,CSF1R,CTSS,CXCL10,CXCL11,CXCL8,CXCR2,FPR1,FPR2,GSTA1,IL1A,IL1B,LILRB4,LY96,PCK1,PECR,PTGS2,S100A11,SDS,THBS1	Ap1,CEBPB,CREB1,IKBKB,IL1B,Immunoglobulin,JUN,NFE2L2,NFKB1,NFKBIA,NFkB (complex),RELA,STAT3,TNF,methotrexate,nitric oxide	9.90325e-07
N-acetylmuramyl-L-alanyl-D-isoglutamine		chemical - endogenous non-mammalian	Activated	3.215	bias	0.309	2.221	8.33e-08	CCL3,CCL4,CXCL11,CXCL3,CXCL8,IDO1,IL10,IL1A,IL1B,MSR1,NOD2,PTGS2	Ap1,CTNNB1,IL10,IL18,IL1RN,IRF8,JUN,Jnk,N-acetylmuramyl-L-alanyl-D-isoglutamine,NFKB1,NFKBIA,NFkB (complex),NR3C1,RELA,STAT1,STAT3	1.1e-06
BSG	0.380	transporter	Activated	3.225		0.167	2.686	8.56e-08	ABCC2,ALDOB,CCL3L3,CXCL3,CXCL8,IL1A,IL1B,MMP1,MMP3,PLAU,PLAUR	Ap1,BSG,CEBPB,CTNNB1,ERK1/2,IL18,JUN,NFKB1,NFKBIA,NFkB (complex),PDCD4,PLAU,RELA,SP1,STAT3,TCF7L2,TGFB1,TP53	1.12445e-06
CCN1	-0.172	other	Activated	2.516		0.224	1.759	8.69e-08	CCL3L3,CCL4,CXCL10,CXCL3,CXCL8,FCER1G,IL1A,IL1B,MMP1,MMP3,PLAU,PTGS2,TIMP1,TLR4	Ap1,CCN1,CDKN2A,ERK1/2,ESR1,JUN,NFATC2,NFKB1,NFKBIA,NFkB (complex),NR3C1,Nfat (family),P38 MAPK,RELA,SMAD3,STAT3	1.131e-06
indomethacin		chemical drug		-0.468		0.094	-0.878	8.7e-08	ACSL1,CCL3L3,CD14,CSF2RB,DDC,FCGR2A,HAS1,IDO1,IER3,IL10,IL11,IL1A,IL1B,MMP1,MMP12,PLAUR,PRLR,PRTFDC1,PTGS2,S100A11,S100A8,TIMP1,UPP1,VCAN	Ap1,CG,CREB1,ERK1/2,ESR1,FOS,IL1B,JUN,NFATC2,NFKB1,NFKBIA,NFkB (complex),Nfat (family),P38 MAPK,RELA,SP1,SP3,STAT3,TP53,indomethacin	1.131e-06
ERK		group	Activated	4.672		0.214	3.674	9.39e-08	CCK,CCL4,CCR1,CXCL10,CXCL8,DUSP4,EREG,HAS1,IER3,IL10,IL1B,KYNU,MMP1,MMP3,MUC5AC,NFKBIZ,PLAU,PRDM1,PTGS2,SIRT6,STAT1,THBS1,TIMP1,VCAN	Ap1,CEBPB,EGFR,ERK,ERK1/2,ESR1,HMGB1,JUN,NFKB1,NFKBIA,NFkB (complex),PI3K (complex),RELA,STAT3,TNF	1.21441e-06
AGER	0.604	transmembrane receptor		1.017		0.115	0.641	9.9e-08	CCL3,CCL3L3,CCL4,CXCL3,CXCL8,IL10,IL1B,IL4R,MMP12,MMP3,PTGS2,S100A8,S100A9	AGER,Ap1,CEBPB,CTNNB1,ERK1/2,IL22,IRF1,IRF3,JUN,Jnk,NFKB1,NFKBIA,NFkB (complex),RELA,STAT1,STAT3,TLR9,TP53	1.2738e-06
lipoarabinomannan		chemical - endogenous non-mammalian	Activated	2.795	bias	0.274	2.03	1.04e-07	CCL3,CCL4,CD14,CXCL8,IER3,IL1B,STAT1,TLR4	CD209,CEBPA,CEBPB,IRF8,JUN,NFKB1,NFKBIA,NFkB (complex),PPARG,RELA,STAT1,STAT2,STAT3,STAT6,TNF,TP53,lipoarabinomannan	1.33131e-06
AGT	-1.147	growth factor	Activated	3.788		0.16	2.684	1.07e-07	ADM,ANXA3,ASAH2,C5AR1,CCL3L3,CCL4,CD14,CGREF1,CTSS,CXCL10,CXCL3,CXCL8,CYBA,CYP2J2,DCUN1D3,ENPEP,EREG,ETV5,FCGR1A,FGR,FOXP2,HLF,HSD3B1,IL10,IL1A,IL1B,ITPR2,KCNJ2,MATN2,MMP1,MMP12,MMP3,MSR1,NAMPT,NAT8B,NCF2,NRG1,PLAU,PPARGC1A,PTGS2,RNASE1,SIGLEC1,SLC12A1,SLC13A1,SLC34A3,SLC5A2,SOD2,SOX6,STC1,THBS1,TIMP1,TNFRSF1B	AGT,Ap1,CEBPB,FOS,HIF1A,IL6,JUN,JUND,LDL,NFKB1,NFKBIA,NFkB (complex),RELA,SP1,STAT3,TP53,Tgf beta	1.36276e-06
simvastatin		chemical drug	Inhibited	-3.256		-0.076	-2.949	1.2e-07	ABCG5,ANXA3,APOA1,C5AR1,CCL3,CD14,CXCL3,CXCL8,CYP3A4,HK1,IL10,IL1B,MMP1,MMP3,MPP6,MUC5AC,NCF2,PTGS2,STAT1,TIMP1,TLR2,TLR4	ATP,Ap1,CEBPB,ESR1,FOS,HIF1A,HMGB1,IL6,JUN,JUND,NFATC2,NFKB1,NFKBIA,NFkB (complex),NR3C1,Nfat (family),RELA,SP1,STAT3,simvastatin	1.52061e-06
cyclic AMP		chemical - endogenous mammalian		0.166		0.215	-0.872	1.21e-07	CA2,DUOX2,FCGR1A,G6PC,GCG,IL10,IL1B,IL1RN,INHBA,KCNJ13,MME,MMP1,MMP10,OAT,PCK1,PDE4B,PPARGC1A,PRLR,PTGS2,SIRT6,SLC12A1,SOD2,STAT1,TIMP1,TRPV4	ATF2,Ap1,CEBPB,Creb,HIF1A,JUN,MAPK14,NFKB1,NFkB (complex),NR3C1,NR3C2,P38 MAPK,PPARA,RAC1,RELA,RELB,SOCS3,SP1,SREBF1,STAT3,STAT6,TP53,TP73,cyclic AMP	1.52557e-06
IRF6	-0.817	transcription regulator	Activated	2.312		0.167	1.791	1.32e-07	CD14,CXCL8,FPR2,IL10,IL1B,OVOL1,PLAU,PPARGC1A,PTGS2,SOD2,TLR4	ATP,Ap1,CEBPB,HMGB1,IL6,IRF6,JUN,NFATC2,NFKB1,NFKBIA,NFkB (complex),NR3C1,RELA,STAT3,TLR2,TLR4	1.6477e-06
etanercept		biologic drug	Inhibited	-2.969		-0.188	-2.411	1.32e-07	CXCL10,CXCL8,CXCL9,GZMB,IDO1,IL1B,MMP12,PTGS2,STAT1	ATF2,Ap1,CEBPB,Creb,HMGB1,IL6,JUN,MAPK14,NFKB1,NFKBIA,NFkB (complex),NR3C1,PRKCD,RELA,SP1,STAT3,Tnf (family),etanercept	1.6477e-06
Jnk		group	Activated	3.937		0.219	2.93	1.41e-07	ALDH1A2,ANXA5,ASAH1,CCL3,CCL4,CCR9,CD209,CXCL3,CXCL8,IL10,IL11,IL1A,IL1B,MMP1,MMP12,MMP3,PLAU,PLAUR,PTGS2,SOD2,TIMP1,VCAN	Ap1,CEBPB,ERK1/2,ESR1,IKBKB,JUN,Jnk,NFATC2,NFKB1,NFKBIA,NFkB (complex),Nfat (family),P38 MAPK,RELA,STAT3,TP53	1.75133e-06
TP53	-0.032	transcription regulator		0.030		0.04	-0.322	1.45e-07	ABCC2,ACSL1,ADAMTSL4,ALDH1A2,ANXA3,APOA1,ARRB2,BID,C1QC,CASP6,CCL3L3,CCL4,CDH3,CEP170B,CGREF1,CISD1,CMBL,CSF1R,CSF3R,CTSB,CXCL10,CXCL3,CXCL8,CXCR1,CXCR2,CYB5A,CYP26B1,DBP,DHRS9,DNASE1,DNM1,DPP4,DRAM1,DUSP4,ESRRG,FMO1,FUCA1,G0S2,G6PC,GBP1,GLUL,GPR85,IER3,IL10,IL17RA,IL1A,IL1B,IL1RN,IL31RA,IL4R,INHBA,KCNJ2,LIMK2,LYZ,ME1,MMP1,MMP10,MMP3,MPZL2,MYOF,NAMPT,NFAM1,NRP1,OAT,PCK1,PDE4B,PFKFB3,PIK3R5,PLAU,P…	ATF2,Ap1,CEBPB,ERK1/2,HIF1A,JUN,MAPK14,NFKB1,NFKBIA,NFkB (complex),RELA,SP1,STAT3,TNF,TP53	1.79214e-06
8-bromo-cAMP		chemical reagent		1.709	bias	0.284	0.041	1.53e-07	ADM,APOA1,ASAH1,BID,CSF2RB,CSF3R,CTSB,CTSL,DUSP4,G6PC,GLUL,GNAI3,HPSE,IL11,IL1B,IL4R,INHBA,ITPR2,JAK2,MAOA,MAOB,MMP1,NRP1,OAT,PCK1,PDE4A,PDE4B,PPARGC1A,PTGS2,RRAS2,STAT1,SULT2A1,TFCP2L1,TFF1,THBS1,TIMP1	8-bromo-cAMP,ATF2,Ap1,CEBPB,CREB1,CREBBP,CTNNB1,Creb,EP300,ESR1,ESR2,FOS,JUN,LEP,MAPK8,NCOA2,NFKBIA,NR3C1,PPARG,STAT3,TP53,beta-estradiol,cyclic AMP	1.88175e-06
C5		other		1.387	bias	0.287	0.751	1.73e-07	C5AR1,C5AR2,CCL3L3,CCL4,CXCL3,IL10,IL1B	Ap1,C5,CEBPB,CREB1,ERK1/2,IL6,JUN,MAPK1,NFKB1,NFKBIA,NFkB (complex),RELA,STAT1,STAT3,TNF,TP53	2.11735e-06
Creb		group		1.161		0.176	0.408	1.76e-07	ABL2,ADM,CCK,CD14,CSF1R,CTSB,CXCL10,CXCL8,DUSP4,ETV5,FCER1G,G6PC,GNB4,GPR85,IER3,IL10,IL11,IL1B,MMP1,MUC5AC,NR4A3,NTS,PCK1,PDE4B,PPARGC1A,PTGS2,SLC7A11,TFF1	ATF2,Ap1,CEBPB,CREB1,CREBBP,Creb,EP300,ESR1,FOXO1,HIF1A,HMGB1,Histone h3,MYC,NCOA1,NCOA2,NR3C1,PPARG,RELA,RNA polymerase II,RXRA,SP1,STAT1,STAT3,TP53,TP73	2.14361e-06
IL17F		cytokine	Activated	2.888	bias	0.274	2.098	1.78e-07	CSF3,CXCL10,CXCL3,CXCL5,CXCL8,MMP1,MMP3,PTGS2,TNFRSF1B	Ap1,CDKN2A,CEBPB,ERK1/2,IL17A,IL17F,IL1B,NFKB1,NFKBIA,NFkB (complex),NR3C1,RELA,STAT3	2.1575e-06
DPP4	-1.834	peptidase		0.753		0.138	0.344	1.9e-07	CCL3L3,CSF3,CXCL10,IL10,IL1A,IL1B,IL1RN,PLAU,THBS1,TIMP1	Ap1,CXCL12,DPP4,ERK,ERK1/2,ESR2,FOS,JUN,NFKB1,NFKBIA,NFkB (complex),P38 MAPK,RELA,SP1,STAT3,TAC1	2.29187e-06
TCR		complex	Activated	2.342		0.212	1.465	2.02e-07	ADM,CCL3,CCL3L3,CCL4,CCR1,CCR9,CD8B,CTSB,CXCL10,CXCL11,CXCL8,CXCL9,ELL2,ETV5,GZMB,IL10,IL4R,LCP2,N4BP1,NRP1,P2RX7,PGK2,PRDM1,SDCBP,SPHK1,STAT1,TLR4,TNFRSF1B,TNFSF13B,TNIP3	ATP,Ap1,BCL6,CD3,CEBPB,HMGB1,IL10,IL2,IRF8,JUN,NFATC2,NFKB1,NFKBIA,NFkB (complex),RELA,STAT1,STAT3,STAT5a/b,STAT6,TCR,TP53	2.42497e-06
PRDM1	1.893	transcription regulator		-0.785		-0.06	-0.503	2.28e-07	ACOX2,ALPL,BCL6,CSF3,CXCL3,FGR,GPR84,HCK,IDO1,IL10,IL1A,IL1B,JCHAIN,LIMK2,ME1,MMP25,MYO1A,PRDM1,S100A8,S100A9,SI,THEMIS2,TNFAIP6,TNFSF13B	Ap1,BCL6,CEBPB,HMGB1,Histone h3,IL12 (complex),Immunoglobulin,JUN,MYC,NFKB1,NFKBIA,NFkB (complex),PRDM1,RELA,RNA polymerase II,SMAD3,SP1,STAT1,STAT3,STAT6,TNF,TP53	2.72406e-06
staurosporine		chemical - kinase inhibitor		-1.641		-0.066	-1.428	2.36e-07	ANXA5,CA2,CCL4,CREG1,CSF3R,CXCL8,FCGR2A,IL1B,IL1RAP,LILRB4,MME,MMP1,PCK1,PLAU,PRDM1,PTGS2	Ap1,CREB1,CTNNB1,ESR1,FOXO1,JUN,Jnk,NFATC2,NFkB (complex),NFkB (family),Nfat (family),PIK3R1,PLA2G4A,PPARG,RELA,STAT3,TCF7L2,TP53,staurosporine	2.80627e-06
TBK1	0.417	kinase	Activated	2.957		0.193	2.246	2.38e-07	ACOD1,CCL3L3,CCL4,CXCL10,CXCL11,CXCL3,CXCL8,IL1A,INHBA,MARCO,NFKBIZ,PTGS2,SLCO3A1,TLR2	Ap1,CDKN2A,IFNB1,IKBKB,IRF1,NFKB1,NFKBIA,NFkB (complex),RELA,STAT1,STAT3,TANK,TBK1	2.81526e-06
cycloheximide		chemical reagent		1.491		-0.044	1.698	2.39e-07	ADM,APOA1,CCK,CCL4,CCR1,CXCL10,CXCL3,CXCL8,GBP1,GNAI3,IL1A,IL1B,IL1R2,IL1RN,IL4R,MME,MMP1,MMP12,OSM,PFKFB3,PLAU,PLAUR,PRDM1,PTGS2,S100A8,TFF1,THBS1,TIMP1,TNFAIP2,TNFAIP6	Ap1,CEBPB,IL1B,JUN,NFKB1,NFKBIA,NFkB (complex),P38 MAPK,RELA,STAT3,TNF,TP53,cycloheximide,prostaglandin E2	2.81526e-06
MAPK8	-0.094	kinase		1.671		0.127	1.163	2.84e-07	APOA1,AQP1,CXCL16,CXCL8,DUSP4,G6PC,IL10,IL1B,MAOB,MMP1,MMP3,MSR1,NRP1,PLAU,PLAUR,PPARGC1A,PTGS2,SOD2,TLR2	ATF2,Ap1,CTNNB1,ESR1,FOS,HIF1A,HMGB1,JUN,JUND,Jnk,MAPK8,NFATC2,NFKB1,NFKBIA,NFkB (complex),Nfat (family),SP1,STAT3,reactive oxygen species	3.3297e-06
Tgf beta		group		-1.843		0.146	-2.525	2.87e-07	CCL3,CCL3L3,CCL4,CD209,CSF1R,CSF3,CXCL10,CXCL3,CXCL8,F10,GZMB,IDO1,IL10,IL1A,IL1B,IL1RN,MMP1,MMP10,MMP3,PLAU,PPARGC1A,PTGS2,TGFBI,THBS1,TIMP1,TLR2	Ap1,CEBPB,CTNNB1,ESR1,IL6,JUN,Jnk,NFATC2,NFKB1,NFKBIA,NFkB (complex),Nfat (family),P38 MAPK,RELA,STAT3,Tgf beta	3.34922e-06
3M-002		chemical reagent	Activated	3.052		0.008	3.018	2.97e-07	ACOD1,CCL3L3,CCL4,CLEC4E,CXCL10,CXCL3,ETV5,FCGR1A,FGF19,FPR1,GPR84,IL1B,MARCO,PTGS2,TLR8,VMO1	3M-002,Ap1,CEBPB,IL10,IL6,IRF1,IRF3,IRF8,JUN,NFKB1,NFKBIA,NFkB (complex),RELA,STAT1,STAT3,TLR7,TNF	3.44554e-06
JUND	-0.104	transcription regulator						2.98e-07	C1QB,C5AR1,CXCL10,CXCL16,IL10,IL11,MMP1,MMP3,NCF2,NTS,PLAU,PLAUR,TIMP1	Ap1,CEBPB,ESR1,FOS,FOSL2,HIF1A,IFNG,JUN,JUNB,JUND,NFATC2,NFkB (complex),Nfat (family),RELA,SMAD3,SP1,STAT1,STAT3	3.44554e-06
IL15	0.310	cytokine	Activated	2.872		0.195	1.979	3.01e-07	CCL3,CCL4,CCR1,CCR9,CD274,CD33,CD8B,CMKLR1,CSF3,CXCL10,CXCL8,DPP4,EPHB1,FCGR3A/FCGR3B,GZMB,HCST,HK1,IL10,IL1RAP,LYN,MSLN,PDE4B,PFKFB3,PLEK,PPARGC1A,PRDM1,S100A11,SRGN,TIMP1,TLR2,TNFRSF10C,TYROBP,UPP1	Ap1,BCL6,CEBPA,CEBPB,IL10,IL15,IL2,IL4,IRF8,JUN,NFKB1,NFKBIA,NFkB (complex),PPARG,RELA,STAT1,STAT3,STAT5a/b,STAT6,TLR2,TP53	3.44844e-06
estriol		chemical - endogenous mammalian	Inhibited	-3.162	bias	-0.26	-2.34	3.01e-07	CCL3L3,CCL4,CCR1,CXCL10,CXCL3,CXCR1,CXCR2,IL10,IL1B,IL1RN	AKT1,Ap1,CEBPB,CREBBP,ERK,ERK1/2,ESR1,ESR2,JUN,NFKB1,NFKBIA,NFkB (complex),NR3C1,PPARGC1A,RELA,SP1,STAT3,TP53,beta-estradiol,estriol	3.44844e-06
IRF8	0.523	transcription regulator		1.234		0.155	0.661	3.09e-07	ASAH1,BCL6,CD14,CSF1R,CSF3R,CTSS,CXCL16,GBP1,IDO1,IL17RA,IL1B,MSR1,PRDM1,STAT1,TLR4,TNFSF13B,TYROBP	Ap1,CEBPB,HDAC1,IFNG,IL10,IRF1,IRF8,JUN,NFKB1,NFkB (complex),RELA,SPI1,STAT1,STAT2,STAT3,STAT5a/b,STAT6,TP53	3.50806e-06
ADAMTS12	0.243	peptidase	Inhibited	-2.804	bias	-0.334	-1.866	3.09e-07	ACOD1,CLEC4E,CXCL10,IL11,MMP3,S100A8,S100A9,TNFAIP2		3.50806e-06
LECT2		other		0.776		0.067	0.628	3.34e-07	CCL3L3,CSF3,CXCL10,CXCL3,IL10,IL1B	CEBPA,CEBPB,CSF3,IL10,IL1B,IRF8,LECT2,NFKB1,NFKBIA,NFkB (complex),RELA,STAT1,STAT3,TNF	3.75787e-06
icilin		chemical reagent	Inhibited	-2.449	bias	-0.334	-1.63	3.34e-07	CCL3L3,CCL4,CSF3,CXCL10,IL1A,IL1B		3.75787e-06
NR5A2	-0.942	ligand-dependent nuclear receptor	Inhibited	-2.021		0.174	-2.66	3.36e-07	ABCC2,ABCG5,ABCG8,APOA1,C1QB,C5AR1,CXCL10,CXCL16,FGF19,GPT2,HNF1A,IL1B,IL1RN,NR5A2,TNFRSF1B	Ap1,C3,ESR2,FOS,FOSL2,HIF1A,JUN,JUNB,JUND,NFkB (complex),NR5A2,PPARG,PPARGC1A,SP1,SREBF1,USF1	3.7635e-06
C3	-2.886	peptidase	Activated	3.221		0.188	2.616	3.45e-07	C1QA,C5AR1,CCL3L3,CCL4,CSF3,CXCL10,CXCL16,CXCL3,CXCL8,IL10,IL1A,IL1B,TIMP1	ARRB1,ATF2,C3,C3AR1,C5,CEBPB,Creb,Gm21596/Hmgb1,IRF3,ITGAM,JUN,NFKBIA,NFkB (complex),RELA,STAT1,STAT3,prostaglandin E2,zymosan	3.84713e-06
VEGFA	0.821	growth factor	Activated	3.358	bias	0.251	2.203	3.48e-07	ACSL1,CCL3L3,CCRL2,CSF3,CTSB,CTSS,CXCL10,CXCL8,DUSP4,ETV5,GBP1,HK1,IL10,IL1B,MMP1,MMP10,MMP12,NRP1,PLAU,PPARGC1A,PTGS2,SOD2,STARD8,STC1,THBS1,TIMP1	ATF2,Ap1,CEBPB,ERK1/2,JUN,MAPK14,MAPK8,NFKB1,NFkB (complex),P38 MAPK,RELA,SP1,STAT3,TP53,VEGFA	3.86342e-06
HIF1A	1.175	transcription regulator	Activated	3.090		0.228	1.874	3.88e-07	ADM,AQP9,BID,CD274,CEACAM5,CEMIP,CXCL3,CXCL8,CXCR1,CYB5A,DNASE1,EREG,ESRRG,HIF3A,IL10,IL17RA,IL1A,IL1B,MMP1,NBN,NR4A3,PFKFB3,PLAUR,PLOD2,PTGS2,RAB20,SOD2,SPHK1,THBS1,TIMP1,TLR2,TNFAIP2,ZNF267	ATF2,Akt,Ap1,CEBPB,CTNNB1,FOS,FOXO1,HDAC1,HIF1A,JUN,JUND,KLF11,NFKB1,NFKBIA,NFkB (complex),NR3C1,RELA,RNA polymerase II,SP1,STAT3,TERT,TP53,TP73	4.28851e-06
TLR2	2.576	transmembrane receptor	Activated	3.183		0.189	2.397	3.93e-07	CCL3L3,CCL4,CCR1,CCR9,CSF3,CXCL10,CXCL3,CXCL8,FPR2,IL10,IL1A,IL1B,IL1RN,MMP1,MMP3,MUC5AC,PTGS2,SLC7A11,TLR2,TLR4	Ap1,CDKN2A,CEBPB,IL17A,JUN,NFKB1,NFKBIA,NFkB (complex),Pam3-Cys-Ser-Lys4,RELA,STAT3,TLR2,peptidoglycan	4.32472e-06
reactive oxygen species		chemical toxicant	Activated	2.581	bias	0.27	1.62	4.13e-07	ADAM9,CSF1R,CSF3,CXCL8,G6PC,GZMB,HPSE,IL1B,MMP1,MMP3,MUC5AC,PROK2,PTGS2,SOD2,TLR2,ZNF267	ATF2,Ap1,CDKN2A,JUN,MAP3K7,MAPK14,MAPK8,NFKB1,NFKBIA,NFkB (complex),RELA,SP1,STAT3,TLR2,TP53,reactive oxygen species	4.52497e-06
paclitaxel		chemical drug	Activated	2.072		0.12	1.657	4.21e-07	ALDH1L1,ANXA5,APOBEC3A,CD274,CXCL10,CXCL5,CXCL8,CYP3A4,DUSP4,EREG,ETV5,G0S2,HPSE,IER3,IL10,IL1B,IL1RAP,LCP2,LILRB4,PLAU,PLAUR,PTGS2,S100A9,SOD2,STC1,THBS1	ATF2,Ap1,Creb,EGFR,EGR1,ERK,ESR1,IRF1,JUN,MAPK14,MYC,Mek,NFKB1,NFKBIA,NFkB (complex),NR3C1,RELA,SP1,STAT3,VEGFA,paclitaxel	4.59256e-06
CD14	2.613	transmembrane receptor	Activated	2.682	bias	0.289	1.78	4.28e-07	CCL3,CCL3L3,CCL4,CXCL10,CXCL8,CXCR2,IL10,IL1B,MSR1,PTGS2,TLR2	Ap1,CD14,CEBPB,IL12 (complex),IRF3,ITGAM,NFATC2,NFKB1,NFKBIA,NFkB (complex),RELA,STAT1,STAT3,TIRAP,TLR4,peptidoglycan	4.64871e-06
IL21		cytokine		1.960		0.224	1.04	4.44e-07	BCL6,CALHM6,CCL24,CCL3L3,CCL4,CCRL2,CXCL10,CXCL8,DPP4,FCER1G,GBP5,GZMB,HCST,IDO1,IL10,MMP12,PRDM1,TLR4,TYROBP	Ap1,CEBPB,Creb,FOXO1,IFNG,IL21,IL4,IRF8,JUN,NFKB1,NFkB (complex),RELA,RELB,STAT1,STAT2,STAT3,STAT6,SYK,TP53	4.80171e-06
SP600125		chemical - kinase inhibitor	Inhibited	-3.496		-0.102	-2.989	4.48e-07	ADM,APOA1,AQP1,CA4,CCL3,CCL4,CSF1R,CXCL10,CXCL16,CXCL3,CXCL8,GBP2,HAS1,IL10,IL1A,IL1B,INHBA,MMP1,MMP12,MMP3,MTHFD2,PTGS2,SOD2,SPHK1,THBS1,TLR4	Ap1,CEBPB,HIF1A,HMGB1,IKBKB,IRF3,JUN,NFKB1,NFKBIA,NFkB (complex),RELA,SP600125,STAT3,TGFB1,TNF,TP53,Tgf beta	4.82417e-06
obeticholic acid		chemical drug		-1.539		-0.052	-1.395	4.65e-07	ABCC2,APOA1,CXCL3,FGF19,G6PC,IL10,IL1B,PCK1,PTGS2,TIMP1	ATF2,Akt,Ap1,CEBPB,CREBBP,CTNNB1,FOS,FOXO1,HIF1A,HNF4A,JUN,Jnk,NFKB1,NFKBIA,NFkB (complex),NR0B2,NR1H4,NR3C1,RELA,RXRA,STAT3,TNF,obeticholic acid	4.98583e-06
EGF	0.974	growth factor	Activated	3.658		0.213	2.519	5.06e-07	APOA1,CD274,CSF1R,CXCL5,CXCL8,DPP4,DUSP4,EREG,IER3,IL10,IL1B,IL1R2,INHBA,LIMK2,MAOA,MMP1,MMP10,MMP12,MMP3,MUC5AC,NR4A3,NRG1,NRP1,PLAU,PLAUR,PTGS2,S100A11,S100A4,S100A9,SPHK1,ST3GAL4,STAT1,TFF1,THBS1,TIMP1,UGT2B17,VCAN	Ap1,CEBPB,CTNNB1,EDN1,EGF,EGFR,ERK,ESR1,FOS,HIF1A,JUN,JUND,NFKB1,NFkB (complex),RELA,SP1,STAT3,TGFB1	5.40236e-06
SMARCA4	0.309	transcription regulator	Activated	3.545	bias	0.279	2.053	5.09e-07	APOA1,C1orf54,CCR1,CCRL2,CD163L1,CTSB,CTSS,CXCL8,CYP3A4,DHRS9,DUSP4,DYSF,EREG,ESPNL,FCGR2A,GBP1,GNAI3,HCST,IER3,IFITM2,IL11,IL1A,IL1B,INHBA,KCNJ2,KCNQ3,MAOB,MIR503HG,MMP1,NFKBIZ,NRP1,PDE4B,PLAUR,SLC11A1,SPHK1,TFF1,TLR2,TNFRSF10C,TNFSF13,TNNC2,ZNF185	Ap1,CEBPB,EGR1,EP300,ESR1,ESR2,HDAC1,HIF1A,Histone h4,JUN,NFKB1,NFkB (complex),NR3C1,RARA,RELA,SMAD3,SMAD4,SMARCA4,SP1,SP3,STAT3,TP53,TP73	5.41136e-06
GNB2	0.698	enzyme						5.19e-07	CCL3L3,CCL4,CXCL3,IER3,IL1B,IL1R2,PDE4B,PLAU,PRDM1	Ap1,BTK,GNB2,NFATC2,NFE2L2,NFKB1,NFKBIA,NFkB (complex),RELA,STAT3	5.49439e-06
Rxr		group		-1.067		0.076	-1.217	5.38e-07	ABCC2,C1QA,CSF3,CTSB,CTSS,CYP2C19,CYP3A4,GSTA1,IL1A,IL1B,MMP1,NR5A2,PCK1,PTGS2,SULT2A1	Ap1,CEBPB,CREBBP,Creb,ESR1,FOS,HNF4A,JUN,NCOA2,NFATC2,NFkB (complex),NR0B2,NR1H4,Nfat (family),PPARG,RARA,RARB,RNA polymerase II,RXRA,Rxr,VDR,bexarotene	5.67161e-06
GNA14	0.593	enzyme						5.58e-07	ADM,ANXA3,CXCL3,CXCL8,FCGR3A/FCGR3B,GBP2,IL1RN,PLAUR,PTGS2,SPHK1,STAT1,TNFAIP6	Ap1,CEBPB,ERK1/2,ESR1,FOS,GNA14,JUN,NFKB1,NFKBIA,NFkB (complex),RELA,SP1,SRC,STAT3,TP53	5.85783e-06
ITGAX	1.775	transmembrane receptor						5.61e-07	CCL3,CCL4,CXCL8,IL1B	Ap1,BCL6,CBL,CCL3,Fibrinogen,IL12 (family),IL2,IRF4,IRF8,ITGAX,NFKB1,NFKBIA,NFkB (complex),RELA,STAT1,STAT3,STAT5a/b,STAT6	5.86479e-06
WNT5A	1.404	cytokine		0.582		0.022	0.497	5.7e-07	CCK,CCL3L3,CD14,CSF3,CXCL8,EREG,IL10,IL1A,IL1B,MMP1,MMP10,PRLR,PTGS2,STAT1,STC1,TLR4	Ap1,CEBPB,CTNNB1,HDAC1,HIF1A,IL6,JUN,NFKB1,NFKBIA,NFkB (complex),NR3C2,P38 MAPK,RAC1,RELA,RELB,RNA polymerase II,STAT3,TERT,TNF,WNT5A	5.93415e-06
ABCA1	1.558	transporter		-1.750		-0.064	-1.576	5.73e-07	ABCA5,APOA1,APOA2,CCL3L3,CSF3,CXCL3,IL1B,NAMPT,PTGS2,TLR4	ABCA1,APOA1,ARRB1,CCL5,CDKN2A,CREB1,Ccl2,Gm21596/Hmgb1,HMGB1,NFATC2,NFKB1,NFKBIA,NFkB (complex),PARP1,RELA,SREBF1,STAT1,STAT3	5.94073e-06
SP3	0.192	transcription regulator		1.706		0.173	1.289	5.88e-07	ACSL1,DNM1,EREG,F10,HPSE,IL10,IL1A,MAOB,MUC5AC,NCF2,NR5A2,PGK2,PLAU,PLAUR,PRLR,PTGS2,SOD2,STAT1,TFF1,TIMP1,TLR2	Ap1,CCNT1,CEBPB,ESR1,HMGB1,Histone h3,JUN,NFATC2,NFKB1,NFkB (complex),Nfat (family),RAS,RELA,RNA polymerase II,SP1,SP3,STAT3,TGFB1	6.04628e-06
PPARG	0.423	ligand-dependent nuclear receptor		0.466		0.096	-0.012	5.88e-07	ACOD1,ACSL1,ALDH1A2,APOA1,APOA2,BCL6,CA2,CD274,CEACAM5,CSF3,CTSL,CXCL3,CXCL5,CXCL8,CYBA,G6PC,GSTA1,HCAR2,IL10,IL1B,ME1,MMP3,MUC5AC,PCK1,PFKFB3,PPARGC1A,PPP2R2B,PRDM1,PTGS2,RAB20,RGL1,S100A8,SLC2A2,TBC1D2,TLR4	ARRB1,CEBPB,Creb,FOS,JUN,LEP,NFE2L2,NFkB (complex),NR1H3,NfkB1-RelA,PPARA,PPARD,PPARG,RELA,SREBF1,STAT1,STAT3,fatty acid,oleic acid,troglitazone	6.04628e-06
imiquimod		chemical drug	Activated	3.671	bias	0.275	2.662	5.95e-07	CCK,CCL3,CCL4,CD274,CXCL8,IL10,IL1A,IL1B,IL1RN,PTGS2,RNF213,S100A9,SOD2,STAT1	Ap1,CEBPB,IL12B,IL17A,IRF1,IRF3,IRF4,Interferon alpha,NFKB1,NFKBIA,NFkB (complex),RELA,STAT1,STAT3,TLR7,imiquimod	6.09329e-06
B4GALNT1		enzyme	Inhibited	-2.415		-0.18	-1.98	6.06e-07	C1QA,C1QB,C1QC,C5AR1,IL1A,IL1B	B4GALNT1,NFE2L2,Nr1h,RELA,SP1,STAT3,cholesterol	6.18071e-06
MAFB	1.001	transcription regulator		1.411		0.211	0.716	6.09e-07	CCL4,CD163L1,CMKLR1,CXCL9,FPR1,GCG,IL10,LILRB5,OLFML2B,PCK1,PRDM1,RNASE1,SLC2A2		6.18616e-06
trans-hydroxytamoxifen		chemical drug		0.120		-0.054	0.349	6.27e-07	ADM,ANXA3,CTSL,CXCL8,CYBA,DUSP4,IER3,KYNU,LITAF,MATN2,MMD,NELL2,PDZK1,PLAU,PLOD2,STAT1,STC1,TFF1,WARS1	Ap1,CCNT1,EP300,ESR1,ESR2,FOS,JUN,RARA,RNA polymerase II,SP1,SP3,trans-hydroxytamoxifen	6.34332e-06
BID	1.293	other	Activated	2.646		0.234	2.026	6.42e-07	C5AR1,CTSB,CTSS,CXCL8,IL1B,MMP12,TIMP1	Ap1,BAX,BCL2L1,BID,CBL,CEBPB,IL1B,JUN,NFKB1,NFKBIA,NFkB (complex),RELA,STAT3,TGFB1,TNF,TP53	6.44311e-06
HRG		other	Activated	2.646	bias	0.334	1.761	6.42e-07	C1QA,C1QB,C1QC,CCL24,FCGR1A,FCGR3A/FCGR3B,TIMP1		6.44311e-06
TLR5	0.707	transmembrane receptor	Activated	2.939	bias	0.296	2.068	6.64e-07	CCL4,CSF3,CXCL3,CXCL8,IL10,IL1A,IL1B,MMP1,MUC5AC	Ap1,CEBPB,IRAK1,IRF1,IRF3,JUN,MYD88,NFKB1,NFKBIA,NFkB (complex),P38 MAPK,RELA,STAT3,TLR5,TRAF6	6.58489e-06
MEX3A	-0.485	other	Activated	2.333		-0.035	2.439	6.64e-07	ABCG5,ABCG8,ACOX2,APOA1,LYZ,NRP1,PCK1,PPARGC1A,SFRP5		6.58489e-06
naringenin		chemical - endogenous non-mammalian	Inhibited	-2.200		-0.081	-2.022	6.64e-07	CCL4,CXCL10,CXCL5,CXCL8,LYN,PPARGC1A,PTGS2,TLR2,TLR4	Ap1,CEBPB,CREB1,HMGB1,LDL,NFE2L2,NFKB1,NFKBIA,NFkB (complex),Nr1h,PI3K (complex),PPARA,RELA,SP1,SREBF1,STAT3,cholesterol,naringenin,nitric oxide,palmitic acid	6.58489e-06
CEBPD	0.761	transcription regulator	Activated	2.135		0.17	1.661	6.73e-07	CCL3L3,CD14,CSF1R,CSF3R,CXCL3,CXCL8,IL10,IL1B,MMP3,PTAFR,PTGS2,SLC5A12,TLR8,TNFAIP6	Ap1,CEBPA,CEBPB,CEBPD,CREBBP,CTNNB1,Creb,EP300,HIF1A,IL6,JUN,NCOA2,NFKBIA,NFkB (complex),NfkB1-RelA,PPARA,PPARG,PTGS2,RELA,SP1,STAT3,TP53	6.64786e-06
hydrocortisone		chemical - endogenous mammalian		-0.747		0.062	-0.991	6.86e-07	ADM,ALDH1L1,CXCL5,CXCL8,CYP3A4,GBP1,GLUL,IGF2R,IL10,IL1B,INHBA,PRLR,PTGS2,S100A8,SULT2A1,TLR2,TNFAIP2	Ap1,HMGB1,Histone h3,IL1A,JUN,NFKB1,NFKBIA,NFkB (complex),NR3C1,NR3C2,RELA,RNA polymerase II,SMAD3,SP1,STAT3,TP53,dexamethasone,hydrocortisone	6.7497e-06
IFNB1		cytokine		1.567		0.147	0.944	6.93e-07	ACOD1,ANXA5,CCL3,CCL4,CD14,CD274,CLEC4E,CXCL10,CXCL11,CXCL3,CXCL8,CXCL9,GBP2,GBP5,GNB4,IDO1,IL10,IL1B,NOD2,PRDM1,PTGS2,STAT1,THBS1,TIMP1,TLR8	CEBPB,IFNAR1,IFNB1,IFNG,IL27,IRF1,IRF3,IRF4,IRF8,Interferon alpha,NFKB1,NFkB (complex),NFkB (family),RELA,STAT1,STAT2,STAT3,STAT6	6.79194e-06
IL11RA	-1.091	transmembrane receptor	Activated	2.219	bias	0.301	1.551	7.03e-07	CCL3L3,CCL4,CXCL3,IL11,IL4R,MMP10,MMP12,MMP3,MUC5AC,TIMP1	Ap1,CEBPB,IL11RA,JUN,NFKB1,NFKBIA,NFkB (complex),RELA,SMAD3,STAT3,TGFB1,TP53,hyaluronic acid	6.86314e-06
E. coli lipopolysaccharide		chemical - endogenous non-mammalian	Activated	3.408	bias	0.306	2.364	7.58e-07	CCL3,CCL4,CXCL10,CXCL3,CXCL5,CXCL8,IL10,IL1B,PTGS2,S100A8,S100A9,TLR4	AGER,Ap1,CEBPB,E. coli lipopolysaccharide,HMGB1,IL1,IL12 (complex),IL17A,IL1A,NFKB1,NFKBIA,NFkB (complex),RELA,SMAD3,STAT1,STAT3	7.34365e-06
TNFSF10	-0.294	cytokine	Activated	2.789		0.064	2.555	7.61e-07	BID,CD14,CTSB,CXCL8,IFITM2,IL1B,IL1RN,MMP3,PLAU,PTGS2,STAT1,TIMP1,TNFAIP2,TNFRSF10C	Ap1,CDKN2A,CEBPB,HIF1A,NFKB1,NFKBIA,NFkB (complex),NR3C1,RELA,STAT3,TNFSF10,TP53,TP73	7.34365e-06
N-cor		group		-1.000	bias	-0.275	-0.449	7.61e-07	ACSL1,C1QA,CCR1,CTSB,CTSS,CXCL10,IL1A,IL1B,MMP12,PCK1,PTGS2,RAB20,RGL1,TBC1D2	ATF2,Akt,CEBPA,CEBPB,CTNNB1,FOXO1,HDAC1,HIF1A,Histone h4,N-cor,NFKB1,NFKBIA,NFkB (complex),NR1H3,NfkB1-RelA,PPARA,PPARG,RELA,RXRA,SREBF1,STAT3,TNF	7.34365e-06
SMAD3	-0.219	transcription regulator		1.013		0.174	0.3	7.77e-07	ALPL,APOA1,APOA2,CCL3L3,CCL4,CXCL10,CXCL3,DOCK4,DUSP4,EREG,FBN2,FPR2,G6PC,GZMB,IL11,IL1B,MMP1,MMP12,PPARGC1A,PTGS2,SLC5A2,SPHK1,THBS1,TIMP1	AKT1,Ap1,CEBPB,CREBBP,ERK1/2,GATA4,JUN,NFKB1,NFKBIA,NFkB (complex),NR3C1,PPARGC1A,RELA,SMAD3,SMAD4,SP1,STAT3,TGFB1,TP53,Tgf beta	7.46932e-06
UM101		chemical - kinase inhibitor	Inhibited	-2.804	bias	-0.334	-1.866	7.9e-07	CXCL10,CXCL11,CXCL5,CXCL8,GBP1P1,IDO1,IL1A,IL1B	ATF2,Ap1,JUN,MAPK14,SP1,STAT3,UM101	7.56531e-06
NR1H4	-1.083	ligand-dependent nuclear receptor	Inhibited	-3.093		-0.038	-2.947	8.07e-07	ABCC2,ABCG5,ABCG8,APOA1,CYP3A4,FGF19,G6PC,HNF1A,IL1B,MMP3,NAGS,NEUROD1,NR5A2,PCK1,PPARGC1A,PTGS2,SLC13A1,SULT2A1,TIMP1	FOXA1,FOXA2,FOXA3,GW 4064,HNF1A,HNF4A,NCOA1,NCOA2,NFKB1,NFkB (complex),NR0B2,NR1H4,NR5A2,PPARGC1A,RELA,RXRA,SREBF1,chenodeoxycholic acid,cholic acid,obeticholic acid	7.69872e-06
FOXA1	-0.018	transcription regulator		-1.378		0.012	-1.424	8.37e-07	AQP1,CXCL10,CXCL8,DDC,DSE,FNDC3B,G6PC,GBP2,HK1,HNF1A,HNF4G,IL10,LYN,MUC5AC,PCK1,SLC12A1,TFF1,UGT2B17	Ap1,CCNT1,FOXA1,FOXA2,FOXA3,MYC,NFkB (complex),NR3C1,NR3C2,NR4A2,ONECUT1,RELA,RNA polymerase II,STAT3,TP53	7.95467e-06
GNB1	0.119	enzyme						8.43e-07	CCL3L3,CCL4,CXCL3,IER3,IL1B,IL1R2,PDE4B,PLAU,PRDM1	Ap1,BTK,CHUK,Creb,FOS,GNB1,IKBKB,JUN,NFATC2,NFE2L2,NFKB1,NFKBIA,NFkB (complex),PRKD1,RELA,SMAD3,STAT3	7.98146e-06
cigarette smoke		chemical toxicant	Activated	4.165		0.189	3.32	8.58e-07	ADM,CCL3L3,CCL4,CLEC5A,CXCL10,CXCL3,CXCL8,IL10,IL1A,IL1B,MMP1,MMP12,MMP3,MUC5AC,NRG1,P2RX7,P2RY6,PTGS2,SIRT6,SOD2,STAT1,TIMP1,TLR4	Ap1,CCN1,CDKN2A,CTNNB1,ERK1/2,ESR1,JUN,Jnk,NFATC2,NFKB1,NFKBIA,NFkB (complex),Nfat (family),RELA,STAT3,TLR4,cigarette smoke	8.07203e-06
PTGER2	0.490	g-protein coupled receptor		1.856		0.227	1.021	8.59e-07	CLEC4D,CLEC6A,CSF1R,CXCL8,CXCR2,FPR1,IL10,IL1A,IL1B,IL1R2,PTGS2,THBS1,TIMP1,TNFAIP6	ATF1,Ap1,CEBPB,CREB1,ERK,JUN,NFATC2,NFKB1,NFKBIA,NFkB (complex),PTGER2,RELA,SP1,STAT3,TNF,TP53,Tgf beta,dinoprost,prostaglandin E2	8.07203e-06
RNASE1	1.807	enzyme	Activated	2.630	bias	0.334	1.75	9.4e-07	CCL24,CCL3,CCL4,CXCL10,CXCL5,CXCL9,OSM		8.76751e-06
Fibrinogen		complex		1.671	bias	0.299	0.965	9.4e-07	CCL3L3,CCL4,CXCL3,CXCL8,FCGR3A/FCGR3B,IL1B,TLR2	Ap1,CEBPB,Ccl2,Fibrinogen,ICAM1,IRF3,ITGAM,NFKB1,NFKBIA,NFkB (complex),RELA,STAT1,STAT3	8.76751e-06
bucladesine		chemical toxicant	Activated	2.170		0.19	1.247	1.01e-06	ADM,C5AR1,CD14,CXCL10,CXCL3,CXCL8,FCGR2A,G6PC,GALNT16,GLUL,HAS1,HSD3B1,IL10,IL1B,KCTD3,MMD,MME,MMP1,NR4A3,OSM,PCK1,PDE4B,PLAU,PTGS2,SLC6A4,SRGN,STC1,TIMP1	ADIPOQ,AGT,ATF2,Ap1,CREBBP,CTNNB1,Creb,EGR1,EP300,JUN,MAPK14,NCOA2,NFE2L2,NFKB1,NFKBIA,Nr1h,RELA,SMAD3,SP1,STAT3,TP53,bucladesine,cholesterol	9.38552e-06
Fcer1		complex	Activated	3.247	bias	0.289	2.309	1.02e-06	CCL3,CCL3L3,CCL4,CXCL3,CXCL8,IDO1,IL10,IL1B,IL1RN,INHBA,SPHK1	Ap1,CEBPB,CEBPD,CREB1,CSF2,FCER1G,Fcer1,HMGB1,IKBKB,IL13,NFKBIA,NFkB (complex),RELA,STAT1,STAT3,STAT6,TP53,histamine	9.40875e-06
PF4		cytokine		1.737		0.153	1.241	1.02e-06	CCL3,CCL4,CXCL3,CXCL8,HNF1A,IL1A,IL1B,INHBA,NFKBIZ,SOD2,SPHK1,STAT1	Ap1,CAMP,CBL,CEBPB,CTNNB1,Creb,IRF3,JUN,Jnk,LDL,LYN,NFKB1,NFKBIA,NFkB (complex),PF4,RELA,STAT3,TNF	9.40875e-06
PTGS2	2.399	enzyme	Activated	3.424		0.133	2.891	1.03e-06	AQP1,CCL3L3,CCL4,CSF3,CXCL10,CXCL3,CXCL5,CXCL8,CXCR2,GRIN2B,IL10,IL11,IL1B,MMP1,MSR1,NBN,PTGS2,STC1,TNFAIP6	Ap1,CCL2,CEBPB,IRF3,JUN,NFKB1,NFKBIA,NFkB (complex),PTGS2,RELA,SMAD3,STAT3,heme,prostaglandin E2,salicylic acid	9.43164e-06
IRF4	0.947	transcription regulator		-0.904		-0.047	-0.721	1.03e-06	ALPL,BCL6,CTSS,CXCL10,CXCL11,CXCL3,CXCL9,ELL2,GBP1,IL10,IL17RA,IL1B,IL1RN,JAK2,PLAUR,PRDM1,STAT1,TNFRSF8,TNFSF13B	Ap1,BCL6,CEBPB,IL10,IL4,IRF4,IRF8,NFKB1,NFKBIA,NFkB (complex),PRDM1,RELA,STAT1,STAT3,STAT6,TNF	9.43164e-06
NfkB1-RelA		complex	Activated	2.963	bias	0.301	2.071	1.06e-06	CSF3,CXCL3,CXCL5,CXCL8,IL1B,MMP1,MMP3,MUC5AC,PTGS2	Ciap,NfkB1-RelA,STAT3,TP53	9.67105e-06
IKBKG	0.635	kinase	Activated	3.410		0.249	2.456	1.16e-06	ACOD1,CCR1,CD3E,CTSB,CXCL10,CXCL3,CXCL8,EREG,GBP2,IL11,IL1A,IL1B,IL1RN,PLD3,TNFAIP2,TNFRSF1B	Ap1,CDKN2A,CEBPB,CHUK,ESR1,IKBKB,IKBKG,NFKB1,NFKBIA,NFkB (complex),RELA,RNF31,SMAD3,STAT3,TNF,TP53	1.05451e-05
Alpha catenin		group	Inhibited	-3.818	bias	-0.323	-2.585	1.17e-06	CTSB,CXCL10,EREG,IL1B,LYN,LYZ,MMP12,NFKBIZ,PLAU,PTGS2,S100A8,S100A9,TIMP1,TNFAIP2,TNFAIP6	Alpha catenin,Ap1,CTNNB1,JUN,Mapk,NFKB1,NFKBIA,NFkB (complex),NR3C1,PPARG,RELA,STAT3,TCF7L2,TP53	1.05595e-05
HNF1B	-0.086	transcription regulator		-0.687		0.014	-0.737	1.17e-06	ALDOB,CA2,GSTA1,HNF1A,HNF4G,MMP10,MPZL2,NR5A2,PLAU,PLAUR,S100A4,S100P,SLC2A2,UGT2B17,UPP1	HNF1A,HNF1B,HNF4A,NR1H4	1.05595e-05
captopril		chemical drug	Activated	2.364		0.079	2.093	1.18e-06	ABCC2,CCR9,EPHX2,FCGR2A,GNAI3,IER3,IL1RN,MAOA,PTGS2,S100A11,TIMP1,UPP1	Creb,FOS,JUN,LEP,PPARG,STAT3,captopril	1.06115e-05
PTGER4	0.700	g-protein coupled receptor		-1.352		-0.077	-1.051	1.2e-06	CCL3L3,CCL4,CXCL10,CXCL8,GBP2,GPR85,HCAR2,IL10,IL1B,NCF2,OSM,PTGS2,RNF213,RNF24,S100P,SLAMF8,TLR8	Ap1,CCL2,CCL3L3,CEBPB,ERK1/2,IFNG,IRF3,JUN,NFKB1,NFKBIA,NFkB (complex),PTGER4,RELA,SMAD3,STAT1,STAT3,prostaglandin E2	1.07529e-05
troglitazone		chemical drug	Inhibited	-3.311		0.03	-3.433	1.23e-06	ACSL1,C9orf72,CCK,CCL3,CEACAM5,CXCL10,CXCL11,CXCL3,CXCL5,CXCL8,CXCL9,CYP3A4,G0S2,GBP2,GSTA1,IL1B,MAOB,ME1,MME,MMP3,MSR1,NEUROD1,NR4A3,PCK1,PPARGC1A,PTGS2,SIRT6,SLC2A2,TRIM31	ADIPOQ,ATF1,Ap1,CEBPA,CREBBP,CTNNB1,Creb,NFKB1,NFKBIA,NFkB (complex),NR3C1,NfkB1-RelA,PPARA,PPARG,Pka,RELA,SP1,STAT3,TP53,troglitazone	1.09825e-05
17-alpha-ethinylestradiol		chemical drug		1.803		0.11	1.376	1.32e-06	ABCC2,ABCG5,ABCG8,AQP9,C1QB,C1QC,CCL3L3,CCR1,CSF1R,CTSS,CXCL10,CXCL3,CXCR2,IL17RA,MARCO,SLC11A1,TFF1	17-alpha-ethinylestradiol,CEBPB,EP300,ESR1,ESR2,IFNG,JUN,NFE2L2,NFKB1,NFKBIA,NFkB (complex),Nr1h,RARA,RELA,SP1,SP3,STAT1,STAT3,TNF,cholesterol,lipopolysaccharide	1.17443e-05
TLR7/8		group	Activated	2.343	bias	0.301	1.45	1.33e-06	CA2,EREG,IL10,LINC-PINT,NFKBIZ,PLAUR,PTGS2,SLC7A11,TNFAIP6	Ap1,CEBPB,ERK1/2,NFKB1,NFKBIA,NFkB (complex),RELA,STAT3,TLR7/8,TNF	1.17914e-05
tributyrin		chemical drug	Activated	2.728	bias	0.313	1.697	1.41e-06	ADM,CD274,CXCL3,CXCL5,CXCL8,GBP1,IL1B,INHBA,MME,PTGS2,SOD2	EP300,HDAC1,HDAC2,PPARG,SP1,TP53,tributyrin	1.24129e-05
Go 6976		chemical - kinase inhibitor	Inhibited	-2.137	bias	-0.293	-1.185	1.41e-06	CCL4,CSF3,CXCL10,CXCL3,CXCL8,FAM3B,G6PC,IL10,PTGS2,SOD2,STC1	Ap1,CEBPB,CREB1,CREBBP,Creb,FCGR2A,FOS,Go 6976,JUN,NFKB1,NFKBIA,NFkB (complex),PRKD1,RELA,STAT3,TP53	1.24129e-05
SMAD4	-0.260	transcription regulator		1.279		0.154	0.686	1.51e-06	ALPL,APOA1,APOA2,CDH3,DOCK4,EREG,HSD3B1,IER3,IL10,IL11,IL1B,INHBA,MMP1,NAMPT,OVOL1,PILRA,PLAU,PTGS2,SPHK1,THBS1,TIMP1,TNFAIP6	Ap1,CDKN2A,EGR1,EP300,ERK1/2,ESR1,FOXO1,NFKB1,NFKBIA,NFkB (complex),P38 MAPK,RELA,SMAD3,SMAD4,SP1,STAT3,TP53	1.32468e-05
SP1	0.078	transcription regulator		1.196	bias	0.29	-0.067	1.53e-06	ACSL1,ALPL,APOA1,CXCL10,CXCL3,CXCL5,CXCL8,DNM1,EREG,F10,FPR2,HAS1,HPSE,HSD3B1,IL10,IL1A,IL1B,IL4R,KCNQ3,MAOA,MAOB,MMP1,MUC5AC,NCF2,NR5A2,P2RX7,PCK1,PLAU,PLAUR,PRLR,PTGS2,SLC11A1,SOD2,STAT1,TFF1,TIMP1,TLR2	Ap1,CEBPB,EGR1,ESR1,GATA4,JUN,NFATC2,NFKBIA,NFkB (complex),Nfat (family),RAS,RELA,SMAD3,SMAD4,SP1,STAT3,hyaluronic acid	1.33698e-05
VIP	-0.065	other		-1.678		-0.036	-1.547	1.54e-06	CCL3L3,CCL4,CD274,CXCL10,CXCL3,CXCL8,GCG,IL10,IL11,IL1B,LYZ,PTGS2,TLR4,TLR8	Ap1,CEBPB,CHUK,ERK1/2,IL6,IRF8,JUN,JUNB,NFATC2,NFKB1,NFKBIA,NFkB (complex),RELA,SMAD3,STAT1,STAT2,STAT3,STAT6,TP53,VIP	1.33698e-05
GLI2	-0.011	transcription regulator						1.54e-06	CCL24,CCL3L3,CCL4,CCR1,CLEC7A,CSF3,CXCL10,CXCL3,CXCR2,IL10,IL1B,MMP3,PFKFB3,PI3	Ap1,CEBPB,CTNNB1,GLI2,HDAC1,HIF1A,IL4,NR3C1,RELA,RNA polymerase II,STAT1,STAT3,STAT6,TERT,TP53,TP73	1.33698e-05
SRC	0.770	kinase	Activated	2.352		0.198	1.605	1.6e-06	ABCG5,ABCG8,CA2,CSF3,CTSB,CXCL10,CXCL8,FGR,GBP1,HAS1,MMP1,NEUROD1,PLAU,PLAUR,PTGS2	ATF2,Ap1,CTNNB1,EGR1,ESR2,FOS,HIF1A,ITGB1,JUN,JUND,NFKB1,NFKBIA,NFkB (complex),P38 MAPK,RELA,RET,SP1,SRC,STAT3,VEGFA	1.37952e-05
PELP1	-0.166	other						1.6e-06	CSF3,CXCL8,FBN2,FUCA1,G0S2,IL1A,IL1B,KYNU,P3H2,PI3,PPARGC1A,PTGS2,S100A9,SRSF12,TFF1	Ap1,CEBPB,EP300,ESR1,ESR2,FOS,HDAC1,HMGB1,Histone h3,Histone h4,JUN,NFKB1,NFkB (complex),PELP1,RARA,RELA,RNA polymerase II,SP1,SP3,STAT3,TP53	1.37952e-05
CCR5	0.647	g-protein coupled receptor	Activated	2.106		0.136	1.753	1.65e-06	BID,CCL3,CCL3L3,CCL4,CXCL10,CXCL3,IL10,IL1B,TNFRSF1B	Ap1,CCR5,CSF2,Ccl2,ERK1/2,GNAI3,IRF3,NFKB1,NFKBIA,NFkB (complex),RELA,STAT3,TP53	1.41292e-05
infliximab		biologic drug	Inhibited	-3.302	bias	-0.283	-2.368	1.65e-06	CXCL8,DUSP4,FCGR2A,G0S2,GZMB,IL1B,INHBA,MMP12,NAMPT,PTGS2,SPHK1	ATF2,Akt,Ap1,CEBPB,CREB1,CRP,Ca2+,Creb,FOS,FOXO1,HIF1A,HMGB1,JUN,LEP,NFKB1,NFKBIA,NFkB (complex),Nfat (family),PPARG,RELA,STAT3,TNF,infliximab	1.41292e-05
RORA	-1.026	ligand-dependent nuclear receptor		-1.160		0.174	-1.714	1.8e-06	ABCG5,CCL24,CCL3L3,CCL4,CXCL10,CXCL8,CXCR2,DDC,G6PC,HSD3B1,IL10,IL1B,PCK1,PPARGC1A,PTGS2,S100A8,S100A9,SULF2,SULT2A1	Ap1,CEBPB,CXCL3,IL13,IL1B,IL4,IL6,JUN,NFKB1,NFKBIA,NFkB (complex),RELA,RORA,STAT1,STAT3,STAT6	1.53612e-05
IL17a dimer		complex	Activated	2.043	bias	0.305	1.245	1.89e-06	CCL3,CCL4,CSF3,CXCL11,IL10,IL1A,IL1B		1.60746e-05
pyrrolidine dithiocarbamate		chemical reagent	Inhibited	-2.265		-0.233	-1.417	1.92e-06	CXCL10,CXCL3,CXCL5,CXCL8,FAM3B,GZMB,IDO1,IL10,IL1B,MMP1,PTGS2,SOD2,TLR2,TLR4	APP,Ap1,CDKN2A,CEBPB,IL17A,IL6,JUN,NFKB1,NFKBIA,NFkB (complex),RELA,STAT3,TP53,pyrrolidine dithiocarbamate	1.62746e-05
HBB	4.011	transporter	Inhibited	-2.333	bias	-0.315	-1.387	2.03e-06	CCL3L3,CCL4,CSF3,CXCL10,CXCL3,CXCL8,IL10,IL1A,IL1B	Ap1,CEBPB,HBB,HMGB1,IL6,JUN,NFKB1,NFKBIA,NFkB (complex),PPARG,STAT3,TNFSF12,carbon monoxide	1.71491e-05
LY294002		chemical - kinase inhibitor	Inhibited	-3.474	bias	-0.254	-2.044	2.11e-06	BCL6,CCR1,CD14,CD274,CSF3,CUBN,CXCL10,CXCL16,CXCL3,CXCL5,CXCL8,DUSP4,EREG,GBP1,GCG,GUCY2C,IER3,IL10,IL1A,IL1B,IL1R2,IL1RN,ME1,NR4A3,NTS,P2RY6,PDE4B,PLAU,PTGS2,SI,THBS1,TLR2,TNFRSF1B,VCAN,ZNF267	Ap1,CEBPB,HMGB1,HMOX1,IL17A,JUN,LY294002,NFE2L2,NFKB1,NFKBIA,NFkB (complex),NR3C1,RELA,STAT1,STAT3,TNF,prostaglandin E2	1.77651e-05
NFAT5	0.252	transcription regulator	Activated	2.408		0.136	1.905	2.17e-06	AQP1,CCR1,CSF3,CXCL10,CXCL16,CXCL3,EREG,IL11,IL1B,IL1RN,NRG1,S100A4,STAT1,TLR2,TNFAIP2	Ap1,CEBPB,HIF1A,IRF1,IRF3,IRF4,Interferon alpha,NFAT5,NFKB1,NFKBIA,NFkB (complex),NR3C1,RELA,STAT1,STAT3,TP53,TP73	1.82091e-05
Map3k7		kinase		1.824		0.242	1.059	2.25e-06	CCL3L3,CCL4,CXCL10,CXCL3,IL10,IL1B,NFKBIZ,NOD2,PTGS2,S100A9,SPHK1	Ap1,CDKN2A,CEBPB,CHUK,Ccl2,EP300,Map3k7,NFKB1,NFKBIA,NFkB (complex),RELA,SMAD3,SMAD4,SP1,STAT3	1.88175e-05
IFN alpha/beta		group	Activated	2.331		0.244	1.491	2.35e-06	BID,CCL24,CCRL2,CXCL10,CXCL16,IDO1,IL10,MMP10,STAT1,TLR2,TNFSF13,TNFSF13B	CEBPB,IFN alpha/beta,IFNAR1,IFNG,IL6,IRF1,IRF3,IRF8,JUN,NFKB1,NFKBIA,NFkB (complex),RELA,STAT1,STAT2,STAT3,STAT6	1.95885e-05
NCOA2	0.140	transcription regulator		-0.709		0.195	-1.446	2.48e-06	CCL3L3,CCL4,CXCL10,G6PC,GBP5,HCAR2,HNF1A,IL1A,IL1B,KHK,LYZ,NR4A3,PCK1,PTGS2,SLC2A2,TFF1	Ap1,CARM1,HDAC1,HMGB1,HNF4A,Histone h3,Histone h4,IRF8,NCOA1,NCOA2,NFkB (complex),NR3C1,NR3C2,RELA,RNA polymerase II,SP1,STAT1,STAT2,STAT3,STAT6,TP53	2.06037e-05
PTPRJ	0.995	phosphatase	Activated	2.530	bias	0.31	1.551	2.56e-06	CCL3L3,CCL4,CXCL3,FCER1G,IL1A,INHBA,MARCO,NFKBIZ,PLAUR,PTGS2	Ap1,CEBPB,ERBB2,ERK,ERK1/2,ESR2,FOS,JUN,MET,NFKB1,NFKBIA,NFkB (complex),PTPRJ,RELA,SP1,STAT3,TP53	2.11982e-05
CXCL2	1.452	cytokine	Activated	2.423	bias	0.293	1.714	2.63e-06	CCL3L3,CCL4,CXCL10,CXCL3,CXCR2,IL1B	Ap1,CTNNB1,CXCL2,CXCR2,ICAM1,JUN,Jnk,NFKB1,NFKBIA,NFkB (complex),P38 MAPK,RELA,STAT3	2.17062e-05
zinc		chemical drug		-1.715		-0.035	-1.594	2.67e-06	CA2,CCK,GUCA2B,IL10,IL1B,MTF1,NRTN,PDE4A,PDE4B,PTGS2,SLC6A4,STS	ATF1,Ap1,CREBBP,CTNNB1,Creb,ERK,Gm21596/Hmgb1,HMGB1,JUN,NFATC2,NFKB1,NFkB (complex),NOS2,PARP1,Pka,RELA,SP1,SRC (family),STAT1,STAT3,TP53,zinc	2.1964e-05
TLR7	1.130	transmembrane receptor	Activated	4.025	bias	0.326	2.715	2.68e-06	CCL3,CCL4,CD274,CXCL10,CXCL3,CXCL8,CXCL9,DMXL2,ETV5,FCER1G,FGF19,GPR84,IDO1,IER3,IL10,IL1B,PLAU,SOD2,STAT1,VMO1	IFNB1,IL27,IRF1,IRF3,Immunoglobulin,JUN,NFKB1,NFkB (complex),NFkB (family),RELA,STAT1,STAT3,TLR7,imiquimod,resiquimod	2.19742e-05
bee venom		chemical - endogenous non-mammalian		1.939		0.107	1.638	2.79e-06	ACOD1,CXCL8,GPR84,HAS1,IL10,IL11,IL1B,LCP2,MEFV,OSM,PTGS2,SLC7A11,TNFAIP2	ATF2,Akt,Ap1,CDKN2A,FOXO1,HIF1A,JUN,MAPK8,Mapk,NFKB1,NFKBIA,NFkB (complex),NR3C1,PPARG,RELA,STAT3,TP53,bee venom	2.27276e-05
allopurinol		chemical drug		-0.399		0.13	-0.859	2.79e-06	ABCC2,CD14,CXCL10,FCGR2A,IER3,IL1B,PRTFDC1,PTGS2,S100A11,SLC12A1,TIMP1,TLR4,UPP1	AGT,Ap1,EGR1,EP300,ERK,JUN,NFKB1,NFKBIA,NFkB (complex),P38 MAPK,RELA,SMAD3,SMAD4,SP1,STAT3,allopurinol	2.27276e-05
pioglitazone		chemical drug	Inhibited	-2.797		0.017	-2.863	2.84e-06	APOA1,APOA2,AQP1,CMKLR1,CXCL10,CXCL8,CYP3A4,GSTA1,HAS1,IL1B,IL1RN,NCF2,NR4A3,PPARGC1A,PRLR,PTGS2,SLC2A2,SOD2,TNFRSF1B	ADIPOQ,APOA1,BACH1,CEBPB,NFE2L2,NFKB1,NFKBIA,NFkB (complex),PPARA,RELA,SMAD3,SP1,SREBF1,STAT3,TNF,palmitic acid,pioglitazone	2.30601e-05
TNFRSF1A	0.712	transmembrane receptor		0.014		0.084	-0.304	2.89e-06	CCL3L3,CCL4,CSF3,CXCL10,CXCL3,CXCL8,GSTA1,IER3,IL10,IL1A,IL1B,MMP1,P2RX7,PLAU,SOD2,SOX6,TLR4	Ap1,CDKN2A,CEBPB,CSF2,JUN,NFKB1,NFKBIA,NFkB (complex),RELA,STAT3,TNFRSF1A,TP53,Tgf beta	2.33904e-05
PLAT	-0.469	peptidase	Activated	2.600		0.205	2.067	2.96e-06	CCL3L3,CXCL10,GRIN2B,IL1B,INHBA,MMP1,MMP3,TLR4	APP,Ap1,CDKN2A,ERK1/2,JUN,NFKB1,NFKBIA,NFkB (complex),P38 MAPK,PLAT,RELA,STAT3,TP53	2.38033e-05
OSCAR		other	Activated	2.121		0.152	1.691	2.96e-06	CCL24,CXCL3,CXCL5,CXCL8,IL1A,IL1RN,JAK2,TLR8	Ap1,CCL2,IL1B,IL1RN,IRF3,JUN,NFKB1,NFKBIA,NFkB (complex),NR3C1,OSCAR,RELA,SERPINA1,SMAD3,STAT3	2.38033e-05
GATA4	1.296	transcription regulator		-1.478		0.064	-1.711	3.08e-06	ABCG5,ABCG8,ACOD1,CCK,CCL3L3,CCL4,CYP2C19,EPHB1,F10,HK1,HSD3B1,IL11,INHBA,KCNJ2,NR5A2,OVOL1,PRDM1,PTGS2,S100A4,SI,TGFBI,TIMP1	GATA4,MEF2C,NFKBIA,NFkB (complex),NFkB (family),TBX5	2.46892e-05
lysophosphatidic acid		chemical - other	Activated	3.079	bias	0.251	2.208	3.13e-06	BCL6,CCL4,CD14,CXCL10,CXCL3,CXCL8,IL1B,MSR1,PCK1,PLAU,PLAUR,PTGS2,SPHK1	ATF2,Ap1,CEBPB,ERK1/2,ESR1,FOS,HIF1A,JUN,JUND,MAPK14,NFATC2,NFKB1,NFKBIA,NFkB (complex),Nfat (family),RELA,SP1,STAT3,lysophosphatidic acid,prostaglandin E2	2.49307e-05
Insulin		group		0.596		0.098	0.092	3.13e-06	ACSL1,ALDOB,APOA1,AQP9,CCK,CCL4,DUSP4,G6PC,GCG,GUCY2C,HIF3A,HNF1A,HPSE,INHBA,JAK2,KCNJ3,MAOA,MAOB,ME1,MMP3,NR4A3,PCK1,PFKFB3,PLB1,PPARGC1A,SI,SLC2A2,SLC5A2,SLC6A4,STAT1,TGFBI,THBS1,TLR2	Ap1,CEBPB,Creb,EGR1,FOS,FOXO1,Insulin,JUN,LEP,NFATC1,NFE2L2,NFKB1,NFkB (complex),NR1H3,PPARA,PPARD,PPARG,PPARGC1A,SIRT1,SREBF1,STAT3,TGFB1,fatty acid,palmitic acid	2.49307e-05
IL1RN	4.358	cytokine	Inhibited	-3.350	bias	-0.256	-2.39	3.21e-06	CTSS,CXCL11,CXCL3,CXCL5,CXCL8,GBP1,IL10,IL1A,IL1B,MMP1,PTGS2,S100A9,SLC6A4,THEMIS2,TIMP1	Ap1,CCL2,CEBPB,IL17A,IL1A,IL1B,IL1R1,IL1RN,IRF3,NFKB1,NFKBIA,NFkB (complex),RELA,SMAD3,STAT1,STAT3	2.5487e-05
Pkc(s)		group		1.211		0.194	0.501	3.31e-06	ADM,APOA1,CTSB,CXCL8,DBP,GSTA2,IL10,IL1B,KCNJ2,MAOB,MMP1,MSR1,MUC5AC,NR4A3,OVOL1,PTGS2,PTPRE,S100A8,SLC6A4,STC1	ATF2,Ap1,CREB1,CREBBP,CTNNB1,Ca2+,Creb,EP300,HMGB1,JUN,MAPK8,Mapk,NCOA2,NFKB1,NFKBIA,Nfat (family),PPARG,Pkc(s),STAT3,TP53,tetradecanoylphorbol acetate	2.61981e-05
Mek		group	Activated	2.055		0.113	1.644	3.36e-06	BID,CD33,CPD,CSF1R,CXCL10,CXCL11,CXCL8,CXCL9,DSE,DUSP4,EREG,ETV5,GBP2,IER3,IL10,IL1B,MCOLN1,MME,MSLN,OSM,PPARGC1A,PTGS2,SLC6A14,THBS1,TMEM132A,TTYH3	ATF2,Akt,Ap1,CREBBP,CTNNB1,Creb,EGFR,EP300,ERK,ESR1,FOXO1,HIF1A,JUN,MYC,Mek,NCOA2,NFkB (complex),RELA,SP1,STAT3,TP53	2.65102e-05
RGS10	0.864	enzyme						3.57e-06	BCL6,CCL3L3,CCR1,CCR9,CXCL10,IL10,IL1A,IL1B,IL1R2,TNFRSF1B	Ap1,CEBPB,ERK1/2,IL10,IL1B,IL6,IRF8,JUN,NFKB1,NFKBIA,NFkB (complex),RELA,RGS10,STAT1,STAT3,TNF	2.80788e-05
N-acetylsphingosine		chemical reagent	Activated	2.931		0.097	2.648	3.69e-06	BID,CXCL8,GSTA1,GSTA2,HNF1A,MMP1,PTGS2,SOD2,SPHK1	Ap1,C/EBP,CEBPB,CTNNB1,HIF1A,JUN,N-acetylsphingosine,NFKB1,NFKBIA,NFkB (complex),NR3C1,NR3C2,RAC1,RELA,RELB,SPHK1,STAT3,TNFRSF1A	2.88185e-05
Hbb-b2		other	Activated	2.345	bias	0.334	1.347	3.69e-06	C1QA,CLEC7A,CXCL10,CXCR2,CYBA,IL1B,NCF2,PRLR,TLR2		2.88185e-05
VCAN	2.033	other		0.143		0.031	0.021	3.7e-06	ADM,CCL3L3,CCL4,CXCL3,CXCL8,CYBA,FNDC1,IL10,IL1B,IL1RN,MSLN,OLFML2B,PLAU,SOD2,STAT1,TIMP1,VCAN	Ap1,CTNNB1,ERK,ERK1/2,JUN,Jnk,NFKB1,NFKBIA,NFkB (complex),P38 MAPK,RELA,SMAD3,SP1,STAT3,VCAN,hyaluronic acid	2.88185e-05
HGF	1.061	growth factor	Activated	2.477		0.23	1.382	3.71e-06	AKAP13,CCL4,CXCL8,DUSP4,FPR2,G6PC,HK1,IL10,IL11,IL1B,INHBA,MMP1,MMP10,NAMPT,NR4A3,NR5A2,NRG1,NRP1,PCK1,PLA2R1,PLAU,PLAUR,PTAFR,PTGS2,S100A9,SLC2A2,SOD2,STC1,THBS1,TIMP1,TNFAIP2,TNFAIP6,TNFRSF10C	ATF2,Ap1,CEBPB,EGR1,ERK1/2,HGF,JUN,MAPK14,MAPK8,NFKB1,NFKBIA,NFkB (complex),RELA,SP1,STAT3,TP53,VEGFA	2.88185e-05
PGR	-2.244	ligand-dependent nuclear receptor		1.797		0.172	0.973	3.77e-06	ACOD1,ACSL1,AKAP13,BCL6,CXCL8,DDC,ELL2,G6PC,GBP1,GLUL,IER3,PFKFB3,PLAU,PPIF,PRLR,PTGS2,S100A8,S100P,ST3GAL4,STAT1,STC1,TFF1,TGFBI,VCAN	Ap1,CEBPB,CREB1,CTNNB1,FOXO1,JUN,MAPK1,NFKBIA,NFkB (complex),NR3C1,NR3C2,PGR,PPARG,RELA,SMAD3,STAT1,STAT3,TCF7L2,TP53,dexamethasone,progesterone	2.91942e-05
PPARGC1A	-1.013	transcription regulator	Inhibited	-2.658		0.083	-3.049	3.83e-06	BMPER,CTSC,CXCL10,CYP3A4,EMILIN2,FAM20A,G6PC,IL10,IL1R2,IL1RAP,IL1RN,IL4R,INHBA,MAOB,ME1,NEUROD1,NR5A2,PCK1,PLA2G7,PLA2R1,PPARGC1A,PTGS2,SOD2,STC1,SULT2A1,TIMP1,VCAN	AMPK,ATF2,Ap1,CREBBP,CTNNB1,D-glucose,EP300,FOS,HNF4A,MEF2,MYC,NCOR2,NFE2L2,NFKB1,NFkB (complex),NR0B2,NR1H4,PPARA,PPARG,PPARGC1A,RARA,RELA,RXRA,SREBF1,TP53,palmitic acid	2.95676e-05
FGFR2	-0.608	kinase		-0.324		0.088	-0.637	3.88e-06	BMPER,CA2,CA4,CTSC,CUBN,DRAM1,ENPEP,GPT2,IL10,IL1A,IL1B,MYO1F,NR5A2,PLAUR,PLXNB2	Ap1,CEBPB,ERK1/2,FGFR2,HMGB1,Histone h3,NFKB1,NFKBIA,NFkB (complex),RELA,RNA polymerase II,SP1,STAT3,TNF	2.98617e-05
IL6R	0.866	transmembrane receptor	Activated	2.760		0.207	2.088	3.92e-06	CCK,CCL3,CXCL10,CXCL3,CXCL5,CXCL8,IL10,IL1B,MMP3,NAMPT,PTGS2,TIMP1	Ap1,CCL2,ERK1/2,FOS,HIF1A,IL6R,IRF3,JUN,JUND,NFKB1,NFKBIA,NFkB (complex),NR3C1,RELA,SMAD3,SP1,STAT3	3.00773e-05
CHD1	0.710	enzyme	Activated	2.449	bias	0.334	1.63	3.98e-06	CXCL3,IER3,IL1A,IL1B,PTGS2,SOD2		3.02135e-05
IL-17f dimer		complex	Activated	2.425	bias	0.334	1.614	3.98e-06	CCL3,CCL4,CSF3,IL10,IL1A,IL1B		3.02135e-05
NBEAL2	0.654	other		-1.698		-0.177	-1.268	3.98e-06	CCL3L3,CCL4,CXCL10,CXCL16,CXCL3,THBS1	CEBPB,Ccl2,IL6,JUN,KIT,NBEAL2,NFKB1,NFKBIA,NFkB (complex),RELA,STAT1,STAT3,TNF,TP53	3.02135e-05
resveratrol		chemical drug	Inhibited	-2.788		-0.047	-2.57	3.99e-06	CCL3,CCL3L3,CD14,CSF1R,CXCL10,CXCL3,CXCL8,G6PC,GSTA1,HNF1A,IL1B,LITAF,MMP1,MMP3,MUC5AC,PCK1,PLAU,PPARGC1A,PTGS2,SLC2A2,SOD2,SPHK1,TFF1,TNFAIP6	ATF2,Ap1,CEBPB,CREB1,FOXO1,JUN,MAPK14,NFE2L2,NFKB1,NFKBIA,NFkB (complex),NFkB (family),NR3C1,PIK3R1,PPARA,RELA,SP1,SREBF1,STAT3,TGFB1,palmitic acid,resveratrol	3.02135e-05
TRAF3IP2	0.054	enzyme	Activated	3.094	bias	0.294	2.183	4.01e-06	CCL24,CDH3,CSF3,CXCL10,CXCL16,CXCL3,IL1B,MMP10,MMP3,NFKBIZ,S100A8	Ap1,CDKN2A,CEBPB,FOS,HIF1A,IL17A,IL18,JUN,JUND,NFKB1,NFKBIA,NFkB (complex),RELA,SP1,STAT3,TNF,TRAF3IP2	3.02135e-05
MMP2	-0.045	peptidase	Activated	2.224		0.041	2.133	4.01e-06	ABCG5,ABCG8,CSF2RB,EPHB1,IL1B,IL1RN,IL4R,JAK2,MMP1,PPARGC1A,SLC2A2	Ap1,CEBPB,CTNNB1,HIF1A,IL6,ITGB1,JUN,MMP2,NFKB1,NFKBIA,NFkB (complex),RELA,SAA,STAT3,TP53,Tgf beta	3.02135e-05
heme		chemical - endogenous mammalian		-1.929		-0.158	-1.431	4.2e-06	CCL3L3,CCL4,CD14,CSF3,CXCL10,CXCL3,IL10,IL1A,IL1B,PRDM1	ARRB1,Ap1,C3,C5,CXCL2,Creb,Gm21596/Hmgb1,JUN,NFKB1,NFKBIA,NFkB (complex),P38 MAPK,RELA,STAT3,heme	3.15503e-05
IRF3	0.174	transcription regulator	Activated	2.568	bias	0.262	1.55	4.39e-06	ABCC2,ADAM9,CALHM6,CCL3,CCL3L3,CCL4,CCRL2,CD274,CXCL10,CXCL8,FCGR1A,GBP1,GBP5,IL10,IL1B,MMP3,PLAG1,STAT1,TLR4	IFNB1,IL27,IRF1,IRF3,IRF4,IRF7,IRF8,Interferon alpha,NFKB1,NFkB (complex),NFkB (family),RELA,STAT1,STAT2,STAT3,STAT6	3.27813e-05
NR1H2	0.303	ligand-dependent nuclear receptor	Inhibited	-2.764		0.019	-2.826	4.39e-06	ABCG5,ABCG8,AQP1,CCL4,CSF3,CXCL10,CXCL16,HK1,IL1B,IL1RN,PTGS2,SLC2A2,SULT2A1	ABCA1,ATP,Ap1,Ccl2,ERK1/2,HMGB1,JUN,NFE2L2,NFKB1,NFKBIA,NFkB (complex),NR1H2,Nr1h,RELA,SP1,STAT1,STAT3,cholesterol	3.27813e-05
mir-146		microrna	Inhibited	-2.306	bias	-0.258	-1.543	4.46e-06	CCL3,CXCL10,CXCL3,CXCL8,IL10,IL1B,PTGS2,STAT1,TLR4	ARRB1,Ap1,CCL5,CEBPB,CREB1,IRF8,NFKB1,NFKBIA,NFkB (complex),NR3C1,RELA,STAT1,STAT2,STAT3,STAT6,mir-146	3.32052e-05
CORT		other		-1.970		-0.209	-1.385	4.7e-06	CCL3L3,CCL4,CCR1,CXCL10,CXCL3,IL10,IL1A,IL1B	Ap1,CEBPB,CORT,IGF1,NFKBIA,NFkB (complex),SP1	3.48885e-05
IL1R1	0.174	transmembrane receptor	Activated	2.183		0.237	1.53	4.92e-06	CCL3L3,CXCL10,CXCL3,CXCL8,IL10,IL1A,IL1B,IL1RAP,PTGS2,TIMP1	Ap1,CTNNB1,Creb,ESR1,FOS,IL1R1,JUN,Jnk,MYD88,NFATC2,NFKB1,NFKBIA,NFkB (complex),Nfat (family),P38 MAPK,PRKD1,RELA,STAT3	3.63067e-05
TNFRSF8	1.318	transmembrane receptor		-1.000		0.022	-1.069	4.92e-06	CCL3,CCL4,CTSC,CXCL8,GBP1,GBP2,GZMB,IL10,LCP2,TNFRSF8	ARRB1,Ap1,CCL5,CREB1,ERK1/2,IL13,MAPK1,NFKB1,NFKBIA,NFkB (complex),RELA,STAT1,STAT3,STAT6,TNFRSF8	3.63067e-05
PRKCD	0.525	kinase	Activated	3.090		0.164	2.431	4.98e-06	APOBEC3A,CEMIP,CTSB,CXCL10,CXCL16,CXCL8,IL10,IL1B,IL1RN,JCHAIN,MMP12,MUC5AC,OSR2,PDLIM7,PTGS2,SPHK1,TFF1,TLR2	Ap1,CEBPB,CTNNB1,DUSP1,HIF1A,IKBKB,IRAK1,IRF1,IRF3,JUN,NFKB1,NFKBIA,NFkB (complex),PRKCD,RELA,SPHK1,STAT3,ZFP36	3.66139e-05
chenodeoxycholic acid		chemical - endogenous mammalian		0.283		0.093	-0.028	5.01e-06	ABCC2,APOA1,CXCL8,CYP3A4,FGF19,G6PC,HNF1A,IL1A,NR5A2,PCK1,PTGS2,SULT2A1	CEBPA,CREBBP,FOS,HNF1A,HNF4A,JUN,JUNB,JUND,NR0B2,NR1H4,NR3C1,NR5A2,PPARA,PPARG,PPARGC1A,RXRA,SREBF1,TP53,USF1,chenodeoxycholic acid	3.66139e-05
NPC1	0.453	transporter		-1.458		-0.172	-1.084	5.01e-06	ABCG8,ALPL,CCL3L3,CCR1,CD276,CTSB,LYZ,PTGS2,S100A8,S100A9,STAT1,TLR4	ABCA1,Ap1,CEBPB,IL6,JUN,Mapk,NFATC2,NFE2L2,NFKB1,NFKBIA,NFkB (complex),NPC1,Nr1h,PPARG,RELA,SP1,STAT1,STAT3,TLR4,cholesterol	3.66139e-05
medroxyprogesterone acetate		chemical drug		0.543		0.23	-0.666	5.02e-06	ASAH1,BID,CCL3,CCL4,CSF2RB,CSF3R,CTSB,CTSL,CXCL10,CXCL5,CYP3A4,GLUL,HPSE,IL10,IL11,IL1A,IL1B,IL4R,INHBA,JAK2,MAOA,MAOB,MMP1,MPZL2,OAT,PLAU,RRAS2,S100A11,STAT1,THBS1,VCAN	Ap1,CEBPB,ERK,ERK1/2,ESR1,ESR2,IL6,JUN,NFKB1,NFKBIA,NFkB (complex),NR3C1,NR3C2,RELA,SP1,STAT3,TP53,beta-estradiol,medroxyprogesterone acetate	3.66139e-05
PDGF BB		complex	Activated	3.346		0.201	2.366	5.23e-06	ADM,ASAH2,CSF1R,CSF3,CXCL8,EREG,FMO1,GBP2,GLUL,IER3,IL1B,INHBA,MMP1,MMP12,MMP3,NAMPT,NR4A3,PLAU,PTGS2,SLC6A4,SOD2,SPHK1,THBS1,TIMP1,VCAN	Ap1,CEBPB,CTNNB1,ERK,ERK1/2,FGF2,FOSL1,JUN,JUNB,NFKB1,NFkB (complex),P38 MAPK,PDGF BB,RELA,SP1,STAT3,TGFB1	3.8035e-05
PPARA	-0.381	ligand-dependent nuclear receptor		1.146		0.093	0.699	5.25e-06	AADAC,ACSL1,ALDOB,APOA1,APOA2,AQP9,C1QA,C1QB,CTSL,CYBA,G0S2,G6PC,GLUL,HSD3B1,IL10,IL1B,IL1RN,KHK,MMD,NCF2,PBLD,PCK1,PLA2G7,PPARGC1A,PTGR1,PTGS2,QPCT,S100A8,S100A9,SULT2A1,TLR2	ARRB1,CEBPA,CEBPB,CTNNB1,Creb,NFE2L2,NFKB1,NFKBIA,NFkB (complex),NfkB1-RelA,PPARA,PPARD,PPARG,RELA,RXRA,SREBF1,STAT3,TP53,linoleic acid,oleic acid,palmitic acid,pirinixic acid	3.80701e-05
LGR4	0.093	transmembrane receptor		-0.954		0.167	-1.449	5.35e-06	AQP9,CD14,CXCL10,GLUL,IL1A,IL1B,OAT,PLBD1,PRLR	Ap1,CEBPB,CREBBP,CTNNB1,Creb,EP300,LGR4,LRP6,NCOA2,NFKB1,NFKBIA,NFkB (complex),NR3C1,RELA,TCF7L2,TNFSF11,TP53	3.86834e-05
IRF7	1.305	transcription regulator	Activated	3.993	bias	0.334	2.658	5.52e-06	CALHM6,CCRL2,CXCL10,CXCL9,FCGR1A,GBP1,GBP5,IDO1,IFITM2,JAK2,LILRA5,NAMPT,S100A8,STAT1,TLR4,TLR8,TNFSF13B	IFN alpha/beta,IFNA2,IFNB1,IRF1,IRF3,IRF4,IRF7,Interferon alpha,JUN,NFKB1,NFkB (complex),RELA,SMAD3,STAT1,STAT2,STAT3,STAT6	3.97979e-05
LCN2	2.671	transporter		0.867		0.114	0.515	5.64e-06	CCL3L3,CCL4,CCR1,CXCL10,CXCL3,IL10,IL1A,IL1B,IL1RN,IVNS1ABP,PPARGC1A,SOD2	Ap1,CEBPB,ERK1/2,FOS,HIF1A,JUN,LCN2,NFKB1,NFKBIA,NFkB (complex),NR3C1,PPARA,RELA,STAT1,STAT3,STAT6,TP53,TP73,epigallocatechin-gallate	4.05466e-05
CXCL3	1.585	cytokine	Activated	2.431	bias	0.334	1.618	5.83e-06	CCL3L3,CCL4,CLEC6A,CXCL10,CXCL3,IL1B	Ap1,CEBPB,CXCL3,CXCR2,ERK1/2,ICAM1,NFE2L2,NFKB1,NFKBIA,NFkB (complex),RELA,STAT3,hydrogen peroxide	4.14376e-05
superoxide		chemical - endogenous mammalian		0.728		0.201	0.241	5.83e-06	CYBA,IL1B,PTGS2,SOD2,TIMP1,TLR8	Ap1,CTNNB1,FOS,HIF1A,IL1B,JUN,JUND,Jnk,NFKB1,NFKBIA,NFkB (complex),NR3C2,RAC1,RAS,RELA,RELB,SP1,STAT3,superoxide	4.14376e-05
C5AR2	1.635	g-protein coupled receptor		-0.249		-0.216	0.219	5.83e-06	C5AR2,CSF3,CXCL3,CXCL8,IL10,IL1B	ARRB2,Ap1,C5AR2,CTNNB1,Ccl2,ERK1/2,Gm21596/Hmgb1,IL10,IRF8,NFKB1,NFkB (complex),NR3C1,RELA,STAT1,STAT3,TP53	4.14376e-05
TGAL copolymer		biologic drug						5.83e-06	CXCL8,IL10,IL1B,IL1RN,NRG1,P2RX7	Ap1,CEBPB,IL10,IL12 (complex),IL1RN,IL6,IRF8,JUN,NFKB1,NFKBIA,NFkB (complex),RELA,STAT1,STAT3,TGAL copolymer	4.14376e-05
RNASE2	2.368	enzyme	Activated	2.784	bias	0.316	1.903	5.86e-06	CCL24,CCL3,CCL4,CXCL10,CXCL5,CXCL9,IL10,OSM	Ap1,ERK1/2,NFKB1,NFKBIA,NFkB (complex),RELA,RNASE2,STAT3,TLR2	4.15332e-05
cadmium		chemical toxicant		0.389		0.138	-0.066	6.04e-06	AGXT2,BID,CUBN,CYB5A,CYP26B1,G6PC,IGF2R,PECR,PLAU,PTGS2,TIMP1	Ap1,CAT,CDKN2A,CEBPB,ESR1,ESR2,HIF1A,JUN,MYB,MYC,NFKB1,NFKBIA,NFkB (complex),NR3C1,RAF1,RELA,STAT3,TP53,TP73,beta-estradiol,cadmium	4.26883e-05
phospholipid		chemical - endogenous mammalian	Activated	2.233		0.152	1.894	6.16e-06	CCL3L3,CCL4,CXCL10,CXCL3,PTGS2	AKT1,C3,CD14,CEBPB,CREB1,CREBBP,Creb,FOS,JUN,NFKBIA,NFkB (complex),NR3C1,Nfat (family),PPARGC1A,PRKD1,RELA,TP53,phospholipid,prostaglandin E2	4.31104e-05
Cebp		complex						6.16e-06	CSF3R,CXCL8,IL10,PRLR,SULT2A1		4.31104e-05
ionomycin		chemical reagent	Activated	2.368		0.248	1.37	6.21e-06	BID,CCL3,CD276,CSF3,CXCL10,CXCL8,FCGR1A,GZMB,HPSE,IL10,ITPR2,KCNJ2,MMP10,NRP1,PTAFR,PTGS2,STC1,TLR2	Ap1,CDKN2A,CEBPB,CREB1,CSF2,HMGB1,IL12 (complex),NFKB1,NFKBIA,NFkB (complex),RELA,STAT1,STAT3,TP53,histamine,ionomycin	4.31104e-05
MAPK14	0.180	kinase		1.628		0.195	0.866	6.21e-06	CCL25,CXCL10,CXCL8,EREG,G6PC,IL10,IL1B,MAOB,MMP1,MMP3,NRP1,PCK1,PLAU,PLAUR,PPARGC1A,PTGS2,SOD2,TIMP1	ATF2,Ap1,CEBPB,CREB1,EGR1,ESR1,FOS,JUN,MAP2K3,MAPK14,MAPK8,NFKB1,NFkB (complex),SMAD3,SMAD4,SP1,STAT3,TP53	4.31104e-05
NFKBIZ	1.079	transcription regulator	Activated	2.600		0.235	1.988	6.22e-06	CSF3,CXCL3,CXCL8,IL10,MMP3,S100A8,S100A9	Ap1,CEBPB,HMGB1,Histone h3,IFNG,NFKB1,NFKBIA,NFKBIZ,NFkB (complex),RELA,RNA polymerase II,SP1,STAT1,STAT3,TNF	4.31104e-05
ECSIT	-0.373	transcription regulator	Activated	2.577	bias	0.334	1.715	6.22e-06	CXCL8,IER3,IL1B,IL1RN,PLAUR,PTGS2,SOD2	Ap1,CEBPB,CTNNB1,ECSIT,JUN,Jnk,NFKB1,NFKBIA,NFkB (complex),NR3C1,P38 MAPK,RELA,STAT3	4.31104e-05
vemurafenib		chemical drug		-0.779		0.161	-1.183	6.22e-06	CD274,CXCL8,GZMB,IL10,IL1B,NAMPT,PPARGC1A	Ap1,CEBPB,Creb,EGFR,ERK1/2,ESR1,IL6,IRF1,JUN,MYC,Mek,NFKB1,NFKBIA,NFkB (complex),NR3C1,RELA,STAT3,TP53,vemurafenib	4.31104e-05
FOXO1	-0.286	transcription regulator		1.346		0.167	0.566	6.24e-06	ALDOB,ANXA3,AQP9,BCL6,BID,C1QA,CA2,CASP6,CCL4,CXCL10,CXCL8,ENPEP,G6PC,IER3,IL17RA,IL1B,LCP2,ME1,MMP1,MMP3,NAMPT,NEUROD1,OVOL1,PCK1,PPARGC1A,PRDM1,SLC25A15,SLC2A2,SOD2,THBS1,VPREB3	AKT1,ATF2,Akt,Ap1,CEBPA,CEBPB,CREBBP,CTNNB1,Creb,FOS,FOXO1,HIF1A,JUN,KLF11,LEP,MAPK14,NFKBIA,NFkB (complex),NR3C1,NfkB1-RelA,PPARA,PPARG,PPARGC1A,SP1,STAT3,TP53	4.31299e-05
epigallocatechin-gallate		chemical drug	Inhibited	-2.386		-0.111	-1.926	6.46e-06	CA2,CASP6,CCL3L3,CSF3,CXCL10,CXCL3,CXCL5,CXCL8,FGF19,G6PC,IL10,IL1A,IL1B,MMP1,MMP3,PLAU,PTGS2,STAT1,TIMP1,TLR4	Ap1,CCL2,CDKN2A,ERK1/2,FOS,HIF1A,IRF3,JUN,JUND,NFKB1,NFKBIA,NFkB (complex),P38 MAPK,RELA,SMAD3,SP1,STAT3,epigallocatechin-gallate	4.45279e-05
CD28	-0.333	transmembrane receptor	Activated	4.238		0.207	3.228	6.58e-06	CASP6,CCL3,CCL4,CCR9,CD274,CD3E,CXCL8,CXCR1,FCER1G,GBP1,GBP2,GZMB,IL10,IL1B,IL1RAP,MSLN,MSR1,NAMPT,PDE4A,PDE4B,PLA2R1,PRDM1,PTGS2,SRGN,THBS1,TNFRSF1B	Ap1,BCL6,CD28,CD3,CEBPB,IL12 (complex),IL2,JUN,NFATC2,NFKB1,NFKBIA,NFkB (complex),RELA,STAT1,STAT3,STAT5a/b,STAT6,TNF,TP53	4.52307e-05
C5AR1	2.990	g-protein coupled receptor	Activated	2.557		0.208	1.914	6.67e-06	C5AR1,CSF3,CXCL3,CXCL8,FCER1G,FCGR1A,FCGR2A,IL10,IL1B,MMP1	ARRB1,C3,C5,C5AR1,CEBPA,CEBPB,Creb,Gm21596/Hmgb1,IL10,IRF8,JUN,NFKB1,NFkB (complex),NfkB1-RelA,PPARG,RELA,STAT1,STAT3,TP53	4.53524e-05
TYROBP	1.827	transmembrane receptor		1.885		0.204	1.35	6.67e-06	CCL3,CXCL8,IDO1,IL10,IL1B,NCF2,NOD2,PLEK,TNFRSF1B,TYROBP	5-hydroxytryptamine,CEBPB,CTNNB1,IFNG,IL10,IL6,IRF8,JUN,NFATC2,NFKB1,NFKBIA,NFkB (complex),PPARG,RELA,STAT1,STAT3,TCF7L2,TP53,TYROBP	4.53524e-05
SIRT6	1.224	enzyme		1.800		-0.167	2.294	6.67e-06	CXCL8,DBP,G6PC,IGF2R,IL1A,IL1B,PCK1,PPARGC1A,PTGS2,SOD2	AKT1,ATF2,Akt,Ap1,CEBPB,CREBBP,EGR1,FOXO1,HIF1A,HMGB1,Histone h3,NFATC1,NFkB (complex),NR3C1,NR5A2,PPARG,PPARGC1A,RELA,RNA polymerase II,SIRT1,SIRT6,SP1,SREBF1,STAT3,TP53,USF1	4.53524e-05
GW 4064		chemical toxicant		-1.499		0.173	-2.03	6.67e-06	ABCC2,ABCG5,ABCG8,APOA1,FGF19,G6PC,PCK1,PPARGC1A,SLC13A1,SULT2A1	AKT1,ATF2,Ap1,CEBPB,CREBBP,FOS,GW 4064,HNF4A,JUN,MAPK8,NCOR2,NR0B2,NR1H4,NR3C1,PPARA,PPARG,PPARGC1A,RARA,RXRA,STAT3,TP53	4.53524e-05
ATG7	0.686	enzyme		-0.986		0.018	-1.042	6.88e-06	ACSL1,CCL4,CTSB,CXCL8,HK1,IL10,IL1B,MARCO,MSR1,S100A4,TLR4	ATG7,Ap1,CEBPB,IL12B,IL17A,IL18,IRF1,IRF3,IRF7,IRF8,JUN,NFKBIA,NFkB (complex),RELA,SMAD3,STAT1,STAT2,STAT3,STAT6	4.66538e-05
fish oils		chemical drug		-0.518		0	-0.518	7.61e-06	ACSL1,APOA1,CCL3L3,IL10,IL1A,IL1B,MMP12,PTGS2,TLR4	APOA1,Ap1,CEBPB,IL1B,JUN,NFKB1,NFKBIA,NFkB (complex),RELA,SREBF1,STAT3,TP53,fish oils	5.14649e-05
MAP2K1	0.569	kinase	Activated	2.992	bias	0.266	1.98	7.71e-06	ALDH1L1,CCL3L3,CCL4,CD274,CTSB,CXCL3,CXCL8,DPP4,ETV5,IL1A,MAOB,MMP1,MMP12,MMP3,OSM,PLAUR,PTGS2,THBS1	Ap1,CEBPB,ERBB2,ERK1/2,ESR2,FOS,HIF1A,JUN,JUND,MAP2K1,NFKB1,NFKBIA,NFkB (complex),PD98059,RELA,SP1,STAT3,TP53	5.2001e-05
IL12 (family)		group	Activated	2.654		0.175	1.999	7.99e-06	ADA2,BCL6,CCL3,CCL4,CD274,CD3E,ETV5,FCGR3A/FCGR3B,GNA15,GZMB,IDO1,IL10,IL1B,NFKBIZ,STAT1	Ap1,CEBPB,IL12 (family),IL4,IRF8,JUN,NFKB1,NFKBIA,NFkB (complex),RELA,STAT1,STAT2,STAT3,STAT6,TNF,TP53,mir-155	5.36014e-05
SOCS1	-0.094	other		-1.676	bias	-0.253	-0.821	7.99e-06	ACOD1,BID,CCL3,CSF3,CXCL10,CXCL8,FCER1G,GBP5,IL1B,IL4R,JAK2,MMP1,MMP12,PTGS2,STAT1	Ap1,CD40,CEBPB,IFNB1,IFNG,IRF1,IRF8,JUN,NFKB1,NFkB (complex),RELA,SOCS1,STAT1,STAT2,STAT3,STAT6,TP53	5.36014e-05
coxsackievirus A21		biologic drug	Activated	2.000	bias	0.334	1.331	8.05e-06	CD274,CXCL10,CXCL11,CXCL9		5.37166e-05
5R-hydroxytriptolide		chemical drug	Inhibited	-2.000	bias	-0.334	-1.331	8.05e-06	CD14,LY96,STAT1,TLR4		5.37166e-05
hydrochloric acid		chemical - endogenous mammalian		0.896		0.245	0.3	8.1e-06	CCL3L3,CCL4,CXCL3,CXCL8,IL10,IL1B,SLC12A1	AGER,ARRB1,CEBPB,CSF2,CXCL8,IL10,IL6,IRF8,JUN,NFKB1,NFKBIA,NFkB (complex),RELA,SMAD3,STAT1,STAT3,TP53,hydrochloric acid	5.39069e-05
fatty acid		chemical - endogenous mammalian		0.493	bias	0.253	-0.275	8.31e-06	APOA1,APOA2,CCK,CXCL8,G6PC,GCG,IL1B,NEUROD1,NR4A3,PPARGC1A,PTGS2,S100A8,SLC2A2	ATF2,Ap1,CEBPA,CREB1,CTNNB1,D-glucose,FOXA2,FOXO1,INS,MYC,Mapk,NFE2L2,NFKB1,NFKBIA,NFkB (complex),NfkB1-RelA,PPARA,PPARG,SREBF1,STAT3,TP53,fatty acid,palmitic acid	5.50788e-05
CLEC4E	3.071	other	Activated	2.407	bias	0.334	1.602	8.32e-06	CCL3L3,CCL4,CLEC5A,CXCL3,IL10,IL1B	ARRB1,CCL5,CLEC4E,CREB1,CXCL2,CXCL3,Ccl2,NFE2L2,NFkB (complex),Nr1h,RELA,SP1,STAT1,STAT3,cholesterol	5.50788e-05
gefitinib		chemical drug	Inhibited	-2.200		-0.103	-1.973	8.74e-06	BDH2,CD274,CTSB,CXCL8,DUSP4,ETV5,IL1R2,MMP1,MMP3,OIT3,OSM,PLAUR,PPP2R2B,PTGS2,S100A9,STAT1,TLR2	ATF2,Ap1,EGFR,ERK1/2,ESR1,HIF1A,Immunoglobulin,JUN,MAPK3,MAPK8,NFKB1,NFkB (complex),RELA,STAT3,TP53,gefitinib	5.7707e-05
FCER1G	2.524	transmembrane receptor	Activated	2.797		0.143	2.396	8.89e-06	CCL3,CCL4,CXCL8,IDO1,IL10,IL1B,IL1RN,PTGS2	ATP,Ap1,CEBPB,CREB1,FCER1G,HMGB1,IL10,IRF8,JUN,NFKB1,NFKBIA,NFkB (complex),PI3K (complex),RELA,STAT1,STAT2,STAT3,STAT6,histamine	5.81513e-05
SAA		group	Activated	2.610		0.244	1.973	8.89e-06	CSF3,CXCL8,IL10,IL1B,IL1RN,MMP1,PTGS2,TLR2	Ap1,CDKN2A,CEBPB,NFKB1,NFKBIA,NFkB (complex),P38 MAPK,RELA,SAA,STAT3,TLR2	5.81513e-05
CARM1	0.511	transcription regulator	Activated	2.219	bias	0.279	1.6	8.89e-06	CSF3,CXCL10,CXCL3,EPHX2,G6PC,MMP3,PCK1,TFF1	ATF2,CARM1,CEBPA,CEBPB,CREB1,CREBBP,CTNNB1,Creb,EP300,ESR1,FOXO1,JUN,MYC,NCOA1,NCOA2,NFkB (complex),NR3C1,PPARG,RNA polymerase II,RXRA,STAT1,TP53	5.81513e-05
Bay 11-7082		chemical - kinase inhibitor	Inhibited	-3.229	bias	-0.3	-2.261	8.9e-06	CCL3L3,CCL4,CXCL3,CXCL8,FPR2,IL10,IL1B,PTGS2,S100A4,SOD2,TLR2	Ap1,BCL6,Bay 11-7082,CEBPB,CSF2,IKBKB,IL2,IL6,JUN,NFKB1,NFKBIA,NFkB (complex),RELA,STAT3,STAT5a/b,STAT6,TP53	5.81513e-05
CD247	-0.780	transmembrane receptor		0.645	bias	0.303	-0.298	8.95e-06	CD3E,CLCN1,CYBA,FCER1G,FCGR2A,IL10,MTHFD2,QPCT,SPINK4,SSR4	CD247,CD3E,NFATC1,NFATC2,Nfat (family),STAT6,TCF3	5.83261e-05
PRKD1	-0.222	kinase	Activated	2.961	bias	0.307	2.053	9.02e-06	CCL3L3,CCL4,CXCL10,CXCL3,IL10,IL1B,MMP1,MMP3,PTGS2	Ap1,DUSP1,ERK1/2,HIF1A,IL13,JUN,NFKB1,NFKBIA,NFkB (complex),P38 MAPK,PRKD1,RELA,STAT3,STAT6,ZFP36	5.84785e-05
IFNA4		cytokine	Activated	2.744	bias	0.321	1.863	9.02e-06	CCRL2,CD274,CXCL10,CXCL11,CXCL9,GBP2,GBP5,LILRB4,SLCO3A1	Ap1,CEBPB,CREB1,IFNA4,IFNAR1,IRF1,IRF3,IRF8,JUN,MAPK1,NFKB1,NFKBIA,NFkB (complex),STAT1,STAT2,STAT3,STAT6,TP53	5.84785e-05
Akt		group	Activated	2.170		0.103	1.647	9.23e-06	ADM,BCL6,BID,CD274,CD33,CPD,CXCL10,CXCL8,GCNT4,HIF3A,IER3,IL10,IL1B,MME,MMP12,MSLN,NBN,PCK1,PPARGC1A,PTAFR,PTGS2,SLC6A14,SOD2,THBS1,TLR2,TTYH3,VCAN	Akt,Ap1,CEBPB,CREB1,EGFR,ESR1,HIF1A,JUN,NFE2L2,NFKB1,NFkB (complex),PTEN,RELA,SP1,STAT3,TP53,nitric oxide	5.96857e-05
STAT5a/b		group		1.000		0.097	0.709	9.65e-06	BCL6,FCER1G,FCGR1A,IL1A,IL4R,LCP2,MMD,MYOM1,OSM,PCK1,PDE4B,PRDM1,PTGS2,TLR2	ATF2,Akt,CEBPB,FOXO1,HIF1A,IL10,IL17A,IRF8,JUN,NFKB1,NFKBIA,NFkB (complex),RELA,STAT1,STAT3,STAT5a/b,TP53	6.22413e-05
CCL2	0.150	cytokine		0.960		0.138	0.563	1e-05	CXCL10,CXCL3,CXCL8,IL10,IL1A,IL1B,INHBA,MMP1,PTGS2,SLC11A1,STAT1,TIMP1	Ap1,CCL2,CEBPB,CTNNB1,ERK1/2,IL10,IL17A,IRF8,JUN,Jnk,NFKB1,NFKBIA,NFkB (complex),P38 MAPK,RELA,STAT1,STAT3	6.43333e-05
MAP3K7	0.013	kinase		1.099		0.149	0.658	1.01e-05	CD14,CXCL10,CXCL8,GBP1,GBP2,IL1B,MMP1,MMP3,MUC5AC,PTGS2,TNFSF13B	ATF2,Ap1,CREB1,EGFR,ESR1,JUN,MAP2K3,MAP2K6,MAP3K7,NFKB1,NFKBIA,NFkB (complex),NR3C1,RELA,TAB1,TP53	6.46452e-05
DYSF	2.498	other						1.01e-05	ACOT9,C1QB,CTSS,CXCL10,CYBA,GNAI3,LILRB4,LYZ,MMP12,S100A4,TIMP1		6.46452e-05
KDM1A	-0.266	enzyme		-0.447		-0.068	-0.296	1.02e-05	ADM,C1QB,CCL3L3,CCL4,CD274,CLEC7A,CTSC,CTSS,CXCL10,CXCL16,CXCL9,ELL2,FCGR3A/FCGR3B,FGR,GBP2,GBP5,IL1RN,LYZ,PLXNB2,PTGR1,RNF213,SFRP5,SIGLEC1,THBS1,TLR2,TYROBP		6.51191e-05
ursodeoxycholic acid		chemical - endogenous mammalian		-1.836		0.076	-2.056	1.03e-05	ABCC2,ABCG5,ABCG8,CXCL10,CYP2C19,CYP3A4,PTGS2,SLC5A2,TIMP1,UGT2B17	17-alpha-ethinylestradiol,CREBBP,ESR1,FOS,HNF4A,N-cor,NFE2L2,NR0B2,NR1H4,Nr1h,RELA,RXRA,SP1,STAT3,cholesterol,ursodeoxycholic acid	6.52593e-05
SR 144528		chemical reagent		-1.452		-0.167	-1.086	1.03e-05	CCL4,CCR1,CXCL8,IL1B,IL1RN	Ap1,BCL6,CEBPB,ERBB2,ESR2,FOS,IL10,IL12B,IL2,IRF1,IRF8,JUN,NFKB1,NFKBIA,NFkB (complex),RELA,SR 144528,STAT1,STAT3,STAT5a/b,STAT6,TP53,Tgf beta	6.52593e-05
SLC7A2	-0.346	transporter		-1.342		-0.167	-0.968	1.03e-05	CCL3L3,CCL4,CXCL10,CXCL3,IL1B		6.52593e-05
CDX1	-0.401	transcription regulator	Inhibited	-2.137		0.008	-2.159	1.06e-05	CCK,CCL25,DDC,KCNJ15,MUC5AC,NEUROD1,NTS,PTGS2,SI		6.68226e-05
HMOX1	1.050	enzyme		-1.265		-0.059	-1.055	1.06e-05	AQP1,CD14,CD274,CXCL10,CXCL3,CXCL5,CXCL8,CXCL9,IL10,IL1B,IL1RN,MSR1,PTGS2,THBS1	Ap1,CEBPB,Creb,HMOX1,IL6,JUN,NFE2L2,NFKB1,NFKBIA,NFkB (complex),NR3C1,Nr1h,PPARG,PTGS2,RELA,SP1,STAT3,cholesterol	6.68226e-05
NR3C2	0.141	ligand-dependent nuclear receptor		0.564		0.103	0.294	1.12e-05	BID,CCL3L3,CXCL8,CXCR2,DDC,DUSP4,IL1B,INHBA,KCNJ10,MMP1,MMP10,MMP12,PTGS2,SPHK1,TGFBI	Ap1,CASP8,CEBPB,CREB1,CREBBP,CTNNB1,Creb,EP300,IRF3,JUN,Jnk,NCOA2,NFkB (complex),NR3C1,NR3C2,RELA,STAT1,STAT3,TP53,hydrocortisone	7.04281e-05
SIGIRR	-0.031	transmembrane receptor	Inhibited	-2.391	bias	-0.334	-1.591	1.16e-05	CCL3L3,CXCL3,IL10,IL1A,IL1B,TLR4	Ap1,CXCL3,Ccl2,HIF1A,IRF3,MTOR,NFATC2,NFKB1,NFKBIA,NFkB (complex),RELA,SIGIRR,STAT1,STAT3,TLR4	7.2761e-05
CXCL12	-0.582	cytokine	Activated	3.647		0.197	2.841	1.25e-05	CA2,CD14,CD33,CXCL10,CXCL8,DPP4,IL1A,IL1B,LCP2,MMP3,PLAU,PTGS2,SAA2,TFF1,THBS1,TIMP1,TNFRSF10C,TNFRSF1B	Ap1,CXCL12,CXCR4,ERK,ESR1,ESR2,FOS,HIF1A,JUN,JUND,NFkB (complex),SP1,STAT3,TP53	7.82107e-05
IRF2	0.393	transcription regulator		-0.008		0.186	-0.664	1.27e-05	CD14,CTSS,CXCL10,CXCL5,GBP1,IL1B,NAMPT,PFKFB3,PTGR1,PTGS2,S100P,SRGN,TLR4,TNFSF13B	Ap1,CBL,CEBPB,ERK1/2,IRF1,IRF2,IRF8,JUN,NFKB1,NFKBIA,NFkB (complex),RELA,SPI1,STAT1,STAT2,STAT3,STAT6,prostaglandin E2	7.92644e-05
RPSA	-0.175	translation regulator		-1.609		-0.201	-1.086	1.33e-05	CSF3,CXCL3,IL1A,IL1B,PTGS2,STAT1,TLR4	Ap1,CDKN2A,CEBPB,CTNNB1,FOS,HIF1A,JUN,JUND,Jnk,NFKB1,NFKBIA,NFkB (complex),P38 MAPK,RELA,RPSA,SP1,STAT3	8.25983e-05
PRKCI	0.166	kinase		-0.174		0.186	-0.659	1.33e-05	CXCL3,HK1,IL10,IL1A,MMP10,PTGS2,SLC2A2	Ap1,BACH1,CEBPB,ERK1/2,HIF1A,JUN,NFE2L2,NFKB1,NFKBIA,NFkB (complex),NR3C2,PRKCI,RAC1,RELA,RELB,SMAD3,STAT3,TP53	8.25983e-05
PI3K (family)		group	Activated	3.015		0.169	2.432	1.37e-05	ADM,CD274,CXCL10,CXCL11,CXCL8,CXCL9,HK1,IL10,IL1B,MMP12,MMP3,PTGS2,THBS1	ATF2,Akt,Ap1,CEBPB,EGR1,FOXO1,HIF1A,JUN,NFKB1,NFKBIA,NFkB (complex),NR3C1,P38 MAPK,PI3K (family),RELA,STAT3,TP53,VEGFA	8.44553e-05
BTK	0.772	kinase		0.149		0.03	0.056	1.37e-05	CCL4,CD274,CXCL10,CXCL3,CXCL8,CXCL9,ENPEP,IL10,IL1A,IL1B,LILRB4,MTHFD2,STAT1	Ap1,BTK,CEBPB,IL10,IL12B,IL18,IRF1,IRF3,IRF8,NFKB1,NFKBIA,NFkB (complex),RELA,STAT1,STAT3,TIRAP,TLR3	8.44553e-05
GNA15	1.911	enzyme						1.37e-05	ADM,CXCL3,CXCL8,FMO1,GBP2,GLUL,IL10,IL1RN,PTGS2,SLC6A4,SOD2,TIMP1,VCAN	Ap1,CEBPB,CHUK,CTNNB1,GNA15,IKBKB,JUN,Jnk,NFKB1,NFKBIA,NFkB (complex),RELA,SMAD3,STAT3,TP53	8.44553e-05
NCOR1	0.130	transcription regulator		0.130		-0.182	0.485	1.39e-05	CSF3R,G6PC,HK1,IL1B,LYZ,ME1,MME,PRDM1,PTGS2,TFF1,UGT2B15,UGT2B17	Ap1,CEBPA,CREBBP,CTNNB1,ESR1,HDAC1,HMGB1,Histone h3,Histone h4,NCOR1,NCOR2,NFKBIA,NR1H3,NfkB1-RelA,PPARA,PPARG,PPARGC1A,RARA,RELA,RNA polymerase II,RXRA,SP1,STAT3,THRB,VDR	8.54782e-05
CD40	0.597	transmembrane receptor	Activated	2.150		0.222	1.273	1.46e-05	BCL6,CCL3,CCL4,CSF3,CXCL10,CXCL8,GZMB,IL10,IL1A,IL1B,IL1RN,IL4R,JCHAIN,MMP3,PRDM1,PTGS2,SLAMF7,TLR2,TNFSF13B	Ap1,CD40,CD40LG,CEBPB,DUSP1,HIF1A,IL12 (complex),IL4,Immunoglobulin,JUN,NFKB1,NFkB (complex),RELA,RELB,STAT1,STAT3,STAT6,ZFP36	8.95633e-05
Ccl2		cytokine	Activated	2.755		0.189	2.234	1.47e-05	CCL3L3,CCL4,CD14,CTSB,CXCL10,CXCL3,IL10,IL1B,TLR4	Ap1,CCR2,CXCL2,CXCL3,Ccl2,ERK1/2,IL10,IRF8,NFKB1,NFkB (complex),RELA,SMAD3,STAT1,STAT3	8.99568e-05
EP300	0.370	transcription regulator		0.411	bias	0.281	-0.579	1.54e-05	ACOXL,BCL6,CA2,CSF3,CXCL3,CXCL8,DDC,DUSP4,FNDC3B,G6PC,GCG,H4C6,IL17RA,MMD,MME,MMP1,MYO1F,PCK1,PLA2G7,PPARGC1A,PRLR,PTGS2,RGL1,RNF157,SLC7A11,SOD2,SPHK1,TFF1,TLR2	ATF2,CEBPA,CREB1,CREBBP,CTNNB1,Creb,EP300,ESR1,ESR2,FOS,HDAC1,Histone h4,JUN,MYC,NFKBIA,NfkB1-RelA,PPARA,PPARG,RARA,RELA,SP1,SP3	9.40112e-05
NFE2L2	0.838	transcription regulator		0.658		0.205	-0.386	1.58e-05	ABCC2,CCL4,CD8B,CREG1,CXCL10,CXCL3,CXCL8,F10,FMO1,GSTA1,HNF1A,HSD3B1,IL10,IL1A,IL1B,IL1R2,IL1RN,ME1,MMP10,MMP12,NAT8B,NCF2,NEUROD1,OAT,PPARGC1A,PTGS2,S100P,SLC7A11,SOD2,SRGN	Ap1,BACH1,CEBPB,HMGB1,HMOX1,IL13,IL1B,NFE2L2,NFKB1,NFKBIA,NFkB (complex),RELA,SP1,STAT1,STAT3,STAT6	9.56669e-05
CpG ODN 2395		chemical reagent	Activated	2.449	bias	0.334	1.63	1.59e-05	BCL6,CCL3L3,CCL4,CD14,IL1B,IL4R	Ap1,BCL6,CEBPB,CHUK,CpG ODN 2395,ERK1/2,IL2,NFKB1,NFKBIA,NFkB (complex),PPARA,RELA,SMAD3,STAT1,STAT3,STAT5a/b,STAT6,TNF	9.56669e-05
Lymphotoxin		complex	Activated	2.449	bias	0.334	1.63	1.59e-05	CXCL10,CXCL8,IL1A,IL1B,MMP1,MMP3	Ap1,CDKN2A,CEBPB,CHUK,Lymphotoxin,MAP3K14,NFKB1,NFKBIA,NFkB (complex),RELA,RELB,SMAD3,STAT3	9.56669e-05
PTPRC	1.076	phosphatase		0.686		0	0.686	1.59e-05	CCL3L3,CCL4,CCR1,CXCL8,CXCR1,CXCR2,IL10,IL1B	Ap1,CEBPB,ERK,ERK1/2,HMGB1,IRF3,ITGAM,JUN,NFKB1,NFKBIA,NFkB (complex),PI3K (complex),PTPRC,RELA,SP1,STAT1,STAT3,TP53	9.56669e-05
ST8SIA1	-1.156	enzyme	Inhibited	-2.415		-0.08	-2.223	1.59e-05	C1QA,C1QB,C1QC,C5AR1,IL1A,IL1B	NR5A2,PPARG,PPARGC1A,SREBF1,ST8SIA1,USF1	9.56669e-05
Iga		complex		-0.255		0.067	-0.414	1.59e-05	CCL3,CXCL10,CXCL8,FCGR1A,IL10,IL1B	APP,Ap1,BCL6,IL10,IL2,IRF8,Iga,JUN,NFKB1,NFKBIA,NFkB (complex),RELA,STAT1,STAT2,STAT3,STAT5a/b,STAT6,TP53	9.56669e-05
cyclomaltodextrin		chemical drug		-1.109		0	-1.109	1.64e-05	CCL3L3,CSF3,CXCL3,IL1B,S100A8	Ap1,NFE2L2,NFKB1,NFkB (complex),Nr1h,P38 MAPK,RELA,SP1,STAT3,cholesterol,cyclomaltodextrin	9.82043e-05
MMP8		peptidase		-0.747		-0.056	-0.637	1.64e-05	CCL3L3,CXCL10,CXCL8,IL10,S100A8	Ap1,CCL2,CEBPB,ERK1/2,IL4,IRF3,MMP8,NFKB1,NFKBIA,NFkB (complex),RELA,SERPINA1,SMAD3,STAT1,STAT3,STAT6	9.82043e-05
KLF11	-0.341	transcription regulator		-1.706		0.081	-1.98	1.65e-05	CCL3L3,IL10,IL1B,MAOB,MMP1,MMP12,MMP3,PCK1,PLAU,PPARGC1A,SOD2,STAT1,THBS1,TIMP1	ATF2,CREBBP,EP300,ESR1,FOXO1,KLF11,PPARG	9.85679e-05
Tnf (family)		group	Activated	3.688		0.187	2.997	1.69e-05	CCL3,CCL4,CXCL10,CXCL11,CXCL3,CXCL8,CXCL9,CYP3A4,IL1A,IL1B,INHBA,PTGS2,TLR2,TNFRSF1B,TNFSF13B	Ap1,HIF1A,HMGB1,IL1,IRF3,NFKB1,NFKBIA,NFkB (complex),NR3C1,P38 MAPK,RELA,STAT3,Tnf (family)	0.000100718
3-methylcholanthrene		chemical toxicant		1.965	bias	0.289	1.281	1.71e-05	ADM,CYP3A4,GSTA1,HNF1A,IL10,IL1B,ME1,PTGS2,SLC7A11	3-methylcholanthrene,AHR,ATF2,Ap1,CEBPB,HIF1A,JUN,MAPK14,NFKB1,NFKBIA,NFkB (complex),NR3C1,RELA,SP1,STAT3,TP53,TP73	0.000101428
olanzapine		chemical drug		0.687		0.105	0.328	1.71e-05	CAPN8,CDHR1,DBP,G6PC,IL1RAP,NAALADL1,NR4A3,NRG1,S100A8,S100A9,SI,SLC12A1		0.000101428
EZH2	0.476	transcription regulator		1.563		-0.023	1.663	1.75e-05	ABL2,ALPL,C4BPB,CA2,CEMIP,CPD,CSF3,CSF3R,CXCL10,CXCL11,CXCL8,FUCA1,HOXC11,IL10,IL11,MPZL2,MYEOV,NEUROD1,PPP2R2B,PRDM1,PTGS2,S100A4,S100A8,S100A9,SAA2,SFRP5,SLC7A11	Ap1,CEBPB,Creb,DDX58,EP300,EZH2,HDAC1,HDAC2,HMGB1,Histone h3,IRF3,NFKB1,NFKBIA,NFkB (complex),PPARG,PTGS2,RELA,RNA polymerase II,SP1,STAT1,STAT3,TP53	0.000103555
PLAU	1.731	peptidase	Activated	2.653		0.146	2.199	1.78e-05	C5AR1,CXCL3,FCGR1A,IL1B,MMP1,MMP12,PLAU,PLAUR,S100A8,S100A9	ACTN4,Ap1,CBL,CEBPB,CREB1,ERK1/2,FN1,JUN,NFKB1,NFKBIA,NFkB (complex),PLAU,PLAUR,RELA,SP1,STAT1,STAT3,TP53,VTN	0.000105083
IRF1	0.923	transcription regulator	Activated	2.512		0.248	1.588	1.79e-05	CD274,CTSS,CXCL10,CXCL11,CXCL16,CXCL3,CXCL8,FPR2,GBP2,IDO1,IL10,IL17RA,IL1B,JAK2,PTGS2,STAT1,TNFSF13B	Ap1,CEBPB,CREB1,IFN Beta,IFNG,IRF1,IRF8,NFE2L2,NFKB1,NFKBIA,NFkB (complex),RELA,STAT1,STAT2,STAT3,STAT6,nitric oxide	0.000105425
apigenin		chemical - endogenous non-mammalian	Inhibited	-2.971		-0.228	-2.293	1.83e-05	CCL3L3,CCL4,CXCL3,CXCL8,DPP4,IL10,IL1B,MMP1,MUC5AC,PTGS2,SOD2	Ap1,CTNNB1,ERK1/2,JUN,Jnk,NCOA2,NFKB1,NFKBIA,NFkB (complex),RELA,SMAD3,STAT3,apigenin,hyaluronic acid,resveratrol	0.000107113
CFTR	0.326	ion channel	Inhibited	-2.961		-0.026	-2.883	1.83e-05	AQP1,CA4,CUBN,CXCL3,CXCL8,EPHX2,NFKBIZ,PTGS2,S100A8,SPINK4,STAT1	ARRB1,ATP,Ap1,CDKN2A,CFTR,CXCL8,HMGB1,JUN,Mapk,NFKB1,NFKBIA,NFkB (complex),PPARG,RELA,STAT3	0.000107113
ABL2	1.048	kinase		1.949		0.239	1.483	1.84e-05	CTSB,CTSL,MMP1,MMP3	ABL2,CEBPB,JUN,NFKB1,NFkB (complex),STAT3,TP53	0.000107113
miR-511-5p (miRNAs w/seed UGUCUUU)		mature microrna		-1.982	bias	-0.334	-1.319	1.84e-05	CCL3,CXCL10,CXCL8,TLR4	CEBPB,IL6,JUN,NFKB1,NFKBIA,NFkB (complex),RELA,STAT3,TNF,miR-511-5p (miRNAs w/seed UGUCUUU)	0.000107113
PROK1		growth factor						1.84e-05	CXCL8,IL11,PTGS2,SPHK1	ARRB1,Ap1,CEBPB,CXCL8,EGFR,ESR1,FOS,JUN,Mapk,NFKB1,NFKBIA,NFkB (complex),PPARG,PROK1,RELA,SP1,SRC,STAT3,TP53	0.000107113
NFATC2	0.186	transcription regulator		1.241		0.151	0.753	1.87e-05	CCL3L3,CCR9,CD274,CXCL10,CXCL3,GCG,IER3,IL10,IL1A,IL1B,INHBA,NFKBIZ,PPARGC1A,PTGS2,SLCO3A1,STAT1,TLR2,TNFSF13B	Ap1,BCL6,CEBPB,IL10,IL2,IRF8,NFATC2,NFKB1,NFKBIA,NFkB (complex),RELA,STAT1,STAT3,STAT5a/b,STAT6,TNF	0.000108607
IRAK1	0.487	kinase	Activated	2.120		0.111	1.807	1.9e-05	CXCL10,CXCL16,CXCL8,IL10,IL1B,MMP1,MUC5AC,STAT1	Ap1,ERK,IRAK1,IRF1,IRF8,JUN,NFATC2,NFKB1,NFKBIA,NFkB (complex),P38 MAPK,RELA,SP1,STAT1,STAT3,TLR4,TRAF6	0.000110095
CBL	0.753	transcription regulator		-1.709	bias	-0.285	-1.026	1.99e-05	CCL3L3,CD3E,CSF2RB,CXCL3,IL17RA,IL1B,JAK2,LYN,STAT1	ARRB1,Ap1,BCL6,BTK,CBL,CEBPB,IL2,IL6,JAK2,JUN,NFATC2,NFE2L2,NFKB1,NFKBIA,NFkB (complex),Nfat (family),PTAFR,RELA,SP1,STAT1,STAT2,STAT3,STAT5a/b,STAT6	0.000115044
FGF2	0.235	growth factor	Activated	2.967		0.175	2.121	2e-05	ADM,BCL6,CCK,CSF3,CTSL,EREG,ETV5,GBP1,HPSE,IL1B,INHBA,MMD,MMP1,MMP3,MUC5AC,PGK2,PLAU,PLAUR,PTGS2,PTPRE,S100A4,S100A8,SPHK1,ST3GAL4,THBS1,TIMP1,UGT2B15,UGT2B17	Ap1,EGFR,ERK,ESR1,FGF2,FOS,HIF1A,JUN,JUND,MYC,NFKB1,NFkB (complex),P38 MAPK,RAF1,RELA,SP1,STAT3	0.000115356
mycophenolic acid		chemical drug	Activated	2.714		0.214	2.005	2.05e-05	ADM,CD274,CXCL3,CXCL5,CXCL8,GBP1,IL1B,INHBA,MME,PTGS2,SOD2	Ap1,FAS,FOS,HIF1A,HMGB1,JUN,JUND,NFKB1,NFKBIA,NFkB (complex),NR3C1,NR3C2,P38 MAPK,RAC1,RELA,RELB,SP1,STAT3,mycophenolic acid	0.000117163
MAPK3	-0.018	kinase	Activated	2.698		0.229	1.954	2.05e-05	CCL3,CXCL8,DUSP4,IL10,MMP1,PLAUR,PPARGC1A,PTGS2,SIRT6,THBS1,TIMP1	Ap1,CEBPB,ERK,ERK1/2,ESR1,HIF1A,JUN,MAPK3,NFATC2,NFKB1,NFKBIA,NFkB (complex),NR3C1,Nfat (family),RELA,SP1,SPP1,STAT3,TP53,TP73	0.000117163
PANX1	0.834	transporter						2.05e-05	IL1A,IL1B,P2RX7	ATP,Ap1,HMGB1,JUN,NFKBIA,PANX1,STAT3	0.000117163
Syk inhibitor		chemical - kinase inhibitor						2.05e-05	MMP1,MMP10,MMP12	CEBPB,IL6,JUN,NFKBIA,NFkB (complex),STAT3,Syk inhibitor	0.000117163
collagenase		group	Activated	2.646	bias	0.334	1.761	2.09e-05	ADM,CCL3L3,CCL4,CXCL10,CXCL3,IER3,IL1A	CEBPB,HMGB1,IL6,JUN,NFKB1,NFKBIA,NFkB (complex),RELA,STAT3,TNF,Tnf (family),collagenase	0.000118638
TIRAP	-0.301	other		0.730		0.191	0.309	2.09e-05	CCL4,CXCL10,CXCL3,CXCL8,IL10,IL1B,PTGS2	Ap1,ERK1/2,IRAK4,IRF3,MAPKAPK2,MYD88,NFATC2,NFKB1,NFKBIA,NFkB (complex),RELA,STAT3,TIRAP,TLR4,TP53,ZFP36	0.000118638
ZC3H12C	0.691	other	Inhibited	-2.588	bias	-0.334	-1.722	2.09e-05	CLEC4E,FPR2,GBP2,PLA2G7,SLAMF8,STAT1,TLR8	IRF8,NFkB (complex),STAT1,STAT2,STAT3,STAT6,ZC3H12C	0.000118638
IL17R		complex	Activated	2.415	bias	0.274	1.754	2.13e-05	CXCL3,CXCL5,CXCL8,MMP1,S100A8,S100A9	Ap1,CTNNB1,ERK1/2,IL17R,JUN,Jnk,NFKB1,NFKBIA,NFkB (complex),NR3C1,P38 MAPK,RELA,STAT3	0.000120636
TNC	-0.097	other						2.27e-05	CCL3L3,CCL4,CXCL3,EREG,IL1A,IL1B,MMP1,TLR4	ACTN4,Ap1,CEBPB,ERK1/2,FN1,IL6,JUN,NFKB1,NFKBIA,NFkB (complex),P38 MAPK,RELA,SP1,STAT3,TNC,prostaglandin E2	0.000128275
IFNL1		cytokine	Activated	3.096	bias	0.31	2.135	2.3e-05	CXCL10,CXCL11,CXCL8,CXCL9,DDX60L,GBP1,GBP5,IFITM2,IL10,STAT1,TLR2	Ap1,CCL2,CEBPB,IFNL1,IL4,IRF3,IRF8,JUN,NFKB1,NFkB (complex),RELA,SMAD3,STAT1,STAT2,STAT3,STAT6,TP53	0.00012937
TRAF6	-0.116	enzyme	Activated	2.330	bias	0.286	1.464	2.3e-05	CD274,CSF3,CXCL16,CXCL5,CXCL8,IL10,IL1B,MUC5AC,NCF2,SOD2	Ap1,CEBPB,FOS,HIF1A,IKBKB,IRAK1,IRF1,IRF3,JUN,JUND,NFKB1,NFKBIA,NFkB (complex),NR3C1,RELA,SP1,STAT3,TRAF6	0.00012937
IL32	-1.158	cytokine	Activated	2.102		0.195	1.554	2.31e-05	CCL3,CCL4,CXCL3,CXCL8,IL10,IL1A,IL1B,MMP3,PTGS2	Ap1,CEBPB,ERK1/2,IL32,IL4,JUN,NFKB1,NFKBIA,NFkB (complex),RELA,STAT1,STAT3,STAT6,TNFRSF1A,prostaglandin E2	0.00012937
SERPINF1	0.461	other		-0.186		-0.021	-0.134	2.31e-05	BID,CXCL8,CYBA,G0S2,IL10,KCNJ10,PPARGC1A,SOD2,THBS1	ATF2,Akt,Ap1,CDKN2A,CEBPB,FOXO1,HIF1A,HMGB1,Histone h3,NFKB1,NFKBIA,NFkB (complex),NR3C1,RELA,RNA polymerase II,SERPINF1,SP1,STAT3,TP53,TP73	0.00012937
N(2)-(gamma-D-glutamyl)-meso-2,2'-diaminopimelic acid		chemical reagent	Activated	2.236	bias	0.287	1.595	2.49e-05	CCL3,CCL4,CXCL8,IL1A,IL1B	Ap1,ERK1/2,N(2)-(gamma-D-glutamyl)-meso-2,2'-diaminopimelic acid,NFKB1,NFKBIA,NFkB (complex),P38 MAPK,RELA,STAT3	0.000138831
N-(3-oxododecanoyl)-homoserine lactone		chemical reagent		0.615		0	0.615	2.49e-05	CXCL8,IL10,IL1A,IL1B,PTGS2	ARRB1,Ap1,CEBPB,CREB1,CXCL8,Ca2+,Creb,HMGB1,IL6,JUN,N-(3-oxododecanoyl)-homoserine lactone,NFKB1,NFKBIA,NFkB (complex),Nfat (family),P38 MAPK,RELA,STAT3	0.000138831
CX3CL1	-0.194	cytokine		-1.492		0.088	-1.755	2.52e-05	ALDH1A2,ASPA,CDHR1,CPNE6,HPSE,IL1A,IL1B,LYZ,MSR1,NEUROD1,SAA2,SLC2A2,SPHK1,TIMP1	Ap1,CTNNB1,CX3CL1,JUN,Jnk,NFkB (complex),STAT3	0.000140192
TAB1	-0.314	enzyme	Inhibited	-2.032		-0.132	-1.687	2.59e-05	CXCL10,CXCL8,GBP1,GBP2,IL1B,PTGS2,TNFSF13B	ATF2,Ap1,CEBPB,CHUK,CREB1,IKBKB,MAP2K3,MAP3K7,NFKB1,NFKBIA,NFkB (complex),RELA,SMAD3,STAT3,TAB1,TP53	0.000143768
MAPKAPK2	1.006	kinase	Activated	2.417		0.179	1.886	2.66e-05	CCL3L3,CXCL10,CXCL3,CXCL8,IL10,IL1B,MARCO,MSR1,PLAU	ATF2,Ap1,CEBPB,EGR1,ERK1/2,HSPB1,IL6,IRF3,JUN,MAPKAPK2,NFKB1,NFKBIA,NFkB (complex),RELA,RIPK1,STAT3,VEGFA	0.000147328
EGFR	-0.271	kinase	Activated	3.272		0.158	2.557	2.67e-05	BCL6,CD274,CD33,CXCL10,CXCL5,CXCL8,DUSP4,EREG,GBP1,GZMB,IER3,IL10,IL1B,IVNS1ABP,MATN2,MCOLN1,MME,MMP1,MMP3,MUC5AC,PLAU,PLAUR,PTGS2,PTPRE,SLC7A11,SPHK1,ST3GAL4,THBS1,TNFAIP6,TTYH3,VCAN	Ap1,CEBPB,CTNNB1,Creb,EGF,EGFR,ERK,ERK1/2,IRF1,JUN,KRAS,MYC,Mek,NFKB1,NFKBIA,NFkB (complex),NR3C1,RELA,SP1,STAT3,TP53	0.000147556
JAK2	0.967	kinase	Activated	2.800	bias	0.274	2.034	2.7e-05	CXCL10,CXCL8,CXCR1,F10,GBP2,IL1B,JAK2,JCHAIN,LYN,NFKBIZ,OSM,PTGS2,SLC11A1,STAT1,THBS1	Ap1,CEBPB,ERK,Gm21596/Hmgb1,HMGB1,IRF1,JAK2,JUN,NFATC2,NFKB1,NFKBIA,NFkB (complex),PARP1,RAS,RELA,SOCS1,SP1,STAT1,STAT3,STAT6,TP53	0.000148886
RARA	0.702	ligand-dependent nuclear receptor		-1.886		0	-1.886	2.78e-05	ABCC2,ALDH1A2,APOA1,CCR9,CD14,CEACAM5,COBL,CSF3,CTSS,CXCL5,CXCL8,CYP26B1,ELL2,IL1A,MAOB,NRP1,PCK1,PTGS2,RASGRP4,SIPA1L1,SLC17A9,SLC2A2,SLC7A11,STAT1,TFF1	CEBPA,CEBPB,CTNNB1,FOS,HIF1A,JUN,JUND,MYC,NCOA1,NCOA2,NCOR2,NFkB (complex),NR1H4,NR3C1,PPARA,PPARG,PPARGC1A,RARA,RNA polymerase II,RXRA,SP1,STAT1,STAT3,TP53,tretinoin	0.000152961
1-chloro-2,4-dinitrobenzene		chemical drug	Activated	2.414	bias	0.305	1.677	2.82e-05	CCL4,IL1B,IL1R2,MMP10,MMP12,SLC7A11		0.000154822
AMPK		complex		-0.685		0.031	-0.781	2.86e-05	CXCL10,CXCL8,CYP3A4,DUSP4,G6PC,IL1RN,LITAF,OAT,PCK1,PFKFB3,PPARGC1A,PTGS2,STAT1	AKT1,AMPK,ATF2,Ap1,CEBPB,CREBBP,HIF1A,JUN,MAPK14,NFE2L2,NFKB1,NFkB (complex),NR1H4,NR3C1,PPARA,PPARGC1A,RXRA,SP1,SREBF1,STAT3,TP53,TP73,palmitic acid	0.000156334
doxycycline		chemical drug		-0.563		-0.015	-0.52	2.86e-05	CSF3R,JCHAIN,MMP1,MMP12,MUC5AC,PRDM1,PTGS2,SOD2,TFF1,TIMP1,TLR2	Ap1,CEBPB,HMGB1,IL6,JUN,NFKB1,NFKBIA,NFkB (complex),P38 MAPK,RELA,STAT3,cytokine,doxycycline,reactive oxygen species	0.000156334
PI3K (complex)		complex	Activated	3.106		0.23	2.184	2.97e-05	CCL3,CCL4,CCR1,CD274,CXCL10,CXCL8,GCG,GSTA1,HAS1,HK1,IL10,IL1B,IL1RN,MMP1,MMP10,MMP12,MTHFD2,PLB1,PRDM1,PTGS2,THBS1,TLR4	Ap1,CEBPA,CEBPB,ERK,IL6,JUN,NFKB1,NFKBIA,NFkB (complex),PI3K (complex),PPARG,RELA,SP1,STAT3,TLR2,TP53,prostaglandin E2	0.000161994
IL12B		cytokine		1.966		0.23	1.298	3.07e-05	CXCL10,CXCL8,GZMB,IL10,IL1A,IL1B,S100A8,S100A9,STAT1	Ap1,CEBPB,IL12 (complex),IL12B,IL17A,IL23,IL27,JUN,NFKB1,NFKBIA,NFkB (complex),NFkB (family),RELA,STAT1,STAT3,TP53	0.000166724
emodin		chemical drug		-1.741		-0.21	-1.234	3.07e-05	CCR1,CSF1R,CXCL10,CXCL3,CXCL8,G6PC,IL1B,SOD2,TLR4	Ap1,CDKN2A,FOS,HIF1A,HMGB1,Histone h3,JUN,JUND,NFKB1,NFKBIA,NFkB (complex),NOS2,RELA,RNA polymerase II,SP1,STAT3,TP53,emodin	0.000166724
KITLG	-0.973	growth factor	Activated	2.435	bias	0.271	1.483	3.08e-05	CA2,CCL3L3,CCL4,CD14,CREG1,CSF3R,CXCL3,CXCL8,HCK,IL10,IL11,IL1A,IL1B,IL1RN,MARCO,MME,MYOM1,OSM,PTGS2,ST3GAL4	Ap1,CBL,CTNNB1,Ccl2,ERK1/2,Fibrinogen,Ige,JUN,Jnk,KITLG,NFATC2,NFKB1,NFKBIA,NFkB (complex),RELA,STAT3,STAT5a/b	0.000166905
aspirin		chemical drug		-1.566		-0.202	-0.775	3.16e-05	ADM,APOA1,CCL3,CCL4,CSF3,CXCL10,CXCL8,CYB5A,DPP4,IDO1,IER3,IL1A,IL1B,MMP1,PTGS2,THBS1	Ap1,CEBPB,CREB1,HMGB1,IL1B,JUN,NFE2L2,NFKB1,NFKBIA,NFkB (complex),RELA,STAT3,aspirin,histamine,nitric oxide,prostaglandin E2	0.000170872
S100A4	1.538	other		1.706		0.184	1.262	3.19e-05	CCL24,CSF3,CXCL3,PLAU,S100A8,S100A9,THBS1,TIMP1	Ap1,CDKN2A,ERK,JUN,NFKB1,NFKBIA,NFkB (complex),PRKCA,PYCARD,RELA,S100A4,SAA1,SP1,SPP1,STAT3	0.000172123
tamoxifen		chemical drug	Activated	2.427		0.016	2.358	3.3e-05	ACOX2,ADM,AQP1,AQP9,ASAH1,BID,CA2,CXCL8,CYP3A4,ETV5,G0S2,GSTA1,IER3,IL1RN,MMP1,MUC5AC,PDZK1,PTGS2,SDS,SOD2,SULT2A1,TFF1,TLR4	Ap1,CEBPA,CEBPB,CREBBP,CTNNB1,Creb,EP300,IGF1,NCOA2,NFKB1,NFKBIA,NFkB (complex),NR3C1,RELA,SP1,STAT3,TP53,VDR,calcitriol,tamoxifen	0.000177676
ERBB2	-0.359	kinase	Activated	3.218		0.139	2.451	3.31e-05	C4BPB,CCL4,CD33,CDH3,CLEC4E,CPD,CSF1R,CTSB,CXCL10,CXCL3,CXCL8,CYP2J2,DSE,ELL2,EPHX2,EREG,ETV5,IGF2R,IL1A,IL1B,ITPR2,JCHAIN,LITAF,MAOA,MME,MMP1,MMP10,MMP12,MMP3,MSLN,NCF2,NRG1,NRP1,PFKFB3,PLAU,PLAUR,PPP2R2B,PTGS2,RNF149,S100A4,S100P,SLC6A14,SPINK4,ST3GAL4,TGFBI,THBS1,TMEM132A,VCAN	Ap1,CTNNB1,EGF,ERBB2,ERK1/2,ESR2,FOS,HIF1A,JUN,JUND,Jnk,MYC,NFKB1,NFkB (complex),RELA,SP1,STAT3,TP53	0.000177833
PSMB11		peptidase	Inhibited	-3.606	bias	-0.269	-2.635	3.41e-05	CCL25,CTSS,CXCL3,ENPEP,HPSE,MMP3,OLFML2B,PIK3R5,PTGS2,THBS1,TNFRSF1B,TNFRSF8,VCAN		0.000182424
TO-901317		chemical reagent		-0.721		0.101	-1.103	3.41e-05	ABCA5,ABCG5,ABCG8,ACSL1,ADM,CCL24,DDC,FMO1,G6PC,HSD3B1,IL1B,NR5A2,PCK1,PFKFB3,PTGS2,SLC2A2,SULT2A1,TIMP1,TLR4	ARRB1,Ap1,Creb,HIF1A,NFkB (complex),NR1H2,Nr1h,PPARA,PPARG,RELA,RORA,RORC,RXRA,SREBF1,STAT1,TO-901317,TP53,oleic acid	0.000182424
PIK3CG	0.605	kinase		-0.463		-0.036	-0.345	3.43e-05	CXCL10,FCGR3A/FCGR3B,G6PC,GBP2,GBP5,IL10,IL17RA,IL1B,MMP3,STAT1,TLR2,TLR8	ATF2,Ap1,CEBPA,CEBPB,IFNG,IL17A,JUN,MAPK8,NFKB1,NFKBIA,NFkB (complex),P38 MAPK,PIK3CG,PPARG,RELA,STAT1,STAT3,TP53	0.000183104
phenylbutazone		chemical drug		0.594	bias	0.256	-0.168	3.52e-05	ABCC2,FCGR2A,IDO1,IER3,PRTFDC1,PTGS2,S100A11,TIMP1,UPP1	Ap1,NFKB1,NFKBIA,NFkB (complex),RELA,STAT3,phenylbutazone	0.000187509
Cyp4a14		enzyme	Activated	2.000	bias	0.251	1.498	3.6e-05	CXCL10,CXCL3,IL1A,IL1B		0.000190557
sivelestat		chemical drug	Activated	2.000		0.084	1.833	3.6e-05	C5AR1,IL10,TNFSF13,TNFSF13B		0.000190557
PPT1	1.004	enzyme	Inhibited	-2.000	bias	-0.334	-1.331	3.6e-05	CCL4,CXCL10,CXCL3,OSM		0.000190557
monophosphoryl lipid A		chemical drug	Activated	2.202	bias	0.29	1.564	3.65e-05	CXCL10,IL10,IL1A,IL1B,IL1RN	Ap1,IL18,IL23A,NFKB1,NFKBIA,NFkB (complex),NR3C1,P38 MAPK,RELA,STAT1,STAT3,monophosphoryl lipid A	0.000191038
AIMP1	-0.104	cytokine	Activated	2.200	bias	0.334	1.465	3.65e-05	CCL3,CCL4,CXCL8,IL10,IL1B	AIMP1,Ap1,CEBPB,IL12B,IRF1,Mapk,NFKB1,NFKBIA,NFkB (complex),PPARG,RELA,STAT1,STAT3,TNFRSF1A	0.000191038
CD209	2.560	other		0.487		0.201	0.044	3.65e-05	CCL3,CCL4,CD209,IL10,PTGS2	Ap1,CD209,CEBPB,IL10,IL6,IRF8,JUN,NFKB1,NFKBIA,NFkB (complex),NR3C1,RELA,SFTPD,STAT1,STAT3	0.000191038
IL18R1	0.196	transmembrane receptor		-1.342		0	-1.342	3.65e-05	CCL3L3,IL10,IL1A,IL1B,STAT1	Ap1,CEBPB,IL18,IL18R1,JUN,MYD88,NFKB1,NFKBIA,NFkB (complex),P38 MAPK,RELA,STAT3,prostaglandin E2	0.000191038
amphotericin B		chemical drug						3.65e-05	CCL4,CXCL8,IL1B,IL1RN,TIMP1	CEBPB,NFKB1,NFKBIA,NFkB (complex),RELA,TNF,amphotericin B	0.000191038
AS1842856		chemical reagent	Inhibited	-2.449	bias	-0.307	-1.699	3.67e-05	CXCL10,CXCL8,MMP1,MMP3,PLAU,SOD2		0.000191038
resolvin D2		chemical - endogenous mammalian	Inhibited	-2.400		-0.247	-1.807	3.67e-05	CXCL3,CXCL8,IL10,IL1B,LY96,TLR4	Ap1,NFKB1,NFKBIA,NFkB (complex),NR3C1,RELA,STAT3,resolvin D2	0.000191038
Ciap		group		-1.664	bias	-0.276	-0.992	3.67e-05	CCL3L3,CCL4,CSF3,IL10,IL1A,IL1B	CEBPB,Ciap,HIF1A,JUN,NFKB1,NFkB (complex),NR3C1,STAT3,TP53,TP73	0.000191038
RAF1	0.087	kinase	Activated	3.634	bias	0.293	2.456	3.71e-05	BCL6,CA2,CTSL,CXCL3,DUSP4,IER3,IL10,IL1B,MAOB,MMP1,MMP3,PCK1,PLAU,PLAUR,PRDM1,PTGS2,ST3GAL4,TIMP1	ATF2,Ap1,ERK,ESR1,ITGB3,JUN,MAPK8,NFATC2,NFKB1,NFkB (complex),Nfat (family),P38 MAPK,RAF1,RELA,SMAD4,SP1,STAT3,STAT6,TP53	0.00019272
LRP6	0.044	transmembrane receptor		1.335		0.017	1.289	3.75e-05	ALDH1A2,G6PC,IDO1,IL10,IL1B,MMP3,PPARGC1A,PRLR	APP,ATF2,Akt,CTNNB1,Creb,EP300,FOS,FOXO1,HIF1A,JUN,LRP6,MYC,NFKB1,NFKBIA,NFkB (complex),PPARG,PRKD1,STAT3,TCF7L2,TP53	0.000193995
C3AR1	1.561	g-protein coupled receptor		-0.651		0.122	-0.994	3.75e-05	CCL3L3,CCL4,CSF3,CXCL10,CXCL8,IL10,IL1B,MEFV	Ap1,C3,C3AR1,CEBPB,IL12 (complex),IL4,JUN,NFKB1,NFKBIA,NFkB (complex),P38 MAPK,RELA,STAT1,STAT3,STAT6	0.000193995
lactic acid		chemical - endogenous mammalian		1.393		0.23	0.79	3.89e-05	CLEC4E,CXCL10,CXCL8,IL1B,LY96,PCK1,PPARGC1A	AKT1,AMPK,ARRB1,ATF2,Ap1,CEBPB,CREBBP,CTNNB1,Creb,D-glucose,EP300,JUN,MEF2,MYC,NFE2L2,NFKBIA,NFkB (complex),NR3C1,PPARA,PPARG,PPARGC1A,SREBF1,TP53,Tgf beta,lactic acid,oleic acid	0.000200411
ABCG1	0.379	transporter	Inhibited	-2.577	bias	-0.294	-1.82	3.89e-05	CCL3L3,CCL4,CSF3,CXCL3,IL10,IL1B,TLR4	ABCG1,APOE,APP,ATP,Ap1,CTNNB1,ERK1/2,HMGB1,JUN,NFE2L2,NFKB1,NFKBIA,NFkB (complex),Nr1h,RELA,SP1,STAT3,TP53,cholesterol	0.000200411
phorbol esters		chemical - other	Activated	2.957		0.245	2.233	3.93e-05	CXCL8,IL10,IL1B,MMP1,MMP10,MMP3,OSM,PLAU,PTGS2,SOD2,TIMP1	ATF2,Ap1,CTNNB1,ESR1,FOS,HIF1A,JUN,JUND,Jnk,MAPK14,MAPK8,NFATC2,NFkB (complex),Nfat (family),SP1,STAT3,TP53,phorbol esters	0.000202057
nicotine		chemical drug		-0.231		0.16	-0.797	3.97e-05	CA2,CCL3,CCL4,CXCL3,CXCL8,CYP3A4,DNASE1,DNM1,G6PC,IL10,IL1A,IL1B,LITAF,NEUROD1,PLAUR,PTGS2,STAT1	Ap1,CEBPB,CREB1,CREBBP,CTNNB1,Creb,ERK1/2,HIF1A,HMGB1,IRF3,JUN,Jnk,NFKB1,NFKBIA,NFkB (complex),RELA,STAT3,nicotine	0.000203696
gentamicin		chemical drug		1.272		0.066	0.96	4.11e-05	ABCC2,AGMO,ALPL,AQP1,C1QA,C1QB,CA4,CTSB,CXCL10,DDC,DNASE1,DPP4,EPHX2,FMO1,G6PC,IL10,IL1B,KYNU,LITAF,MCOLN1,NRG1,SLC2A2,SLC5A2,TIMP1	ATF2,Ap1,CREB1,HMGB1,Histone h3,JUN,MAPK8,NFKBIA,NFkB (complex),RELA,RNA polymerase II,SP1,STAT3,TP53,gentamicin,histamine	0.000210449
Mapk		group		1.405	bias	0.301	0.468	4.14e-05	APOA1,CCR9,CXCL8,DBP,GZMB,IL1B,MMP10,MMP3,NR4A3,PTGS2,S100A8,STAT1	Ap1,CDKN2A,CEBPB,CREB1,Ca2+,Creb,HMGB1,IL6,JUN,Mapk,NFKB1,NFKBIA,NFkB (complex),Nfat (family),RELA,STAT3,reactive oxygen species	0.000211553
STK40	1.230	kinase		-1.257		0.249	-1.748	4.2e-05	ALDH1A2,C1QA,C1QB,CCL3L3,CCL4,CXCL5,CXCL8,IL1B,PTGS2,TLR4	Ap1,ERK1/2,NFKB1,NFKBIA,NFkB (complex),RELA,STAT3,STK40	0.000214183
calcitriol		chemical drug		0.413		-0.02	0.515	4.3e-05	ACSL1,ALDH1A2,ALPL,APOA1,CA2,CD14,CSF1R,CXCL10,CXCL3,CXCL8,CYP3A4,ENPEP,ETV5,FBN2,IER3,IL10,IL1A,IL1B,IL1RN,LILRB4,MAOA,MMP1,NOD2,OAT,P3H2,PPIF,PTGS2,S100A8,S100A9,SLC13A1,SULT2A1,THBS1,TLR2,TLR4,TLR8	Ap1,CDKN2A,CEBPB,NCOA2,NFKB1,NFKBIA,NFkB (complex),NR3C1,RARA,RELA,RNA polymerase II,RXRA,STAT3,TNF,TNFSF11,VDR,calcitriol	0.000218838
N-formyl-Met-Leu-Phe		chemical reagent		1.888		0.188	1.403	4.39e-05	CCL4,CXCL8,FCGR1A,IL1B,IVNS1ABP,LILRB2,OSM,PTGS2	ARRB1,Ap1,CREB1,FOXO1,HMGB1,IRF3,ITGAM,MAPK1,N-formyl-Met-Leu-Phe,NFKBIA,NFkB (complex),NFkB (family),Nfat (family),PIK3R1,PTAFR,STAT1,STAT3,histamine	0.000222067
PROC	-0.937	peptidase	Inhibited	-2.102		-0.111	-1.798	4.39e-05	CXCL3,CXCL5,CXCL8,HK1,IL1B,THBS1,TLR2,TLR4	ACTN4,Ap1,CEBPB,F2R,FN1,FOS,HIF1A,HMGB1,IL6,IRF3,JUN,NFKB1,NFKBIA,NFkB (complex),PROC,RELA,SP1,STAT3	0.000222067
herbimycin		chemical - kinase inhibitor		-1.065		-0.195	-0.525	4.39e-05	CXCL8,CXCR1,CXCR2,IL1B,MMP1,PLAU,PTGS2,SOD2	ARRB1,ATF2,Ap1,CTNNB1,CXCL8,EGR1,JUN,Jnk,MAPK14,MAPK8,NFKB1,NFKBIA,NFkB (complex),RELA,SP1,STAT3,TP53,VEGFA,herbimycin	0.000222067
mir-155		microrna		-0.872		-0.164	-0.29	4.4e-05	BCL6,CCL3,CD209,CSF3,CXCL10,CXCL8,IL10,IL1B,MME,MMP3,PTGS2,SDCBP,STAT1	Ap1,CEBPB,CREB1,ERK,IL4,IRF1,IRF3,IgG,JUN,NFATC2,NFKB1,NFKBIA,NFkB (complex),RELA,SOCS1,SP1,STAT1,STAT3,STAT6,TLR4,mir-155	0.000222125
SOD1	-0.309	enzyme						4.5e-05	BID,C1QA,C5AR1,C5AR2,CD14,CSF1R,DSG3,FGF19,IL10,IL1B,INHBA,KCNJ2,MAOB,MYOM1,P2RX7,P2RY6,PTGR1,PTGS2,SLC17A8,SOD2	ATF2,ATP,Ap1,FOS,HIF1A,HMGB1,Histone h3,JUN,JUND,MAPK14,NFKBIA,NFkB (complex),NR3C2,RAC1,RELA,RELB,RNA polymerase II,SOD1,SP1,STAT3	0.000226717
SCD	0.484	enzyme	Inhibited	-2.121		-0.092	-1.86	4.6e-05	CCL3L3,CXCL10,CXCL3,CXCL8,G6PC,IL1B,PCK1,PPARGC1A,TMEM26	AKT1,AMPK,ARRB1,Ap1,CEBPB,CREBBP,Creb,EP300,MEF2,NFE2L2,NFKB1,NFkB (complex),NOS2,NR3C1,P38 MAPK,PPARA,PPARG,PPARGC1A,RELA,SCD,SREBF1,STAT3,TP53,oleic acid	0.000231291
MAP2K6	-0.178	kinase	Activated	2.052		0.232	1.45	4.71e-05	CXCL10,CXCL8,CXCL9,MMP1,MMP3,MUC5AC,PLAU,PPARGC1A,PTGS2,STAT1	ATF2,Ap1,ERK,JUN,MAP2K6,MAP3K7,MAPK14,NFKB1,NFKBIA,NFkB (complex),NR3C1,P38 MAPK,RELA,SP1,STAT3	0.00023497
NfkB-RelA		complex	Activated	2.441	bias	0.334	1.625	4.72e-05	CCL3,CXCL3,CXCL8,IL10,IL1B,PTGS2		0.00023497
TRPV4	2.011	ion channel	Activated	2.416	bias	0.281	1.737	4.72e-05	CCL3L3,CXCL10,PPARGC1A,THBS1,TIMP1,TLR2	Ap1,CEBPB,CXCL2,Ccl2,ERK,FOXO1,IL6,JUN,NFKBIA,NFkB (complex),PPARGC1A,PRKAA,RELA,SIRT1,SP1,SREBF1,STAT3,TP53,TRPV4	0.00023497
CCL3	2.609	cytokine		1.452	bias	0.276	0.847	4.72e-05	CCL3,CCL4,CCR1,CXCL9,IL1B,STAT1	CCL3,CCR5,CEBPB,GNAI3,IRF3,IRF8,JUN,NFKB1,NFKBIA,NFkB (complex),RELA,STAT1,STAT2,STAT3,STAT6,TP53	0.00023497
FXR ligand-FXR-Retinoic acid-RXRα		complex	Inhibited	-2.408	bias	0.307	-3.146	4.72e-05	ABCC2,ABCG5,ABCG8,FGF19,NR5A2,SULT2A1		0.00023497
quercetin		chemical drug		-1.944		0.018	-2.004	4.74e-05	ABCC2,CXCL10,CXCL8,GNAI3,GSTA1,HPSE,IL1B,MMP1,MMP12,MUC5AC,PLAU,PLAUR,PPARGC1A,PTGS2	ATF2,Ap1,CREB1,CTNNB1,EGR1,ERK1/2,ESR1,JUN,MAPK8,NFKB1,NFkB (complex),P38 MAPK,RELA,SMAD3,SMAD4,SP1,STAT3,TP53,XDH,quercetin	0.000235498
SOCS3	1.408	phosphatase		-0.072		-0.199	0.541	4.81e-05	CXCL10,FCGR1A,G6PC,IL10,IL1B,IL1RN,IL4R,JAK2,PCK1,PPARGC1A,TNFRSF1B	CEBPB,Creb,FOS,IL6,JUN,LEP,NFKB1,NFKBIA,NFkB (complex),NR5A2,PPARA,PPARG,PPARGC1A,SOCS3,SREBF1,STAT1,STAT3,STAT6,TP53,USF1	0.000238504
C/EBP		group		0.647	bias	0.274	-0.12	5.12e-05	CSF1R,GSTA1,HNF1A,MMP1,PCK1,PTAFR,PTGS2,UGT2B17	C/EBP,CEBPA,CEBPB,JUN,NFkB (complex),PPARG,TP53	0.000253374
VIPR1	-0.104	g-protein coupled receptor	Activated	2.224	bias	0.251	1.666	5.19e-05	CCL3L3,CCL4,CXCL10,CXCL3,IL10	Ap1,IRF1,IRF3,IRF8,JAK1,NFATC2,NFKB1,NFKBIA,NFkB (complex),RELA,STAT1,STAT2,STAT3,STAT6,VIP,VIPR1	0.000253835
tranylcypromine		chemical drug	Activated	2.200		0.125	1.924	5.19e-05	CD274,CXCL10,CXCL9,PDE4A,PDE4B		0.000253835
misoprostol		chemical drug		0.447		0.167	0.073	5.19e-05	CSF1R,IL10,IL1B,MUC5AC,PTGS2	CEBPB,CREB1,CREBBP,Creb,IRF1,IRF3,IRF4,Interferon alpha,NFKB1,NFKBIA,NFkB (complex),NR3C1,PTGER2,PTGER4,RELA,STAT1,STAT3,TAC1,TP53,cyclic AMP,misoprostol	0.000253835
101.10 peptide		chemical reagent	Inhibited	-2.207	bias	-0.334	-1.469	5.19e-05	IL10,IL1B,IL1RN,MMP3,PTGS2	101.10 peptide,Ap1,CTNNB1,FOS,HIF1A,JUN,JUND,Jnk,NFKB1,NFkB (complex),P38 MAPK,RELA,SP1,STAT3	0.000253835
LY96	2.017	transmembrane receptor						5.19e-05	CXCL3,CXCL8,LY96,MMP1,TLR4	Ap1,CCL2,CEBPA,CEBPB,IL6,IRF3,JUN,LY96,NFATC2,NFKB1,NFKBIA,NFkB (complex),PPARG,RELA,SMAD3,STAT3,TLR4,TP53	0.000253835
TNFRSF12A	-0.426	transmembrane receptor						5.19e-05	CXCL10,CXCL8,MMP1,MMP3,PPARGC1A	Ap1,HMGB1,NFKB1,NFKBIA,NFkB (complex),RELA,STAT3,TNFRSF12A,TNFSF12	0.000253835
BCL3	0.721	transcription regulator		-0.973		-0.049	-0.837	5.24e-05	CD274,CXCL10,CXCL3,CXCL8,IL10,IL1A,IL1B,PLAUR,S100A8	Ap1,BCL3,CEBPB,ERK1/2,IFNG,MAP3K8,NFATC2,NFKB1,NFKBIA,NFkB (complex),NR3C1,RELA,STAT1,STAT3	0.000255781
cyclophosphamide		chemical drug		1.550		0.182	1.013	5.27e-05	CYP3A4,FCGR2A,IER3,IL10,IL1B,IL1R2,S100A11,THBS1,TIMP1,UPP1	ATF2,Akt,Ap1,CEBPB,CREB1,EGR1,FOXO1,HIF1A,IFN Beta,IGF1,IRF1,IRF3,IgG,NFKB1,NFKBIA,NFkB (complex),RELA,SP1,STAT1,STAT3,VEGFA,cyclophosphamide	0.000256746
IFNA2		cytokine	Activated	3.445	bias	0.273	2.375	5.34e-05	CCL3,CD274,CXCL10,CXCL11,CXCL9,CYB5A,DPP4,GBP1,GBP2,IDO1,IFITM2,IL10,IL1B,LILRB2,LILRB4,LYN,PTAFR,STAT1,THEMIS2	CEBPB,FAS,Gm21596/Hmgb1,HMGB1,IFNA2,IL10,IRF8,JUN,NFATC2,NFKB1,NFKBIA,NFkB (complex),PARP1,RELA,STAT1,STAT2,STAT3,STAT6,TP53	0.000259652
SPP1	4.877	cytokine	Activated	2.248		0.205	1.492	5.4e-05	CA2,CCL3,CCL3L3,CCL4,CXCL3,CXCL5,CXCL8,IL10,IL1A,IL1B,MMP1,PLAU,PTGS2,S100A4,SEMA6C,TIMP1	Ap1,CTNNB1,ERK1/2,ESR1,JUN,Jnk,NFATC2,NFKB1,NFKBIA,NFkB (complex),Nfat (family),RELA,SMAD3,SPP1,STAT3,hyaluronic acid	0.000262062
nitrofurantoin		chemical drug		1.343		0.043	1.178	5.56e-05	ABCC2,ANXA5,APOA2,CASP6,CCL3L3,CTSB,CTSS,CXCL10,CXCL3,IER3,IL10,IL1B,MMP12,S100A11,TIMP1		0.000269306
AGN194204		chemical drug		1.739		0.2	0.917	5.61e-05	CA2,CCL3L3,CCL4,CD3E,CYB5A,CYP26B1,DENND5A,GBP2,IL11,IL1R2,IL4R,LILRB4,NSMAF,PARM1,PPARGC1A,PTGR1,SCIN,TIMP1		0.000271204
3M-001		chemical drug	Activated	2.619	bias	0.334	1.743	5.68e-05	CCL3,CCL4,CXCL10,CXCL8,IL1B,PTGS2,STAT1	3M-001,IRF1,IRF3,NFkB (complex),RELA,STAT3,TLR7	0.000273534
GAPDH	0.101	enzyme		-0.208		-0.13	0.13	5.68e-05	CCL3,CCL4,FCER1G,IFITM2,IL10,STAT1,WARS1	GAPDH,Gm21596/Hmgb1,HMGB1,NFATC2,NFkB (complex),PARP1,STAT3	0.000273534
15-deoxy-delta-12,14 -PGJ 2		chemical - endogenous mammalian	Inhibited	-2.639		-0.11	-2.237	5.76e-05	CCL3,CTSB,CXCL10,CXCL11,CXCL8,CXCL9,IL10,IL1A,IL1B,MMP1,MMP3,MSR1,PLAU,PTGS2,STAT1,TFF1	15-deoxy-delta-12,14 -PGJ 2,Ap1,CEBPB,ERK1/2,ESR1,JUN,NFATC2,NFKB1,NFKBIA,NFkB (complex),NR3C1,Nfat (family),P38 MAPK,RELA,STAT3	0.000276855
ESR1	0.960	ligand-dependent nuclear receptor		0.069		0.047	-0.254	5.81e-05	ABCG5,ABCG8,ACSL1,AKAP13,ANXA3,APOA1,AQP1,AQP9,BCL6,CA2,CASP6,CCL4,CEACAM5,CLEC7A,COBL,CTSB,CTSC,CTSS,CXCL3,CXCL8,CYFIP1,CYP26B1,DOCK4,DUSP4,EREG,IER3,IFITM2,IL17RA,IL1A,IL1B,IQGAP1,JAK2,KCNJ13,LILRB5,MCOLN1,MMD,MME,MMP1,MUC5AC,NCF2,NELL2,PDE4A,PDZK1,PLAU,PLAUR,PLOD2,PPARGC1A,PRLR,PTGS2,S100A9,S100P,SCIN,SEC14L1,SIPA1L1,SLC6A4,SLC7A11,STAT1,TAC3,TFF1,TNFAIP2,TNFAIP6,UGT2B15,UGT2B7,WARS1	Ap1,CEBPB,EGFR,EGR1,ESR1,ESR2,FOS,IGF1,JUN,MYC,NFKBIA,NFkB (complex),NR3C1,RELA,SMAD3,SMAD4,SP1,TP53,beta-estradiol	0.000278724
F2	-1.576	peptidase	Activated	4.330	bias	0.301	3.025	5.85e-05	CXCL10,CXCL3,CXCL8,DHRS9,ELL2,EREG,HIVEP1,IER3,IL1B,MMP1,MMP10,NCF2,NR4A3,OSM,PLAUR,PPIF,PTGS2,SOD2,SRGN,THBS1	ATF2,Ap1,CEBPB,F2,FOS,HIF1A,JUN,JUND,MAPK14,NFKB1,NFKBIA,NFkB (complex),NR3C2,RAC1,RELA,RELB,SP1,STAT3,TNF	0.000280108
MMP9	0.308	peptidase		-0.771		0.096	-1.071	5.89e-05	CCL3L3,CMTM2,CTSB,EPHB1,IL10,IL1A,MMP12,MMP3,TIMP1,TYROBP	ATF2,Ap1,EGR1,ERK1/2,IL13,JUN,MMP9,NFKB1,NFKBIA,NFkB (complex),P38 MAPK,RELA,STAT3,STAT6,TP53,Tgf beta,VEGFA	0.000281486
Hsp70		group		1.256		0.041	1.144	5.95e-05	CD14,CXCL3,CXCL8,GZMB,HCST,IL1B,NOD2,TYROBP	ARRB1,ATP,Ap1,CXCL8,CpG ODN 1826,Gm21596/Hmgb1,HMGB1,Hsp70,IRF8,JUN,MYD88,NFATC2,NFKB1,NFKBIA,NFkB (complex),NR3C1,RELA,STAT3,TLR4	0.000283274
GPS2	0.013	transcription regulator	Inhibited	-2.961		-0.236	-2.263	5.95e-05	CCL3L3,CCL4,CD14,CXCL10,CXCL8,RAB20,RGL1,TBC1D2,TFF1	Ap1,CEBPA,CTNNB1,GPS2,IRF1,IRF3,JUN,NFKB1,NFKBIA,NFkB (complex),NfkB1-RelA,Nr1h,PPARA,PPARG,RELA,RIPK1,RXRA,SREBF1,STAT1,STAT3,TLR7	0.000283274
immethridine		chemical reagent	Inhibited	-2.449	bias	-0.334	-1.63	5.99e-05	C5AR1,CD14,CTSS,CXCL3,FCGR1A,SIGLEC1		0.000284638
PTMA	0.095	other						6.33e-05	CCL3,CCL3L3,IDO1,IL1B	Ap1,BCL6,CEBPB,IFNG,IL2,IRF1,IRF3,IRF4,Interferon alpha,JUN,MIF,NFkB (complex),PTMA,RELA,STAT1,STAT3,STAT5a/b,STAT6,TP53	0.000300226
EHF	0.810	transcription regulator		1.117		0.114	0.758	6.47e-05	CDH3,EREG,IL1RN,LYN,MMP1,MMP3,PLAUR,S100A8,S100A9,SAA2,TIMP1	CTNNB1,EHF,HDAC1,RELA,RNA polymerase II,TERT	0.000306287
FOXA3	0.197	transcription regulator		-0.979		-0.104	-0.752	6.8e-05	CYP2C19,CYP3A4,G6PC,PCK1,PPARGC1A,SLC2A2,TMEM26	CREBBP,CTNNB1,Creb,EP300,FOXA3,NCOA2,NR1H4,PPARA,PPARGC1A,RXRA,TP53	0.000321303
TSC22D3	-0.113	transcription regulator		-0.145		-0.089	0.104	6.89e-05	CCL3,CD274,CXCL8,IL10,IL1B,LILRB4,PTGS2,TLR2	ATF2,Akt,Ap1,BCL6,CEBPB,FOXO1,HIF1A,IL2,IL4,NFKB1,NFKBIA,NFkB (complex),NR3C1,RELA,STAT1,STAT3,STAT5a/b,STAT6,TSC22D3	0.000324944
METRNL	0.278	other		1.095	bias	0.295	0.449	7.19e-05	ACSL1,CCL3L3,CCL4,IL10,PPARGC1A		0.000338456
CD44	0.787	other	Activated	2.132		0.243	1.221	7.32e-05	ABCA5,CCL4,CD274,CD8B,CLEC5A,CLEC7A,IFITM2,IL10,IL1A,IL1B,IL1R2,IL1RN,MMP12,MMP3,PLAU,THBS1,TLR8	Ap1,CD44,CEBPB,ESR1,HMGB1,IFNG,IL1B,JUN,NFATC2,NFKB1,NFKBIA,NFkB (complex),Nfat (family),P38 MAPK,PI3K (complex),RELA,STAT1,STAT3	0.00034393
IKZF1	0.420	transcription regulator		-0.474		-0.19	0.315	7.38e-05	AQP1,BCL6,CCL3L3,CCL4,CCR1,CSF3,CYP2J2,DNM1,DOCK4,IL10,LILRB3,LYN,NFKBIZ,RNF213,SIPA1L2,SULF2,TLR4,TYROBP,ZNF710	Ap1,BCL6,IKZF1,IL2,STAT3,STAT5a/b,STAT6	0.000346101
INSR	-0.426	kinase		1.424		0.248	0.648	7.45e-05	ACSL1,AQP1,C1QA,CASP6,CCL4,CTSB,EREG,IER3,IFITM2,IGF2R,IL10,IL11,IL1B,IQGAP1,KCNJ15,LYZ,MAOA,MAOB,MMP12,NAMPT,PDE4B,PECR,PPARGC1A,PRDM1,SFMBT2,SLAMF7,TLR2	Ap1,CEBPB,Creb,EGR1,ERK1/2,FOXO1,IGF2,INSR,JUN,NFATC1,NFKB1,NFKBIA,NFkB (complex),P38 MAPK,PPARG,PPARGC1A,RELA,SIRT1,STAT3,TP53	0.000348732
IL17C	-1.002	cytokine	Activated	2.418	bias	0.334	1.609	7.53e-05	CXCL8,IL1A,IL1B,PI3,S100A8,S100A9	CEBPB,IL17C,IL1B,NFKB1,NFKBIA,NFkB (complex),RELA,STAT3,TNF	0.000349219
CTSB	1.686	peptidase		1.505		0.223	1.019	7.53e-05	CTSB,CXCL3,IL10,IL1B,PLAUR,SPHK1	Ap1,CEBPB,CTNNB1,CTSB,EGF,HIF1A,JUN,MYC,NFKB1,NFKBIA,NFkB (complex),NR3C1,PLAU,SP1,SPHK1,STAT3,TGFB1,TP53,TP73	0.000349219
MAPK1	0.484	kinase		0.873		0.004	0.856	7.53e-05	CCL3L3,CCL4,CTSB,CXCL11,CXCL8,DSE,FAM20A,GBP1,GBP2,GBP5,IL1B,IL1RN,ITPR2,MAOB,MMP1,MUC5AC,NRP1,OSM,PLAU,PTGS2,SIRT6,STAT1,STC1,TFF1,TNFRSF1B	ATP,Ap1,CDKN2A,CEBPB,DUSP1,HIF1A,HMGB1,JUN,MAPK1,NFKB1,NFKBIA,NFkB (complex),P38 MAPK,RELA,STAT3,TP53,ZFP36	0.000349219
ceramide		chemical - endogenous mammalian		0.463		0.111	0.197	7.53e-05	CXCL8,GSTA1,IL1B,MMP1,NAT8B,PTGS2	ATF2,Ap1,CEBPB,HMGB1,JUN,MAP3K7,MAPK14,NFKB1,NFKBIA,NFkB (complex),NR3C1,PI3K (complex),RELA,SP1,STAT3,ceramide,reactive oxygen species	0.000349219
CD300LF	1.230	other		-0.535		0.161	-0.907	7.53e-05	APOBR,CXCL8,HK1,IL1A,IL1B,IL1RN	Ap1,CCL11,CD300LF,IL13,IL1A,Ige,NFATC2,NFKB1,NFKBIA,NFkB (complex),RELA,STAT3,STAT5a/b,STAT6	0.000349219
THRB	0.251	ligand-dependent nuclear receptor		-1.405		0.031	-1.514	7.55e-05	APOA1,APOA2,CCR1,CXCL10,CXCL3,DDC,G6PC,LYZ,ME1,MMP1,NR5A2,PCK1,PTAFR,PTGS2,SLAMF8,SLC5A11,SLC7A11,TGFBI,TLR2,ZNF185	CEBPA,CEBPB,CREB1,CREBBP,CTNNB1,Creb,EP300,JUN,L-triiodothyronine,MYC,NCOA1,NCOA2,NFKB1,NFKBIA,NFkB (complex),NR1H3,NfkB1-RelA,PPARA,PPARG,RXRA,Rxr,SREBF1,STAT3,THRB,TP53	0.000349501
CC8490		chemical drug						8.05e-05	CXCL8,IER3,SOD2		0.000368567
Carlr		other						8.05e-05	IL1A,IL1B,PTGS2		0.000368567
Casein		group						8.05e-05	ASPA,CLEC6A,IL1B		0.000368567
WZB117		chemical reagent						8.05e-05	CXCL3,PI3,S100A8		0.000368567
lansoprazole		chemical drug						8.05e-05	CD14,CXCL8,PTGS2	Ap1,NFkB (complex),Nr1h,RXRA,SREBF1,STAT1,lansoprazole	0.000368567
mir-766		microrna						8.05e-05	CXCL8,IL1B,SIRT6		0.000368567
FCGR2B	1.413	transmembrane receptor		-0.218		-0.045	-0.11	8.1e-05	ACOD1,CCL3,CLEC4E,CXCL10,GPR84,IL10,IL1A	Ap1,CEBPB,CREB1,ERK1/2,FCGR2B,HMGB1,JUN,NFKB1,NFKBIA,NFkB (complex),RELA,RIPK2,STAT3,TNF,TP53,Tgf beta,histamine	0.00037018
CpG ODN 2006		chemical reagent		1.819		0.239	1.084	8.58e-05	CXCL10,CXCL11,CXCL8,CXCL9,GZMB,IL10,IL1B,NFKBIZ,STAT1,TLR4,TNFSF13B	Ap1,CpG ODN 2006,IL12 (complex),IRF1,IRF3,IRF4,Interferon alpha,NFKB1,NFKBIA,NFkB (complex),RELA,STAT1,STAT3,TLR3,TLR9,poly rI:rC-RNA	0.000391404
Z-LLL-CHO		chemical - protease inhibitor		-0.129		0.173	-0.91	8.66e-05	APOA2,CTSB,CXCL10,CXCL8,CYP3A4,ETV5,G0S2,HNF1A,IER3,IL1B,ITPR2,MMP1,NCF2,PEBP1,PRDM1,PRLR,PTGS2,SIRT6,SLC12A1,SOD2,STAT1,THBS1,TIMP1	Ap1,CEBPB,ERK,HIF1A,JUN,KLF2,NFKB1,NFKBIA,NFkB (complex),P38 MAPK,RELA,SP1,STAT3,TNF,Z-LLL-CHO	0.000394336
RAC1	0.308	enzyme	Activated	2.045		0.235	1.314	9.09e-05	BCL6,BID,CXCL8,IL10,IL1B,MMP1,MMP10,PLAUR,PTGS2,SOD2,SOX6,STAT1	ATF2,Ap1,CEBPB,FOS,HIF1A,JUN,JUND,MAPK14,MAPK8,NFKB1,NFkB (complex),RAC1,RELA,SP1,STAT3,TP53	0.000413167
MAP3K8	1.167	kinase	Activated	3.545		0.048	3.376	9.15e-05	CCL4,CCR1,CSF3,CXCL3,CXCL8,IER3,IL10,IL1A,IL1B,INHBA,MARCO,MMP3,NFAM1,PTGS2	Ap1,CDKN2A,CEBPB,CHUK,IL1A,MAP3K8,NFKB1,NFKBIA,NFkB (complex),P38 MAPK,RELA,SMAD3,STAT3	0.000415142
TREM2	-0.024	transmembrane receptor		1.154		0.096	0.927	9.36e-05	CCL3L3,IL10,IL1A,IL1B,PTGS2,SULF2	Ap1,CREB1,Creb,ERK,ERK1/2,FOXO1,JUN,NFE2L2,NFKB1,NFKBIA,NFkB (complex),RELA,RELB,SP1,STAT3,SYK,TREM2,nitric oxide	0.000422378
JAK inhibitor I		chemical - kinase inhibitor	Inhibited	-2.449		-0.239	-1.864	9.36e-05	CXCL10,CXCL11,CXCL3,CXCL9,PTGS2,TIMP1	Ap1,CCL11,CEBPB,IRF1,IRF8,JAK inhibitor I,JUN,NFKB1,NFKBIA,NFkB (complex),RELA,STAT1,STAT2,STAT3,STAT6,TP53	0.000422378
2-(4-acetoxyphenyl)-2-chloro-N-methylethylamine		chemical reagent		-1.584	bias	-0.285	-0.897	9.36e-05	CCL3,CXCL10,CXCL8,IL10,IL1B,MMP1	2-(4-acetoxyphenyl)-2-chloro-N-methylethylamine,Ap1,CEBPB,JUN,NFKB1,NFKBIA,NFkB (complex),NR3C1,NR3C2,PPARA,RELA,SMAD3,STAT1,STAT3,STAT6,TP53,dexamethasone	0.000422378
docosahexaenoic acid		chemical drug		-1.818		-0.12	-1.4	9.51e-05	BID,CCL3,CCL4,CXCL8,G6PC,IL10,IL1B,MMP1,PCK1,PTAFR,PTGS2,SPHK1,THBS1,TIMP1,TNFRSF1B	AKT1,ATF2,Ap1,CEBPB,CREBBP,CTNNB1,HIF1A,JUN,Jnk,MAPK3,NFKB1,NFKBIA,NFkB (complex),NR3C1,PPARGC1A,SPHK1,STAT3,TP53,docosahexaenoic acid	0.000428377
NCR2		transmembrane receptor	Activated	2.219	bias	0.297	1.559	9.73e-05	CCL4,NR4A3,PTGS2,THBS1,TYROBP	FYN,IRF3,NCR2,NFATC2,NFE2L2,NFkB (complex),STAT1	0.000437501
APC	-0.075	enzyme		0.896		-0.051	1.007	9.81e-05	CCK,CDH3,CXCL3,CXCR2,DHRS9,DPP4,HNF1A,IL10,MMP10,MMP3,PTGS2,SUCLG1,THBS1,TIMP1	APC,CEBPB,Creb,FOS,HIF1A,IL6,JUN,NFKB1,NFKBIA,NFkB (complex),NR3C1,NR3C2,PRKD1,RAC1,RELB,STAT3,TP53,TP73	0.000440309
PP2/AG1879 tyrosine kinase inhibitor		chemical - kinase inhibitor	Inhibited	-2.480		-0.205	-1.857	9.99e-05	CXCL16,CXCL8,FGR,IL10,IL1B,JAK2,LYN,PLAU,PTGS2,SOD2	ATF2,Ap1,CTNNB1,IKBKB,JUN,Jnk,MAPK14,MAPK8,NFKB1,NFKBIA,NFkB (complex),NR3C1,PP2/AG1879 tyrosine kinase inhibitor,RELA,SP1,STAT3,TP53	0.00044679
phenobarbital		chemical drug		-1.379		0.23	-2.075	9.99e-05	ABCC2,APOA1,CYP2C19,CYP3A4,GSTA1,GSTA2,HNF1A,PCK1,SULT2A1,UGT2B17	AHR,Ap1,CEBPA,HNF1A,HNF1B,HNF4A,JUN,NFkB (complex),NR1H4,NR1I3,NR3C1,PPARGC1A,RARA,Rxr,TP53,VDR,benzo(a)pyrene,phenobarbital	0.00044679
CD244	0.839	transmembrane receptor		1.982	bias	0.334	1.319	0.000103	CCL3,CCL3L3,CCL4,CXCL8	ARRB1,Ap1,BCL6,CCL5,CD244,CREB1,ERK1/2,ESR1,IL2,JUN,NFATC2,NFKB1,NFKBIA,NFkB (complex),Nfat (family),RELA,STAT1,STAT3,STAT5a/b,STAT6	0.000458204
FAT1	-0.052	other		1.960	bias	0.268	1.435	0.000103	IL1B,MMP3,PLAU,PTGS2	FAT1,FOS,HIF1A,JUN,JUND,NFkB (complex),SP1	0.000458204
rhesus theta-defensin 1		chemical - endogenous mammalian		-1.000	bias	-0.251	-0.498	0.000103	CCL3L3,CSF3,IL1A,IL1B	CEBPB,NFKB1,NFKBIA,NFkB (complex),RELA,TNF,rhesus theta-defensin 1	0.000458204
MAP3K1	0.184	kinase	Activated	2.269		0.241	1.597	0.000105	CXCL8,MAOB,MMP3,PLAU,PLAUR,PTGS2,THBS1,TIMP1	ATF2,Ap1,FOS,HIF1A,JUN,JUND,MAP2K1,MAP3K1,MAPK14,MAPK8,MYC,NCOR2,NFkB (complex),RAF1,RELA,SP1,STAT3,TP53	0.00046463
SRC (family)		group		1.756		0.216	1.24	0.000105	FGR,IL10,MAOA,NEUROD1,PTGS2,S100A4,SLC6A4,STAT1	CTNNB1,HDAC1,HIF1A,IRF8,JUN,NFkB (complex),NR3C2,Nfat (family),PPARG,RAC1,RELA,RELB,RNA polymerase II,SRC (family),STAT1,STAT2,STAT3,STAT6,SYK/ZAP,TCF7L2,TERT,TP53	0.00046463
IL4R	0.905	transmembrane receptor		1.342		0.152	1.002	0.000105	ACSL1,CD14,CD209,FCER1G,IL1B,IL31RA,JCHAIN,PPARGC1A	Ap1,CEBPB,FOS,FOXO1,IL13,IL4,IL4R,INSR,IRF8,NFKBIA,NFkB (complex),PPARA,STAT1,STAT2,STAT3,STAT6	0.00046463
Collagen type I (complex)		complex		1.579		0.173	1.074	0.000108	F11,MMP1,MMP10,MMP12,MMP3,PLAU,PLOD2,PTGS2,SI	APP,ATF2,Ap1,Collagen type I (complex),EGR1,JUN,MAPK8,NFKB1,NFKBIA,NFkB (complex),P38 MAPK,RELA,SMAD3,STAT3,TP53,VEGFA,hyaluronic acid	0.000477063
N-nitro-L-arginine methyl ester		chemical drug		0.554		-0.004	0.565	0.000113	ADM,CXCL3,CXCL8,CYBA,G6PC,IL1B,PPARGC1A,PTGS2,TIMP1,TLR2,TLR4	ATF2,Ap1,CEBPB,HMGB1,IL1,JUN,MAPK14,N-nitro-L-arginine methyl ester,NCOA2,NFKB1,NFKBIA,NFkB (complex),NOS2,NR3C1,RELA,SP1,STAT3,TGFB1,TP53,corticosterone	0.000498272
chrysotile asbestos		chemical toxicant	Activated	2.176	bias	0.334	1.449	0.000115	CTSS,IL1B,JCHAIN,MMP12,MMP3,TIMP1	Ap1,CEBPB,ERK,IL1B,IL4,IL6,JUN,MMP9,NFKB1,NFKBIA,NFkB (complex),NOTCH1,RELA,SP1,STAT1,STAT3,STAT6,chrysotile asbestos	0.000504432
dasatinib		chemical drug		0.456		-0.104	0.704	0.000115	ABCG5,ABCG8,CXCL10,G6PC,IL10,PPARGC1A	ATF2,Akt,Ap1,CEBPB,CREB1,Creb,ESR1,FOS,FOXO1,HIF1A,HMGB1,JUN,NFKB1,NFKBIA,NFkB (complex),RELB,SP1,SRC,STAT3,SYK,TP53,dasatinib,histamine	0.000504432
BCL6	2.048	transcription regulator	Inhibited	-3.778		-0.087	-3.433	0.000115	BCL6,CCL3,CCL3L3,CCL4,CD274,CPD,CXCL10,CXCL3,IL10,IL1A,IL1B,IL4R,LITAF,PRDM1,SH3PXD2B,SOX6,STAT1,TIMP1	Ap1,BCL6,CEBPB,IL10,IL2,IL4,IRF8,JUN,NFKB1,NFKBIA,NFkB (complex),RELA,STAT1,STAT3,STAT5a/b,STAT6,prostaglandin E2	0.000504432
leukotriene D4		chemical - endogenous mammalian	Activated	2.771	bias	0.322	1.879	0.00012	CCL3,CCL3L3,CCL4,CXCL8,KCNJ2,MMP1,NR4A3,PTGS2	Ap1,CEBPB,CREB1,EGR1,ERK1/2,HMGB1,IL4,JUN,MAPK1,NFKB1,NFKBIA,NFkB (complex),PI3K (complex),RELA,SP1,STAT1,STAT3,STAT6,leukotriene D4	0.000523617
carbonyl cyanide m-chlorophenyl hydrazone		chemical toxicant		1.510	bias	0.297	0.676	0.00012	AADAC,CXCL8,EPHB1,IL1A,IL1B,NAMPT,NFKBIZ,PTGS2	AGT,Ap1,CEBPB,EGR1,IL1B,JUN,NFKB1,NFKBIA,NFkB (complex),NR3C1,P38 MAPK,RELA,SMAD3,STAT3,carbonyl cyanide m-chlorophenyl hydrazone	0.000523617
SFRP1	-0.017	transmembrane receptor		-0.378		-0.116	-0.071	0.00012	G6PC,MMP1,MMP10,MMP3,NAMPT,PCK1,PRLR,SLC2A2	CTNNB1,EGR1,FOS,FOXO1,HIF1A,HNF4A,Insulin,JUN,JUND,NFkB (complex),PPARG,SFRP1,SP1,STAT3,TCF7L2,TP53	0.000523617
JAK1	0.370	kinase	Activated	2.985	bias	0.293	2.109	0.000121	BID,CCL3L3,CD14,CSF3,IL10,IL11,IL1B,IL4R,STAT1	Ap1,CCR5,CEBPB,IL10,IL6,IRF8,JAK1,JUN,NFKB1,NFKBIA,NFkB (complex),P38 MAPK,RELA,STAT1,STAT3,TP53	0.000524333
ITGB3	0.519	transmembrane receptor		0.903		0.125	0.605	0.000121	CD274,IL10,IL1B,MMP1,OSM,PLAU,PLAUR,PTGS2,TIMP1	Ap1,CBL,CREB1,CTNNB1,ERK1/2,ESR1,ITGB3,JUN,Jnk,NFATC2,NFKB1,NFKBIA,NFkB (complex),Nfat (family),RELA,SPP1,STAT1,STAT3,VTN	0.000524333
BRAF	0.150	kinase						0.000121	CD33,CSF1R,CXCL8,DSE,DUSP4,GCNT4,IL1A,IL1B,MCOLN1,MME,MMP1,MSLN,SLC6A14,THBS1,TMEM132A,TTYH3	ATF2,Akt,Ap1,BRAF,Creb,EGFR,ESR1,FOXO1,HIF1A,IRF1,JUN,MAPK3,MYC,Mek,NFKBIA,NFkB (complex),NR3C1,RELA,STAT3,TP53,Tgf beta	0.000524333
Pro-inflammatory Cytokine		group						0.000121	ABCC2,ADM,GLUL,GSTA1,MMP3,PI3,SLC6A4,TIMP1,TLR2	Ap1,NFKB1,NFKBIA,NFkB (complex),Pro-inflammatory Cytokine,RELA,STAT3	0.000524333
MAPT		other						0.000122	ANXA5,C1QB,CCL3L3,CCL4,CD274,CLEC7A,CTSC,CTSS,CXCL10,CXCL16,DMXL2,FCGR3A/FCGR3B,FGR,GBP2,GBP5,GRIN2B,HK1,IL1A,IL1B,IL1RN,LYZ,PEBP1,PGK2,PLAU,PLXNB2,RNF213,SIGLEC1,SUCLG1,THBS1,TLR2,TYROBP	APOE,APP,CEBPB,CTNNB1,IFNG,IL17A,JUN,MAPT,NFKB1,NFKBIA,NFkB (complex),PSEN1,RELA,SP1,STAT1,STAT3,TP53	0.000527755
F2R	-0.359	g-protein coupled receptor		1.957		0.217	1.285	0.000123	CXCL3,CXCL8,F11,IL1B,PLAU,PLAUR,PTAFR,PTGS2,S100A4,TFF1,THBS1	ACTN4,Ap1,EGR1,ERBB2,ESR1,ESR2,F2R,FN1,FOS,HIF1A,JUN,JUND,NFKB1,NFKBIA,NFkB (complex),P38 MAPK,RELA,SMAD3,SMAD4,SP1,STAT3,TP53	0.000530253
INSIG1	0.751	other	Inhibited	-3.162	bias	-0.321	-2.148	0.000123	CLEC4D,CLEC4E,CLEC7A,CXCL10,CXCL3,MARCO,NFKBIZ,PLA2G7,S100A8,S100A9,SLC2A2		0.000530253
CREB1	0.144	transcription regulator	Activated	2.524		0.115	2.029	0.000129	ADM,AKAP13,CCK,CCL3,CCL4,CGREF1,CPD,CXCL8,ESRRG,FAM3B,FGF19,G6PC,IER3,IL10,IL1B,INHBA,LITAF,MMP1,MUC5AC,NEUROD1,NR4A3,NRP1,PCK1,PPARGC1A,PTGS2,RALYL,RRAS2,SOD2,SSR4,STC1,TFF1,UPP1	ATF2,Ap1,CEBPA,CEBPB,CREB1,CREBBP,CTNNB1,Creb,EP300,ESR1,JUN,MYC,NCOA2,NFATC2,NFKB1,NFKBIA,NFkB (complex),Nfat (family),PPARG,RELA,STAT3,TP53	0.000550444
ACTN4	0.304	transcription regulator	Activated	2.236	bias	0.295	1.576	0.000129	CXCL8,IL1B,MMP1,MMP3,TFF1	ACTN4,Ap1,CTNNB1,HIF1A,ITGB1,NFKB1,NFKBIA,NFkB (complex),NR3C1,NR3C2,RELA,STAT3,TP53	0.000550444
MSR1	2.224	transmembrane receptor		1.154		-0.022	1.198	0.000129	ACOD1,CXCL10,CXCL3,IL10,IL1B	Ap1,ERK1/2,IFNB1,IRF1,IRF8,MSR1,NFE2L2,NFKB1,NFKBIA,NFkB (complex),Nr1h,RELA,SP1,STAT1,STAT2,STAT3,STAT6,cholesterol,lipoteichoic acid	0.000550444
PDCD4	-0.192	other	Inhibited	-2.213	bias	-0.264	-1.629	0.000129	IL1B,MMP3,PLAU,PLAUR,PTGS2	Ap1,CTNNB1,ESR1,FOS,HIF1A,JUN,JUND,Jnk,NFATC2,NFKBIA,NFkB (complex),Nfat (family),PDCD4,PLAUR,RELA,SP1,STAT3,cytokine	0.000550444
triflusal		chemical drug	Inhibited	-2.200	bias	-0.334	-1.464	0.000129	CCL3,CCL4,CSF3,CXCL8,PTGS2	Ap1,CEBPB,NFKB1,NFKBIA,NFkB (complex),NOS2,RELA,STAT3,TP53,triflusal	0.000550444
ZBTB16	-1.882	transcription regulator		-1.114		-0.024	-1.018	0.000129	ABO,BCL6,BID,CD14,CD274,CD3E,CXCL10,DDC,GPT2,HPSE,IL1A,IL4R,LY96,ME1,NFKBIZ,PTGS2,SDS	BCL6,MYC,NFkB (complex),SMAD3,STAT6,TP53,ZBTB16	0.000550444
HRH3		g-protein coupled receptor	Inhibited	-2.621		-0.037	-2.524	0.000132	CLEC4D,CXCL10,CXCL3,FPR2,S100A8,S100A9,VCAN		0.000562289
NR4A2	0.736	ligand-dependent nuclear receptor		0.632		0.098	0.357	0.000134	ABL2,ADM,ALDH1A2,CXCL8,DDC,IL10,LILRB4,MMP1,MMP3,PTGS2	ARRB1,Ap1,CCL2,CXCL8,IRF3,NFKB1,NFKBIA,NFkB (complex),NR3C1,NR4A2,RELA,SMAD3,STAT3	0.000569841
Vegf		group	Activated	2.908		0.229	1.705	0.000135	AKAP13,CA2,CA4,CXCL10,CXCL11,CXCL8,CXCR2,DUSP4,ETV5,HPSE,IL11,IL1A,INHBA,LYN,MAOB,MMP10,NAMPT,NPL,NR4A3,NR5A2,NRG1,NRP1,PLAU,PLAUR,PLOD2,PPARGC1A,PTGS2,STC1,TIMP1,TNFRSF10C	ATF2,Ap1,EGR1,ERK1/2,JUN,MAPK14,NFKB1,NFKBIA,NFkB (complex),P38 MAPK,RAS,RELA,SP1,STAT3,VEGFA,Vegf	0.000573122
10E,12Z-octadecadienoic acid		chemical - endogenous mammalian	Activated	2.286		0.018	2.225	0.000138	CLCN1,CXCL8,GCNT4,IL10,IL1B,IL1RN,ME1,MFSD4B,MMP12,NAMPT,NR4A3,PTGS2,SOX6,TNIP3	10E,12Z-octadecadienoic acid,Ap1,CEBPB,CTNNB1,ERK1/2,JUN,Jnk,NFE2L2,NFKB1,NFKBIA,NFkB (complex),NR3C1,PPARA,RELA,SREBF1,STAT3,palmitic acid	0.000584868
LTB4R	0.404	g-protein coupled receptor		0.816		0.223	0.27	0.000141	CCL3L3,CLEC7A,CXCL3,CXCL8,IL10,PTGS2	ARRB1,Ap1,CAMP,CCL5,CEBPB,CREB1,Creb,HIF1A,IL13,IL6,IRF3,JUN,LTB4R,NFKB1,NFKBIA,NFkB (complex),NR3C2,RAC1,RELA,RELB,STAT1,STAT3,STAT6	0.000595571
ferulic acid		chemical - endogenous non-mammalian		0.277		-0.122	0.513	0.000141	CSF3,IL1B,MMP1,TFF1,TIMP1,TLR4	APP,JUN,NFKB1,NFKBIA,NFkB (complex),TP53,ferulic acid	0.000595571
ATF3	0.369	transcription regulator		-0.635		-0.086	-0.354	0.000146	CXCL16,G6PC,GBP2,GCG,IL1B,MMP1,MMP3,NFKBIZ,PCK1,SLC11A1,TLR2	ATF3,Ap1,CEBPB,IFNG,IL6,Immunoglobulin,JUN,NFKB1,NFKBIA,NFkB (complex),P38 MAPK,RELA,STAT1,STAT3,TP53	0.000615654
cholecalciferol		chemical - endogenous mammalian	Activated	2.287		0.179	1.735	0.000147	ANKRD22,CD14,CD209,CTSL,CUBN,CXCL10,FCAR,IL10,LRRC25,MCEMP1,ME1,SULF2	NCOA2,NFkB (complex),RARA,RNA polymerase II,RXRA,VDR,cholecalciferol	0.000617794
oleic acid		chemical - endogenous mammalian		-0.909		0.067	-1.121	0.000147	ACSL1,AQP9,CXCL8,G6PC,IL10,IL1B,PCK1,PPARGC1A,PTGS2,SPHK1,TLR2,TLR4	ATF2,Ap1,CEBPA,CTNNB1,D-glucose,MYC,NFE2L2,NFKB1,NFKBIA,NFkB (complex),NR1H3,NfkB1-RelA,Nr1h,PPARA,PPARG,RELA,RXRA,SP1,SREBF1,STAT3,TP53,cholesterol,oleic acid,palmitic acid	0.000617794
ritonavir		chemical drug						0.00015	ABCC2,C9orf72,CEACAM5,CXCL8,CYP3A4,GBP2,IL1B,MAOB,ME1,MME,NEUROD1,SIRT6,TRIM31	Ap1,CREB1,CTNNB1,Creb,JUN,NFKB1,NR1H3,PPARA,PPARD,PPARG,Pkc(s),RELA,SREBF1,STAT3,TCF7L2,TP53,fatty acid,ritonavir	0.000629348
LGALS1	1.058	other	Activated	2.421		0.193	1.859	0.000151	CXCL16,GALNT16,IL10,IL1A,IL1B,MMP1,MMP10,MMP12,MMP3	ATF2,Ap1,CEBPB,ERK1/2,IFNG,JUN,LGALS1,MAPK8,MYC,NFKB1,NFkB (complex),P38 MAPK,RAF1,RELA,STAT1,STAT3,TP53	0.000632486
D-galactosamine		chemical - endogenous mammalian	Activated	2.566	bias	0.284	1.837	0.000154	CD14,CTSB,CXCL10,IL10,SOD2,TIMP1,TLR4	Ap1,BAX,Ccl2,D-galactosamine,HMGB1,IL1,IL12 (complex),JUN,NFKB1,NFKBIA,NFkB (complex),RELA,STAT1,STAT3,TNFRSF1A	0.000642905
beta-carotene		chemical - endogenous mammalian		-1.134	bias	-0.255	-0.46	0.000154	ALDH1A2,APOA1,CCR9,IL1A,IL1B,ME1,PTGS2	Ap1,BCL6,CBL,CTNNB1,FYN,IL1A,IL2,IRF3,JUN,Jnk,LYN,NFATC2,NFE2L2,NFKB1,NFKBIA,NFkB (complex),RELA,STAT1,STAT3,STAT5a/b,STAT6,beta-carotene	0.000642905
LEPR	-0.300	transmembrane receptor		-0.342		0.082	-0.557	0.000157	ABCG5,ABCG8,ANXA5,APOA1,APOA2,CCL3L3,IDO1,IL1R2,IL1RN,MMP12,MMP3,NBN,PPARGC1A,SLC2A2,TIMP1	Ap1,CEBPB,Creb,FOS,IL1B,IL6,JUN,LEP,LEPR,NFKB1,NFKBIA,NFkB (complex),P38 MAPK,PPARA,PPARG,RELA,STAT1,STAT3,STAT6	0.000654341
TNNI3		transporter	Activated	2.000	bias	0.334	1.331	0.000159	CCL3L3,CCL4,CCR1,CXCL3		0.00065939
tetrachlorodibenzodioxin		chemical toxicant		0.419		0.028	0.309	0.000159	ABCC2,ADM,CCK,CXCL8,DMXL2,ENPEP,EPHB1,ESRRG,GSTA1,IL10,IL1B,JAK2,MARCO,MMP1,MUC5AC,PCK1,PDE4B,PRDM1,PTGS2,S100A4,S100A8,S100A9,SLCO3A1,TFF1	AHR,Ap1,CREB1,CREBBP,CTNNB1,Creb,EP300,ESR1,HIF1A,JUN,NCOA2,NFATC2,NFKB1,NFKBIA,NFkB (complex),NR3C1,Nfat (family),Pkc(s),RELA,SP1,TP53,tetrachlorodibenzodioxin	0.00065939
manumycin A		chemical reagent		-1.977		-0.213	-1.556	0.000159	CXCL8,IL1B,MUC5AC,PTGS2	Ap1,CREB1,CTNNB1,ERK,HIF1A,IKBKB,ITGB1,JUN,MAPK1,NFKB1,NFKBIA,NFkB (complex),P38 MAPK,RELA,SP1,STAT1,STAT3,manumycin A	0.00065939
TGFBR2	0.218	kinase	Activated	2.087		0.049	1.92	0.000161	C5AR1,CD14,CDHR1,IL10,IL1A,IL1B,IL1R2,IL1RAP,MMP10,MMP12,MMP3,MYOF,NRP1,PTGS2,THBS1,TIMP1	Ap1,CEBPB,IL13,JUN,NFKB1,NFKBIA,NFkB (complex),P38 MAPK,RELA,STAT3,STAT6,TGFB1,TGFBR2,TP53,Tgf beta	0.000666583
HOXA10	-0.194	transcription regulator		-0.535		-0.105	-0.142	0.000167	ADM,ALDH1A2,ALPL,AQP1,CSF3R,DBP,DHRS9,DPP4,FCER1G,HLF,IL11,LYZ,ME1,NCF2,TNFSF13B		0.000690285
kawain		chemical - endogenous non-mammalian		-1.400		-0.134	-1.106	0.000168	NOD2,PPARGC1A,SOD2,TLR2,TLR4		0.000693276
tyrphostin AG 1478		chemical - kinase inhibitor	Inhibited	-2.395	bias	-0.26	-1.645	0.000169	CXCL8,MME,MMP1,MUC5AC,NCF2,PLAU,PTGS2,SPHK1,TNFAIP6	Ap1,CTNNB1,EGF,EGFR,ESR1,HIF1A,ITGB1,JUN,MYC,NFATC2,NFKB1,NFKBIA,NFkB (complex),Nfat (family),RELA,SP1,STAT3,TP53,tyrphostin AG 1478	0.000693979
Il3		cytokine		-0.221		0.111	-0.467	0.000169	CD14,CSF1R,CSF3,CSF3R,LYZ,MMP3,OSM,PLA2R1,TNFRSF1B	Ap1,CEBPA,CEBPB,EP300,FOS,HIF1A,IL4,IRF8,Il3,JUN,NFKB1,NFKBIA,NFkB (complex),NR3C1,PPARG,PTPN11,RELA,SPI1,STAT1,STAT3,STAT6,TNFSF11,TP53,TP73	0.000693979
Calcineurin protein(s)		complex		-0.206		0.193	-0.782	0.000169	CCL3,CCL4,CXCL3,CXCL8,KCNQ3,MYO1A,NR4A3,PPARGC1A,PTGS2	ATF2,Ap1,CEBPB,CREB1,CREBBP,CTNNB1,Calcineurin protein(s),Creb,ERK1/2,HIF1A,JUN,Jnk,MAPK3,NFATC2,NFKB1,NFKBIA,NFkB (complex),RELA,STAT3,TLR4,TP53	0.000693979
PTX3	0.901	other		-1.761		-0.227	-1.219	0.000171	CCL3L3,CCL4,CXCL8,IL1B,TLR2,TLR4	Ap1,CDKN2A,CEBPB,ERK1/2,IL6,JUN,NFKB1,NFKBIA,NFkB (complex),NR3C1,PTX3,RELA,STAT3	0.000698761
VTN	-0.719	other		-0.830		0.154	-1.164	0.000171	CXCL3,IL1B,MMP1,PLAU,PLAUR,PTGS2	ACTN4,Ap1,CTNNB1,ERK1/2,FN1,ITGB3,NFKB1,NFKBIA,NFkB (complex),P38 MAPK,PLAU,RELA,SMAD4,SP1,STAT3,STAT6,TP53,VTN	0.000698761
GNAQ	0.608	enzyme						0.000171	ADM,ANXA3,CXCL3,CXCL8,GBP2,IL1RN,NR4A3,PLAUR,PTGS2,SPHK1,STAT1,TNFAIP6	ATP,Ap1,CREB1,Calcineurin protein(s),ESR1,ESR2,FOS,GNAQ,HMGB1,JUN,NFKB1,NFKBIA,NFkB (complex),Nfat (family),Nfatc,P38 MAPK,RELA,SP1,STAT3	0.000698761
5-N-ethylcarboxamido adenosine		chemical reagent		1.497		-0.016	1.548	0.000173	ADM,CCL3L3,CSF2RB,CXCL8,IL10,IL1B,INHBA,NR4A3,NRP1,THBS1,VCAN	5-N-ethylcarboxamido adenosine,ATF2,Akt,Ap1,CEBPB,EGR1,ERK1/2,FOXO1,HIF1A,NFKB1,NFKBIA,NFkB (complex),P38 MAPK,RELA,STAT3,TNF,VEGFA	0.000704638
triptolide		chemical drug		-1.977	bias	-0.255	-1.191	0.000173	ADM,BID,CXCL8,CXCR2,DPP4,IER3,IL10,IL1A,MMP1,PTGS2,SLC7A11,TLR2,TLR4	ATF2,Akt,Ap1,CDKN2A,CEBPB,FOXO1,HIF1A,IL17A,NFKB1,NFKBIA,NFkB (complex),NR3C1,RELA,STAT3,TP53,TP73,triptolide	0.000704638
fenofibrate		chemical drug		-1.079		0.092	-1.426	0.000174	ACSL1,ALDH1A2,APOA1,APOA2,CSF1R,CXCL8,G6PC,GLUL,GNB4,NBN,PDZK1,PIK3C2G,PPARGC1A,PTAFR,PTGS2,SLC2A2,SOD2,SUCLG1,TIMP1	ADIPOQ,APOA1,CEBPA,NFKB1,NFKBIA,NFkB (complex),NR1H3,NR5A2,PPARA,PPARD,PPARG,PPARGC1A,RELA,RXRA,SP1,SREBF1,STAT3,USF1,fatty acid,fenofibrate	0.000707562
IFNA1/IFNA13		cytokine		1.557		0.217	0.995	0.000175	CD274,CXCL10,CXCL11,CXCL9,IL1B,PTGS2,SIGLEC1,STAT1	Ap1,CEBPB,IFNA1/IFNA13,IFNAR1,IRF1,IRF3,IRF8,JUN,NFKB1,NFKBIA,NFkB (complex),P38 MAPK,RELA,STAT1,STAT2,STAT3,STAT6,TP53	0.00070933
APOA1	-2.677	transporter		-0.029		-0.12	0.303	0.000175	APOA1,APOA2,IL1B,PPARGC1A,PTGS2,SOD2,TLR2,TLR4	ABCA1,APOA1,Ap1,CAMP,CEBPB,Creb,IL6,IRF3,JUN,LDL,NFE2L2,NFKB1,NFKBIA,NFkB (complex),PPARA,RELA,SREBF1,STAT1,STAT3,palmitic acid	0.00070933
NAMPT	1.595	cytokine	Activated	2.080		0.175	1.626	0.000179	CXCL10,CXCL8,MMP1,MMP3,NAMPT,NELL2,PPARGC1A	Ap1,CEBPB,CREB1,Creb,ERK1/2,FOXO1,HIF1A,JUN,NAMPT,NFKB1,NFKBIA,NFkB (complex),NR1H4,NR3C1,RELA,SIRT1,STAT3,TP53,TP73	0.000723206
CYP27B1	0.708	enzyme		-0.447		-0.141	-0.132	0.000179	ALPL,CCL3L3,CCL4,CD14,CYP3A4,IL10,TLR2	Ap1,CEBPA,CEBPB,CYP27B1,Ige,NFATC2,NFKB1,NFKBIA,NFkB (complex),NR3C1,RELA,STAT3,STAT5a/b,VDR,calcitriol,cholecalciferol	0.000723206
NOTCH1	0.422	transcription regulator		-1.215		0.043	-1.392	0.000182	BCL6,CD14,CSF1R,CSF2RB,CXCL8,FCER1G,FCGR2A,G6PC,IL10,IL1A,MMP1,MMP10,MMP3,MUC5AC,NEUROD1,NRG1,OAT,PTGS2,TFF1	Ap1,CEBPB,CTNNB1,FOS,HIF1A,IKBKB,IL6,JUN,NFKB1,NFKBIA,NFkB (complex),NOTCH1,NR3C2,RAC1,RBPJ,RELA,RELB,STAT3,TCF3,TP53	0.000734145
uric acid		chemical - endogenous mammalian	Activated	2.842		0.058	2.654	0.000188	CCL3,CCL3L3,CCL4,CSF3,CXCL3,CXCL8,IL10,IL1A,IL1B,KHK,PTGS2	Ap1,ERK1/2,ESR1,JUN,NFATC2,NFKB1,NFKBIA,NFkB (complex),Nfat (family),RELA,STAT3,TLR2,TLR4,uric acid	0.00075713
NRG1	2.705	growth factor		1.925		0.188	1.229	0.000191	BDH2,CXCL8,CXCR1,DUSP4,ETV5,GUCY2C,IER3,IL10,LIMK2,MSR1,MUC5AC,MYBPC3,NR4A3,NRG1,PLAU,PLAUR,PTGS2,TFF1,THBS1	ATF2,Ap1,CEBPB,EGF,EGFR,ERK,ESR1,HIF1A,JUN,MAPK3,MYC,NFKB1,NFKBIA,NFkB (complex),NRG1,RELA,SP1,STAT3,TP53	0.000767979
CDH4		other						0.000197	CDH3,MMP1,PTGS2		0.000780842
RUBCN	0.632	other						0.000197	CCL4,IL10,IL1B	CEBPB,IL12B,IL1B,IL6,IRF1,JUN,NFKB1,NFKBIA,NFkB (complex),RELA,RUBCN,STAT1,STAT3	0.000780842
TNFAIP8	0.882	other						0.000197	CXCL3,IL1B,MMP1		0.000780842
eritoran		chemical drug						0.000197	CXCL8,IL10,IL1B	Ap1,NFATC2,NFKB1,NFKBIA,NFkB (complex),RELA,STAT3,TLR4,eritoran	0.000780842
grepafloxacin		chemical drug						0.000197	CXCL8,IL1A,IL1B	Ap1,NFKB1,NFkB (complex),P38 MAPK,RELA,STAT3,grepafloxacin	0.000780842
mir-488		microrna						0.000197	ADAM9,CXCL8,IL1B		0.000780842
picolinic acid		chemical toxicant						0.000197	CCL3,CCL3L3,CCL4	Ap1,NFKB1,NFkB (complex),NOS2,RELA,TP53,picolinic acid	0.000780842
tranexamic acid		chemical drug						0.000197	IL1A,IL1B,PLAU	Ap1,FOS,JUN,LDL,NFKB1,NFKBIA,NFkB (complex),PLG,RELA,STAT3,tranexamic acid	0.000780842
vanadyl sulfate		chemical reagent						0.000197	IL1B,IL1R2,IL1RN	BACH1,NFE2L2,NFKB1,NFkB (complex),RELA,SMAD3,vanadyl sulfate	0.000780842
deferoxamine		chemical drug	Activated	3.207		0.168	2.553	0.000202	ADM,ANKRD22,CCL3L3,CCL4,CD14,CXCL8,CYP3A4,ESRRG,LRRC25,MCEMP1,ME1,MMP1,PFKFB3,PLA2G12B,PLAUR,SULF2	Ap1,CAT,CEBPB,ERK1/2,HIF1A,JUN,MYB,NFKB1,NFKBIA,NFkB (complex),NR3C1,RELA,SP1,STAT3,TP53,TP73,deferoxamine	0.000799397
FOXO3	0.798	transcription regulator		0.334		0.07	0.081	0.000203	ANXA3,BCL6,C1QA,CTSB,CXCL10,CXCL8,ENPEP,GLUL,IER3,IL10,INHBA,LCP2,MTHFD2,NAMPT,OSGIN2,OVOL1,PLAU,PPARGC1A,PRDM1,SOD2,TFF1,TNFRSF1B	ATF2,Akt,Ap1,CEBPB,EGR1,FOXO1,FOXO3,HIF1A,MYC,NFATC1,NFKB1,NFKBIA,NFkB (complex),NR3C1,PPARG,PPARGC1A,RELA,SIRT1,STAT3,TP53,TP73	0.00080209
NR1I3	1.290	ligand-dependent nuclear receptor		0.218	bias	0.279	-0.647	0.000204	ABCC2,APOA1,CYP2C19,CYP3A4,G6PC,HK1,IGF2R,PCK1,SULT2A1,TNFAIP2,UGT2B17	CEBPA,CEBPB,EP300,HNF1A,HNF4A,NR1I3,NR3C1,PPARG,PPARGC1A,SPI1,STAT3	0.000804774
CTBP1	0.058	enzyme		0.816		-0.136	1.15	0.000207	CSF1R,CYP26B1,IL10,MMD,TFF1,THBS1,VCAN		0.000812775
GPX1	0.772	enzyme	Inhibited	-2.414		-0.242	-1.831	0.000207	CCL3L3,CCL4,CD14,CXCL10,CXCL3,DUSP4,SOD2	AKT1,Ap1,CDKN2A,CEBPB,CREBBP,Creb,FOS,GPX1,HIF1A,JUN,JUND,LEP,NFKB1,NFKBIA,NFkB (complex),NR3C1,PPARG,PPARGC1A,RELA,SP1,STAT3,TP53	0.000812775
ANXA1	0.661	enzyme		-0.177		-0.136	0.149	0.000207	CXCL8,FPR2,IL1B,PLAU,PTGS2,SPHK1,TLR4	ANXA1,Ap1,CEBPB,CREB1,Ca2+,Creb,ESR1,HMGB1,IL17A,JUN,NFATC2,NFKB1,NFKBIA,NFkB (complex),Nfat (family),PLA2G4A,RELA,STAT3	0.000812775
tacrolimus		chemical drug		-1.134		-0.111	-0.755	0.000212	CCL4,CD8B,CXCL10,CXCL8,CXCL9,DUSP4,ELL2,GZMB,IL10,IL1B,IL1R2,LILRB4,NRP1,PTGS2,SDCBP,SOD2,TNFRSF1B,TRPM6	ATF2,Ap1,BCL6,CEBPB,HMGB1,IL1,IL2,JUN,MAPK8,MEF2,NFKB1,NFKBIA,NFkB (complex),Nfat (family),RELA,STAT3,STAT5a/b,STAT6,TP53,tacrolimus	0.000831106
morphine		chemical drug		0.436		0.108	0.071	0.000213	ADM,CCK,CCL3L3,CXCL8,CYP3A4,GCG,GRIN2B,IL10,IL1B,PTGS2,THBS1,TLR2,TLR4	5-hydroxytryptamine,Ap1,CEBPB,Creb,IL6,JUN,NFATC2,NFKB1,NFKBIA,NFkB (complex),NR4A2,P38 MAPK,RELA,STAT1,STAT3,adenosine,morphine	0.000833724
ADORA3	1.429	g-protein coupled receptor	Activated	2.236		0.239	1.702	0.000216	CCL3,CCL4,CXCL3,CXCL8,IL10	ADORA3,Ap1,CREB1,CTNNB1,ERK1/2,HMGB1,IL12 (complex),IRF8,JUN,Jnk,NFKB1,NFKBIA,NFkB (complex),RELA,STAT1,STAT2,STAT3,STAT6,histamine	0.000836333
GNAI3	0.750	enzyme	Activated	2.236	bias	0.334	1.488	0.000216	CCL3,CCL3L3,CCL4,CXCL3,CXCL8	ATF2,Ap1,CREB1,CTNNB1,ERK1/2,GNAI3,HIF1A,IRF3,IRF7,JUN,Jnk,MAPK1,MAPK3,NFKB1,NFKBIA,NFkB (complex),RELA,SMAD3,STAT1,STAT3,TP53	0.000836333
CYP2E1		enzyme	Activated	2.216		0.234	1.697	0.000216	C5AR1,CD14,NCF2,PTGS2,TLR4	ARRB1,Ap1,CEBPB,CYP2E1,Creb,NFE2L2,NFKB1,NFKBIA,NFkB (complex),PPARA,PPARG,RELA,SREBF1,STAT3,ethanol,oleic acid	0.000836333
GNA13	0.914	enzyme		1.934	bias	0.334	1.288	0.000216	CXCL3,CXCL5,CXCL8,GSTA1,PTGS2	ARRB1,Ap1,BACH1,CXCL8,GNA13,JUN,MAP2K1,NCOR2,NFE2L2,NFKB1,NFKBIA,NFkB (complex),NR3C1,PLCE1,RELA,SMAD3,STAT3	0.000836333
TNFRSF18	1.091	transmembrane receptor		1.446		0.053	1.33	0.000216	CCL3L3,CXCL3,CXCL8,IDO1,PTGS2	Ap1,BCL6,CEBPB,ERK1/2,IL2,NFKB1,NFKBIA,NFkB (complex),P38 MAPK,RELA,STAT3,STAT5a/b,STAT6,TNFRSF18	0.000836333
butaprost		chemical drug		0.082		-0.016	0.116	0.000216	CCL3L3,CCL4,IL10,IL1B,PTGS2	AKT1,Ap1,CEBPB,CREBBP,Creb,ERK1/2,JUN,NFKB1,NFKBIA,NFkB (complex),NR3C1,PPARGC1A,PTGER2,RELA,STAT3,TAC1,TP53,butaprost	0.000836333
salvin		chemical toxicant		-1.109		0.08	-1.286	0.000216	CD14,CXCL8,CYP3A4,MMP1,MMP3	Ap1,EGFR,ERK1/2,ESR1,FOS,HIF1A,JUN,JUND,NFKB1,NFKBIA,NFkB (complex),NR3C1,P38 MAPK,RELA,SP1,STAT3,salvin	0.000836333
IL3		cytokine		1.314		0.234	0.57	0.000221	C1QA,CD14,CSF1R,CSF3,CXCL8,CXCL9,FCGR2A,GPRIN1,HK1,HNF1A,IL1B,JCHAIN,LILRB4,LYN,MMP1,MMP3,NRP1,OSM,PLA2G7,SLAMF7,TLR2,TLR4	ATF2,Ap1,HIF1A,HMGB1,IL10,IL3,IRF3,IRF8,JUN,MAPK8,MTOR,NFKB1,NFKBIA,NFkB (complex),P38 MAPK,RELA,STAT1,STAT3,TP53,reactive oxygen species	0.00085306
puromycin aminonucleoside		chemical reagent		0.474		0.149	-0.008	0.000221	ABCC2,AQP1,CD14,CYBA,FCGR2A,IER3,PRTFDC1,S100A11,SOD2,TIMP1,UPP1		0.00085306
adenosine		chemical - endogenous mammalian		1.975		0.015	1.936	0.000223	BID,CXCL8,DPP4,IL10,IL1B,PTGS2,TIMP1,TLR4	ADORA2B,Ap1,CREB1,Ca2+,Creb,HMGB1,IL12 (complex),NFKB1,NFKBIA,NFkB (complex),Nfat (family),RELA,STAT1,STAT3,adenosine,histamine	0.000859458
IL12 (complex)		complex	Activated	3.266		0.217	2.45	0.000225	CCL3,CCL4,CXCL10,CXCL11,CXCL8,GZMB,IDO1,IL10,IL1B,MARCO,PLAU,PRDM1,PTGS2,TIMP1,TLR2,TLR4	Ap1,CEBPB,CEBPD,ESR1,FCER1G,IL10,IL12 (complex),IL4,IRF8,JUN,NFATC2,NFKB1,NFKBIA,NFkB (complex),Nfat (family),RELA,STAT1,STAT3,STAT6	0.00086451
EIF4E	0.421	translation regulator	Activated	2.724	bias	0.268	1.845	0.000225	CLEC7A,CSF1R,CXCL16,CYBA,EREG,IL1A,LYZ,MMP3,NRP1,PLAUR,SLC11A1,SLC6A4,SPHK1,TGFBI,TRIP6,UPP1		0.00086451
RET	-0.383	kinase	Activated	2.339		0.206	1.731	0.000227	CSF3,CTSB,CXCL8,IL10,IL1B,MMP1,MMP10,MMP3,PLAU,PLAUR,PLOD2,S100A9,STC1	ATF2,Ap1,CDKN2A,CEBPB,ERK1/2,HIF1A,JUN,MAPK8,NFKB1,NFKBIA,NFkB (complex),NR3C2,RAC1,RELA,RELB,RET,STAT3,TP53	0.000870861
cholic acid		chemical - endogenous mammalian		-0.431		0.07	-0.637	0.00023	ABCC2,ABCG5,ABCG8,APOA1,CYP3A4,G6PC,KCNJ13,PCK1,PPARGC1A	APOA1,Ap1,CREB1,CREBBP,CTNNB1,Creb,FOS,FOXA1,FOXA2,FOXA3,GNAS,HNF4A,NCOA1,NCOA2,NFkB (complex),NR0B2,NR1H4,NR3C2,RELA,RXRA,SREBF1,STAT3,cholic acid,deoxycholate	0.000881023
HCAR1	1.818	g-protein coupled receptor		0.000		0.167	-0.326	0.000233	IDO1,IL10,IL1B,PPARGC1A	HCAR1,NR1H3,PPARA,PPARD,PPARG,SREBF1,fatty acid	0.000889798
LILRB4	2.314	other		-1.939	bias	-0.334	-1.29	0.000233	CXCL10,CXCL11,IL1A,IL1B	Ap1,CDKN2A,CHUK,IKBKB,LILRB4,NFKB1,NFKBIA,NFkB (complex),P38 MAPK,RELA,SMAD3,STAT3	0.000889798
3M-011		chemical reagent	Activated	2.412	bias	0.334	1.605	0.000245	CCL3,CCL4,CXCL10,CXCL8,PTGS2,STAT1	3M-011,Ap1,CEBPB,IFN type 1,IL12 (complex),IL12B,IRF1,IRF3,IRF4,Interferon alpha,NFKB1,NFkB (complex),RELA,STAT1,STAT2,STAT3,STAT6,TLR7	0.000929962
SOST		other	Activated	2.213		0.111	1.966	0.000245	CA2,CCL3L3,CCL4,IL1B,PPARGC1A,SOD2	ARRB1,Ap1,BMP7,CTNNB1,Creb,LRP6,PPARA,PPARG,SMAD3,SOST,SREBF1,TCF7L2,oleic acid	0.000929962
IL23A	1.242	cytokine		1.698	bias	0.293	0.988	0.000245	CLEC5A,CXCL10,IL10,IL1B,S100A8,S100A9	Ap1,CDKN2A,CEBPB,Creb,FOXO1,IL17A,IL22,IL23,IL23A,NFKB1,NFKBIA,NFkB (complex),RELA,RELB,STAT1,STAT3,SYK	0.000929962
LRP5	-0.234	transmembrane receptor		1.379		-0.156	1.751	0.000245	ALDH1A2,HNF1A,IDO1,IL10,IL1B,SLC2A2	CTNNB1,JUN,LRP5,PPARG,STAT3,TCF7L2,TP53	0.000929962
cerivastatin		chemical drug		-1.465		-0.03	-1.392	0.000254	AGTRAP,APOA1,CCL3,CXCL8,PLAU,PLAUR,PTGS2,S100A8,S100A9	Ap1,CDKN2A,CTNNB1,ERK1/2,ESR1,JUN,Jnk,Mapk,NFATC2,NFKB1,NFKBIA,NFkB (complex),Nfat (family),PPARG,RELA,STAT3,cerivastatin	0.000962668
IGF2	-0.953	growth factor		1.378		0.129	0.999	0.00026	APOA2,CASP6,EREG,IER3,IFITM2,IGF2R,IL10,IL11,MMP1,MMP10,MMP12,MMP3,PTGS2,TGFBI	Ap1,CDKN2A,CTNNB1,ERK,FOS,FOXO1,HIF1A,IGF2,INSR,JUN,JUND,Jnk,NFKB1,NFKBIA,NFkB (complex),RELA,SP1,STAT3	0.000983922
ITGA9	0.992	other	Activated	2.236	bias	0.304	1.556	0.000273	CCL3L3,CCL4,IL1B,MMP1,MMP3	ACTN4,Ap1,CEBPB,ERK1/2,FN1,IL6,ITGA9,JUN,NFKB1,NFKBIA,NFkB (complex),RELA,SP1,SPP1,STAT3,TNC	0.00102846
ADIPOR1	0.529	transmembrane receptor		0.557		0.213	0.083	0.000273	IL10,IL4R,MMP3,PPARGC1A,SOD2	ADIPOQ,ADIPOR1,CEBPB,CREBBP,Creb,FOS,IL6,JUN,LEP,NFKB1,NFKBIA,NFkB (complex),NR1H4,PPARA,PPARG,PPARGC1A,RELA,RXRA,SP1,STAT3,TP53	0.00102846
2-mercaptoacetate		chemical drug						0.000273	CLEC6A,CXCL3,IL10,IL1B,PLAU	2-mercaptoacetate,Ap1,CEBPB,CRH,FOS,IL1A,IL4,NFKB1,NFKBIA,NFkB (complex),RELA,SPI1,STAT1,STAT3,STAT6	0.00102846
IFNGR1	0.443	transmembrane receptor		1.981		0.208	1.569	0.000274	BCL6,CCL3L3,CXCL10,CXCL3,IDO1,IL1A,IL1B	Ap1,CEBPB,IFNGR1,IRF8,Immunoglobulin,JUN,NFKB1,NFKBIA,NFkB (complex),PPARA,RELA,STAT1,STAT2,STAT3,STAT6,TP53	0.00102914
SB 216763		chemical - kinase inhibitor		1.666		0.239	1.046	0.000274	CXCL8,G6PC,IL1B,NR4A3,PCK1,PLAU,PTGS2	ATF2,Ap1,CREBBP,CTNNB1,Creb,EP300,JUN,MAPK14,MAPK8,NCOA2,NFE2L2,NFKB1,NFKBIA,NFkB (complex),NR3C1,PPARA,RELA,SB 216763,SP1,SREBF1,STAT3,TP53,palmitic acid	0.00102914
PRKAA1	-0.084	kinase		-0.577		-0.141	-0.088	0.000277	CA2,CDH3,CXCL8,DOCK4,G6PC,GSTA1,LITAF,MATN2,NCF2,OAT,PPARGC1A,SIRT6,SOD2	AKT1,AMPK,ATF2,Ap1,BACH1,CEBPB,CREBBP,EP300,FOXO1,JUN,MAPK14,MEF2,NFE2L2,NFKB1,NFkB (complex),NR3C1,PPARGC1A,PRKAA,PRKAA1,RELA,SIRT1,SMAD3,SP1,SREBF1,STAT3,TP53	0.00103885
[truncated: 1,840 more rows]

## Sheet: Table S6
Ingenuity Canonical Pathways	-log(p-value)	zScore	Ratio	Molecules	pval	adjp
[truncated: 494 more rows]

## Sheet: Table S7
S7. Variants identified as eQTL with GTEx for differentially expressed genes (fold change > 6)
[truncated: 4 more rows]

## Sheet: Table S8
S8. IBD risk variants identified as eQTL in GTEx for differentially expressed genes (fold change > 1.5)
[truncated: 14 more rows]

[truncated: 3 more sheets: Table S9, Table S10, Table S11]
